# Supplementary material for: Integrated Transcriptomics and Metabolomics Analyses of Stress-Induced Murine Hair Follicle Growth Inhibition
Source: Front Mol Biosci. 2022 Feb 7;9:781619. doi: 10.3389/fmolb.2022.781619 (PMC8859263; doi:10.3389/fmolb.2022.781619)
Supplement: Supplementary file 1 [file Table2.xlsx]

## Sheet: Table 2
ID	ctrl_1	ctrl_2	ctrl_3	ctrl_4	ctrl_5	ctrl_6	stress_1	stress_2	stress_3	stress_4	stress_5	stress_6	ratio	t.test_p.value	wilcox.test_p.value	t.test_p.value_BHcorrect	wilcox.test_p.value_BHcorrect	roc	lowROC	upROC	VIP	cv	regulated	MZ	RT	IsAnnotated	IsMS2ident	MS2Metabolite	MS2superclass	MS2class	MS2hmdb	MS2kegg	NumberMS1hmdb	MS1hmdbName	MS1hmdbID	NumberMS1kegg	MS1keggName	MS1keggID
neg-M1035T147_2	812.34	933.836	1019.02	1147.13	987.866	786.194	547.582	449.932	192.961	209.509	344.941	249.19	0.350682	0.000819938	0.0021645	0.0368427	0.0507384	1	1	1	2.69187	0.102697	down	1035.16	2.44489	0	0	-	Unknown	-	-	-	0	-	-	0	-	-
neg-M103T138	3716.97	2165.37	2448.55	3392.69	2321.64	4002.73	1330.83	1357.94	1241.97	1143.16	943.787	1276.5	0.404156	0.000126903	0.0021645	0.0145492	0.0507384	1	1	1	2.43132	0.132865	down	103.04	2.29531	1	1	Alpha-Hydroxyisobutyric acid	Organic acids and derivatives	Hydroxy acids and derivatives	HMDB0000729	null	11	2-Hydroxybutyric acid;(R)-3-Hydroxybutyric acid;(S)-3-Hydroxyisobutyric acid;(R)-3-Hydroxyisobutyric acid;3-Hydroxybutyric acid;(S)-3-Hydroxybutyric acid;4-Hydroxybutyric acid;Alpha-Hydroxyisobutyric acid;Ethoxyacetic acid;2-Methyl-3-hydroxypropanoate;3-hydroxy-2-methylpropanoic acid	HMDB0000008;HMDB0000011;HMDB0000023;HMDB0000336;HMDB0000357;HMDB0000442;HMDB0000710;HMDB0000729;HMDB0031212;HMDB0059748;HMDB0126088	9	4-Hydroxybutanoic_acid;(R)-3-Hydroxybutanoate;3-Hydroxy-2-methylpropanoate;4-Hydroxyacid;(S)-3-Hydroxybutanoate;2-Hydroxybutanoic_acid;(S)-3-Hydroxyisobutyrate;Methyl_methoxyacetate;2-Hydroxy-2-methylpropanoate	C00989;C01089;C01188;C01991;C03197;C05984;C06001;C14601;C21297
neg-M128T194	1736.73	2414.15	3298.34	3034.83	2974.66	1739.2	1381.91	904.933	907.133	839.092	606.533	734.093	0.353581	7.63e-05	0.0021645	0.0117926	0.0507384	1	1	1	2.60689	0.149999	down	128.051	3.23671	1	1	Isoquinoline	Organoheterocyclic compounds	Isoquinolines and derivatives	HMDB0034244	C06323	27	3-Methylene-indolenine;Quinoline;Isoquinoline;Undecanoic acid;4,6-Dimethylnonanoic acid;Hexyl 3-methylbutanoate;2-Hexyl-4,5-dimethyl-1,3-dioxolane;Octanal propyleneglycol acetal;3-Methylbutyl hexanoate;Methyl decanoate;Octyl propanoate;9-Methyldecanoic acid;Isobutyl enanthate;Heptyl butanoate;6,6-Dimethoxy-2,5,5-trimethyl-2-hexene;Pentyl hexanoate;xi-8-Methyldecanoic acid;7,7-Diethoxy-3-heptene;H…	HMDB0011664;HMDB0033731;HMDB0034244;HMDB0000947;HMDB0002373;HMDB0032044;HMDB0032325;HMDB0032448;HMDB0033618;HMDB0033848;HMDB0034134;HMDB0034456;HMDB0034458;HMDB0034460;HMDB0036034;HMDB0036229;HMDB0038237;HMDB0038267;HMDB0039215;HMDB0040171;HMDB0040193;HMDB0040266;HMDB0041559;HMDB0059831;HMDB0059860;HMDB0062119;HMDB0094659	4	Isoquinoline;Quinoline;4-Fluorophenol;Undecanoic_acid	C06323;C06413;C16485;C17715
neg-M144T189	45925.8	41705.5	28431.5	24356.3	43629.1	51030.3	10317.9	18641.1	4171.79	5328.48	7689.81	3582.96	0.211555	0.000478018	0.0021645	0.028508	0.0507384	1	1	1	3.33173	0.198822	down	144.046	3.14506	1	1	Indole-3-carboxyaldehyde	Organoheterocyclic compounds	Indoles and derivatives	HMDB0029737	C08493	1	1H-Indole-3-carboxaldehyde	HMDB0029737	9	3-Methyleneoxindole;Isocarbostyril;Quinolin-2-ol;4-Hydroxyquinoline;2(1H)-Quinolinone;Indole-3-carboxaldehyde;8-Hydroxyquinoline;3-Fluorocatechol;4-Fluorocatechol	C02796;C06324;C06338;C06343;C06415;C08493;C19434;C16472;C16473
neg-M144T191	2448.62	1910.34	3587.93	1777.36	2516.28	1702.35	1647.21	945.275	508.982	653.177	813.059	714.723	0.378861	0.000708826	0.0021645	0.0347027	0.0507384	1	1	1	2.48005	0.239271	down	144.082	3.17758	1	0	-	Unknown	-	-	-	2	2,4-Dimethyl-1H-indole;Naphthalene	HMDB0032967;HMDB0029751	2	Naphthalene;Azulene	C00829;C13392
neg-M146T194	1444.67	1989	2617.59	1585.76	2555.6	1195.92	1198.46	546.05	541.902	703.376	1136.79	539.999	0.409761	0.00115447	0.004329	0.043667	0.0702934	0.972222	0.833333	1	2.3475	0.189937	down	146.061	3.23605	1	0	-	Unknown	-	-	-	4	Indole-3-carbinol;1-(2-Furanylmethyl)-1H-pyrrole;4-(2-Furanylmethylene)-3,4-dihydro-2H-pyrrole;3-(2-Furanylmethyl)-1H-pyrrole	HMDB0005785;HMDB0030204;HMDB0040009;HMDB0040011	4	3-Methyloxindole;2-Indanone_oxime;4-Fluorocyclohexadiene-cis,cis-1,2-diol;1-Fluorocyclohexadiene-cis,cis-1,2-diol	C02366;C14639;C16483;C16484
neg-M156T194	2699.36	2638.14	3364.99	1918.67	3339.42	1833.36	1485.41	818.492	458.842	434.343	425.286	391.216	0.254122	0.000397325	0.0021645	0.0261888	0.0507384	1	1	1	3.1055	0.117716	down	156.046	3.23762	1	0	-	Unknown	-	-	-	3	1-nitrosonaphthalene;2-Carboxy-4-dodecanolide;(3S,5R,6R,7E)-3,5,6-Trihydroxy-7-megastigmen-9-one	HMDB0062189;HMDB0030987;HMDB0038736	4	1-Nitrosonaphthalene;2-Fluorobenzoate;3-Fluorobenzoate;4-Fluorobenzoate	C14788;C02359;C02364;C02371
neg-M160T166	1860.1	2197.92	1430.98	2199.52	1811.32	1446.26	8809.41	11541	7930.91	21696.3	28270.9	8113.3	7.88974	0.000144818	0.0021645	0.0153187	0.0507384	1	1	1	3.82046	0.170713	up	160.041	2.75869	1	1	Quinoline-2,6-diol	Organoheterocyclic compounds	Quinolines and derivatives	NA	NA	6	2-Indolecarboxylic acid;Indole-3-carboxylic acid;4,6-Dihydroxyquinoline;3-Formyl-6-hydroxyindole;Quinoline-4,8-diol;Isopentyl beta-D-glucoside	HMDB0002285;HMDB0003320;HMDB0004077;HMDB0031172;HMDB0060289;HMDB0034750	7	4,8-Dihydroxyquinoline;4,6-Dihydroxyquinoline;Quinoline-3,4-diol;Quinolin-2,8-diol;3-Hydroxy-1H-quinolin-4-one;4-Hydroxy-2-quinolone;Indole-3-carboxylate	C05637;C05639;C06330;C06342;C11503;C16716;C19837
neg-M172T101	2288.95	878.924	774.374	3182.17	755.699	662.858	5513.81	5431.77	18025.6	10149.1	11550.1	17133.4	7.93679	0.000119555	0.0021645	0.0141975	0.0507384	1	1	1	3.94474	0.090214	up	172.062	1.68208	1	0	-	Unknown	-	-	-	7	N-Acetyl-L-glutamate 5-semialdehyde;4-methoxybenzene-1,2,3-triol;2-methoxybenzene-1,3,5-triol;6-methoxybenzene-1,2,4-triol;5-methoxybenzene-1,2,3-triol;Ascladiol;2,3-Methyleneglutaric acid	HMDB0006488;HMDB0125064;HMDB0125077;HMDB0140890;HMDB0140891;HMDB0029610;HMDB0059731	14	N-Acetyl-L-glutamate_5-semialdehyde;5-Deoxy-5-aminoshikimic_acid;(2S,5S)-trans-Carboxymethylproline;2-Aminovalienone;3-Methyl-cis,cis-hexadienedioate;(2S,3S)-2,3-Dihydro-2,3-dihydroxybenzoate;3-Methylmuconolactone;4-Methylmuconolactone;1,6-Dihydroxycyclohexa-2,4-diene-1-carboxylate;2-Hydroxy-6-keto-2,4-heptadienoate;(1R,6S)-1,6-Dihydroxycyclohexa-2,4-diene-1-carboxylate;2-Hydroxy-5-methyl-cis,cis…	C01250;C12121;C17366;C21248;C04112;C04171;C04558;C04559;C04634;C06210;C06321;C06760;C18311;C20710
neg-M172T61	1914.61	920.715	857.95	2040.37	726.587	651.121	3212.81	3703.79	14585.6	6169.58	8545.64	12562.8	6.85949	0.000216437	0.0021645	0.018443	0.0507384	1	1	1	3.6367	0.149716	up	172.062	1.01063	1	0	-	Unknown	-	-	-	7	N-Acetyl-L-glutamate 5-semialdehyde;4-methoxybenzene-1,2,3-triol;2-methoxybenzene-1,3,5-triol;6-methoxybenzene-1,2,4-triol;5-methoxybenzene-1,2,3-triol;Ascladiol;2,3-Methyleneglutaric acid	HMDB0006488;HMDB0125064;HMDB0125077;HMDB0140890;HMDB0140891;HMDB0029610;HMDB0059731	14	N-Acetyl-L-glutamate_5-semialdehyde;5-Deoxy-5-aminoshikimic_acid;(2S,5S)-trans-Carboxymethylproline;2-Aminovalienone;3-Methyl-cis,cis-hexadienedioate;(2S,3S)-2,3-Dihydro-2,3-dihydroxybenzoate;3-Methylmuconolactone;4-Methylmuconolactone;1,6-Dihydroxycyclohexa-2,4-diene-1-carboxylate;2-Hydroxy-6-keto-2,4-heptadienoate;(1R,6S)-1,6-Dihydroxycyclohexa-2,4-diene-1-carboxylate;2-Hydroxy-5-methyl-cis,cis…	C01250;C12121;C17366;C21248;C04112;C04171;C04558;C04559;C04634;C06210;C06321;C06760;C18311;C20710
neg-M173T166	175510	100340	109018	128127	105316	123442	362414	384619	377136	454954	377157	357192	3.11892	5.53e-06	0.0021645	0.00285693	0.0507384	1	1	1	2.95243	0.0356943	up	172.992	2.77483	1	1	Phenol sulphate	Organic acids and derivatives	Organic sulfuric acids and derivatives	HMDB0060015	C00850	1	Phenol sulphate	HMDB0060015	3	Aryl_sulfate;Phenylsulfate;p-Phenolsulfonic_acid	C00850;C02180;C12849
neg-M174T166	6811.58	3977.48	4501.3	5474.75	4599.38	4992.44	14773.3	14842.8	14524.5	17631.2	15957.1	13376.7	3.00114	2.35e-06	0.0021645	0.00169683	0.0507384	1	1	1	2.89588	0.0502169	up	173.995	2.77483	1	0	-	Unknown	-	-	-	0	-	-	1	2-Amino-5-chloromuconate_6-semialdehyde	C20670
neg-M175T166	4390.53	2221.63	2626.4	2713.12	2517.58	2782.15	8157.25	8517.51	7829.31	9544.87	8443.31	7822.51	2.91656	3.5e-05	0.0021645	0.0082645	0.0507384	1	1	1	2.85686	0.143089	up	174.988	2.77365	0	0	-	Unknown	-	-	-	0	-	-	0	-	-
neg-M188T167	3250.47	2518.02	6844.97	3070.79	4229.83	2723.24	1792.68	1014.01	895.37	1029.88	467.128	1282.96	0.286343	0.000363231	0.0021645	0.0248059	0.0507384	1	1	1	2.82908	0.107448	down	188.072	2.77743	1	0	-	Unknown	-	-	-	5	Indole-3-propionic acid;Phensuximide;Indole-3-methyl acetate;Menadione;Methyl (Z)-2-decene-4,6,8-triynoate	HMDB0002302;HMDB0014970;HMDB0029738;HMDB0001892;HMDB0033765	11	Phensuximide;6,7-Dimethoxyisoquinoline;1,3-Dimethyl-6,8-isoquinolinediol;Methyl_(indol-3-yl)acetate;Menadione;Dehydromatricaria_ester;(Z)-2-Decene-4,6,8-triynoic_acid_methylester;1-Hydroxy-2-naphthaldehyde;1-Naphthoic_acid;2-Naphthoic_acid;Ruscopine	C07437;C09348;C12345;C20635;C05377;C08446;C08774;C11427;C14091;C14101;C08510
neg-M192T171	23100.8	15105.3	14974.9	13148.9	14781	11968.7	28847.6	36928	35358.1	36589.6	22543.8	37344	2.12303	0.000114996	0.004329	0.0139898	0.0702934	0.972222	0.833333	1	2.28569	0.0623352	up	192.067	2.85756	1	1	Phenaceturic acid	Organic acids and derivatives	Carboxylic acids and derivatives	HMDB0000821	C05598	22	Phenylacetylglycine;Methyl hippurate;2-Methylhippuric acid;m-Methylhippuric acid;p-Methylhippuric acid;Methyl n-acetylanthranilate;Betamipron;3-Carbamoyl-2-phenylpropionaldehyde;4-Hydroxy-5-phenyltetrahydro-1,3-oxazin-2-one;4-Anilino-4-oxobutanoic acid;Herniarin;3-(hydroxymethyl)-1H-isochromen-1-one;1-(4-hydroxy-1-benzofuran-5-yl)ethan-1-one;6-(hydroxymethyl)-2H-chromen-2-one;8-hydroxy-6-methyl-2…	HMDB0000821;HMDB0000859;HMDB0011723;HMDB0013245;HMDB0013292;HMDB0032388;HMDB0034250;HMDB0060366;HMDB0060389;HMDB0060758;HMDB0029758;HMDB0128615;HMDB0129369;HMDB0135530;HMDB0135531;HMDB0135532;HMDB0135533;HMDB0031054;HMDB0032883;HMDB0032990;HMDB0033813;HMDB0059622	10	(3-Arylcarbonyl)-alanine;Phenylacetylglycine;5,6-Dihydroxy-3-methyl-2-oxo-1,2,5,6-tetrahydroquinoline;Gentioflavine;Cichorine;3-Carbamoyl-2-phenylpropionaldehyde;4-Hydroxy-5-phenyltetrahydro-1,3-oxazin-2-one;1,3,8-Naphthalenertriol;4-Methylumbelliferone;Herniarin	C03450;C05598;C06726;C09962;C10581;C16587;C16595;C01173;C03081;C09268
neg-M215T49	119008	98672	112229	132003	150520	114876	64471.9	53089	35346.2	28489	63948.9	27934	0.375741	0.000725845	0.0021645	0.0352072	0.0507384	1	1	1	2.57053	0.0460569	down	215.033	0.811192	1	0	-	Unknown	-	-	-	3	Methoxsalen;Bergapten;4-hydroxy-7-methyl-5H-furo[2,3-g]isochromen-5-one	HMDB0014693;HMDB0030637;HMDB0138947	6	2-C-Methyl-D-erythritol_4-phosphate;Bergapten;Xanthotoxin;Norvisnagin;Sphondin;Isobergapten	C11434;C01557;C01864;C17843;C18081;C18082
neg-M217T49	28851.1	24821.7	27381.9	34776.2	39458.4	30163.6	16142.2	13925.9	8622.59	7346.9	15172.7	7957.4	0.372966	0.000345937	0.0021645	0.0243236	0.0507384	1	1	1	2.58265	0.0597608	down	217.03	0.8111	0	0	-	Unknown	-	-	-	0	-	-	0	-	-
neg-M218T194	8716.14	9640.42	14858.3	7347.93	14025.9	5768.3	5396.13	2644.09	1197.57	965.588	1961.87	637.947	0.212124	0.00140634	0.0021645	0.0475067	0.0507384	1	1	1	3.32309	0.121903	down	218.046	3.23847	1	1	Quinaldic acid	Organoheterocyclic compounds	Quinolines and derivatives	HMDB0000842	C06325	4	Methyl 2,6-dihydroxy-4-quinolinecarboxylate;8-Methoxykynurenate;Bergaptol;Xanthotoxol	HMDB0039387;HMDB0060426;HMDB0013679;HMDB0029457	6	5-Hydroxyindolepyruvate;8-Methoxykynurenate;Bergaptol;Xanthotoxol;Isobergaptol;6-Hydroxyangelicin	C05646;C05830;C00758;C00841;C18084;C18085
neg-M221T47	4834.11	6168.07	4297.32	6366.98	4943.86	5459.95	2619.42	2163.07	3397.26	1949.01	1348.99	1892.05	0.41689	0.000331543	0.0021645	0.0237568	0.0507384	1	1	1	2.47103	0.118997	down	221.061	0.78685	0	0	-	Unknown	-	-	-	0	-	-	0	-	-
neg-M225T246	2647.4	3271.71	2700.4	3699.43	1334.03	1905.44	466.202	971.915	1031.24	1042.95	660.269	891.034	0.325458	0.000283148	0.0021645	0.0217633	0.0507384	1	1	1	2.70004	0.0998546	down	225.092	4.10809	1	0	-	Unknown	-	-	-	21	p-Tolyl phenylacetate;4-[(2E)-3-phenylprop-2-en-1-yl]benzene-1,3-diol;3-methoxy-5-[(E)-2-phenylethenyl]phenol;3-hydroxy-1,3-diphenylpropan-1-one;1-(3-hydroxyphenyl)-3-phenylpropan-1-one;3-(3-hydroxyphenyl)-1-phenylpropan-1-one;1-(4-hydroxyphenyl)-3-phenylpropan-1-one;3-(4-hydroxyphenyl)-1-phenylpropan-1-one;1-(2-hydroxyphenyl)-3-phenylpropan-1-one;3-(2-hydroxyphenyl)-1-phenylpropan-1-one;1-hydrox…	HMDB0041564;HMDB0130334;HMDB0130984;HMDB0135209;HMDB0135210;HMDB0135211;HMDB0135212;HMDB0135213;HMDB0135214;HMDB0135215;HMDB0135540;HMDB0135541;HMDB0135542;HMDB0135543;HMDB0135589;HMDB0141210;HMDB0033251;HMDB0033946;HMDB0015245;HMDB0036988;HMDB0038629	15	(2S)-Flavan-4-ol;7-Hydroxyflavan;Pinosylvin_methyl_ether;Deoxylapachol;4,4'-Dihydroxy-alpha-methylstilbene;(2S,3R)-Flavan-3-ol;(2S,3S)-Flavan-3-ol;(S)-Canadine;Papaverine;Eschscholtzidine;Evoprenine;(R)-Canadine;Dicentrine;Sinactine;Nantenine	C02345;C09757;C10276;C10325;C13632;C21379;C21380;C03329;C06533;C09426;C10666;C11818;C17426;C17898;C19985
neg-M227T151	26016.2	31844.9	30805	59440	23442.2	36041.6	4635.04	6329.22	12590.4	6345.71	11686.5	6054.15	0.229496	4.12e-05	0.0021645	0.00881393	0.0507384	1	1	1	3.171	0.0681809	down	227.104	2.5175	1	1	Pyroglutamylvaline	Organic acids and derivatives	Carboxylic acids and derivatives	HMDB0094651	null	8	Pyroglutamylvaline;Prolylhydroxyproline;Hydroxyprolyl-Proline;Prolyl-Hydroxyproline;Tetraacetylethylenediamine;3-Methoxytyrosine;Methyldopa;3-O-Methyl-a-methyldopa	HMDB0094651;HMDB0006695;HMDB0028871;HMDB0029018;HMDB0040573;HMDB0001434;HMDB0011754;HMDB0060747	4	(S)-ATPA;Methyldopa_anhydrous;Enicoflavine;3-Hydroxy-5-methyl-L-tyrosine	C13733;C07194;C09946;C20801
neg-M229T383	671.441	349.94	369.603	697.814	464.162	635.42	1431.58	927.18	1085.94	1390.37	1162.42	789.016	2.12851	0.000773976	0.0021645	0.0359737	0.0507384	1	1	1	2.23931	0.152328	up	229.208	6.37767	0	0	-	Unknown	-	-	-	0	-	-	0	-	-
neg-M241T163	25412.8	23232.8	22268.7	35168.6	20208.5	28699.8	6489.48	9056.57	15382.2	9311.36	10290	6804.51	0.369918	0.000112555	0.0021645	0.0139639	0.0507384	1	1	1	2.64183	0.133731	down	241.12	2.71605	1	0	-	Unknown	-	-	-	2	(2S)-2-amino-3-(4-hydroxy-3-methoxyphenyl)-2-methylpropanoic acid;Cytokinin B	HMDB0142154;HMDB0039238	1	6-Benzylaminopurine	C11263
neg-M242T50_1	8891.02	15549.8	14415.4	13627.3	14853.5	10991.8	6946.27	6952.68	6038.64	5432.75	6763.94	6221.13	0.489672	0.000180339	0.0021645	0.0169725	0.0507384	1	1	1	2.14713	0.0394951	down	242.079	0.83285	1	0	-	Unknown	-	-	-	3	Cytidine;Cytarabine;gamma-Glutamyl-beta-cyanoalanine	HMDB0000089;HMDB0015122;HMDB0060478	3	Cytidine;Cytosine_arabinoside;gamma-Glutamyl-beta-cyanoalanine	C00475;C02961;C05711
neg-M243T318	2026.81	2208.92	2435.93	2867.83	3287.24	3070.64	8037.51	4594.94	4891.01	6535.06	7234.79	6185.04	2.35752	3.28e-05	0.0021645	0.00804845	0.0507384	1	1	1	2.44266	0.0718441	up	243.197	5.30722	1	1	2-Hydroxymyristic acid	Lipids and lipid-like molecules	Fatty Acyls	HMDB0002261	null	5	2-Hydroxymyristic acid;(R)-3-Hydroxy-tetradecanoic acid;3-(L-Menthoxy)-2-methylpropane-1,2-diol;Ethyl 3-hydroxydodecanoate;3-hydroxytetradecanoic acid	HMDB0002261;HMDB0010731;HMDB0032417;HMDB0059850;HMDB0061656	1	2S-Hydroxytetradecanoic_acid	C13790
neg-M244T212	2283.35	2180.1	2604.42	3450.01	3187.23	2917.45	2159.63	1192.02	922.824	1100.47	1320.21	1056.61	0.46634	0.000473125	0.0021645	0.028508	0.0507384	1	1	1	2.27523	0.0628138	down	244.138	3.52548	1	0	-	Unknown	-	-	-	2	S-3-oxodecanoyl cysteamine;(S)-Menthone 8-thioacetate	HMDB0059773;HMDB0037386	0	-	-
neg-M245T140	20490.7	17732.9	21101.9	25736.1	20994.7	16445.7	6295.31	10736	6087.1	4754.14	8430.99	8927.76	0.369229	0.000102546	0.0021645	0.0134227	0.0507384	1	1	1	2.60243	0.0862774	down	245.114	2.33722	1	0	-	Unknown	-	-	-	7	gamma-Glutamylvaline;L-beta-aspartyl-L-leucine ;Aspartyl-Isoleucine;Aspartyl-Leucine;Glutamylvaline;Isoleucyl-Aspartate;Leucyl-Aspartate	HMDB0011172;HMDB0011166;HMDB0028756;HMDB0028757;HMDB0028832;HMDB0028903;HMDB0028925	3	2,4-Bis(acetamido)-2,4,6-trideoxy-beta-L-altropyranose;2,4-Diacetamido-2,4,6-trideoxy-D-mannopyranose;N-Hydroxy-MeIQx	C19972;C20424;C20291
neg-M246T182	5369.35	5692.55	5799.64	3597.45	5142.03	4854.61	3285.03	1708.64	2489.55	1768.27	2784.92	1952.82	0.459332	0.000203428	0.0021645	0.0177049	0.0507384	1	1	1	2.23003	0.201055	down	245.962	3.03435	0	0	-	Unknown	-	-	-	0	-	-	0	-	-
neg-M248T205	3713.14	2199.98	4306.26	3263.1	3264.08	2582.6	1578.46	902.054	1235.12	1223.68	1549.98	1169.44	0.396227	3.95e-05	0.0021645	0.00864254	0.0507384	1	1	1	2.38513	0.138351	down	248.018	3.41581	1	0	-	Unknown	-	-	-	1	(-)-Epiafzelechin 3-gallate	HMDB0038846	0	-	-
neg-M251T137	7549.25	5292.75	7187.13	9965.05	8290.87	7437.72	2888.8	4580.44	3560.46	3421.53	2438.44	1533.96	0.402942	0.000734117	0.0021645	0.0354268	0.0507384	1	1	1	2.45045	0.0991177	down	251.079	2.28392	1	0	-	Unknown	-	-	-	7	Deoxyinosine;Nebularine;Melleolide B;Melleolide G;3,4-DHPEA-EA;Gibberellin A32;2-(3,4-Dihydroxyphenylethyl)-6-epi-elenaiate	HMDB0000071;HMDB0029956;HMDB0038787;HMDB0038793;HMDB0029304;HMDB0035037;HMDB0039137	10	Nebularine;Deoxyinosine;N-D-Ribosylpurine;5'-Deoxyinosine;Inflexin;Grandisin;Magnosalicin;Schizandrin;N2-Citryl-N6-acetyl-N6-hydroxy-L-lysine;Hydroxyvernolide	C01736;C05512;C15586;C21102;C09111;C10622;C10657;C17064;C20333;C09477
neg-M253T190	3126.44	3504.03	3011.07	3738.06	2809.85	4544.69	7007.73	7233.24	6640.32	15364	14653.8	6839.57	2.78471	0.00107199	0.0021645	0.0428498	0.0507384	1	1	1	2.5573	0.0765983	up	253.051	3.15952	1	1	Daidzein	Phenylpropanoids and polyketides	Isoflavonoids	HMDB0003312	C10208	26	5-L-Glutamyl-taurine;Daidzein;6,7-dihydroxy-3-phenyl-4H-chromen-4-one;7-hydroxy-3-(3-hydroxyphenyl)-4H-chromen-4-one;7,8-dihydroxy-3-phenyl-4H-chromen-4-one;5,6-dihydroxy-2-phenyl-4H-chromen-4-one;6,7-dihydroxy-2-phenyl-4H-chromen-4-one;3-hydroxy-2-(2-hydroxyphenyl)-4H-chromen-4-one;3,6-dihydroxy-2-phenyl-4H-chromen-4-one;3-hydroxy-2-(3-hydroxyphenyl)-4H-chromen-4-one;3-hydroxy-2-(4-hydroxyphenyl…	HMDB0004195;HMDB0003312;HMDB0130498;HMDB0130504;HMDB0130510;HMDB0130907;HMDB0130927;HMDB0134545;HMDB0134546;HMDB0134548;HMDB0134549;HMDB0134550;HMDB0137521;HMDB0137524;HMDB0137527;HMDB0137530;HMDB0137607;HMDB0140470;HMDB0030670;HMDB0030699;HMDB0030874;HMDB0033153;HMDB0036619;HMDB0133314;HMDB0134547;HMDB0029418	15	5-L-Glutamyl-taurine;Hispidol;Chrysin;Primetin;Anhydroglycinol;Daidzein;Alizarin_2-methyl_ether;Chrysophanol;Digiferrugineol;1,4-Dihydroxy-2-methylanthraquinone;Rubiadin;7,4'-Dihydroxyflavone;4',6-Dihydroxyflavone;Drazoxolon;4-Hydroxy-6-methylpretetramide	C05844;C08644;C10028;C10121;C10200;C10208;C10291;C10315;C10327;C10329;C10402;C12123;C14344;C18929;C06628
neg-M257T347	9490.39	6029.73	7738.58	8579.46	7281.62	10685.6	28728.1	23497.3	21779.7	29726.7	28459.4	31319.6	3.283	8.73e-07	0.0021645	0.000825587	0.0507384	1	1	1	2.97386	0.0699555	up	257.213	5.78034	1	0	-	Unknown	-	-	-	3	10-Hydroxymyristic acid methyl ester;Ethyl 3-hydroxytridecanoate;3-hydroxypentadecanoic acid	HMDB0031061;HMDB0059866;HMDB0061657	0	-	-
neg-M258T347	1711.89	1618.29	1075.96	1487.46	1355.85	2135.99	3905.37	3139.23	3085.38	4215.79	4194.81	4226.77	2.42582	2.93e-05	0.0021645	0.00783724	0.0507384	1	1	1	2.5067	0.166383	up	258.216	5.7792	0	0	-	Unknown	-	-	-	0	-	-	0	-	-
neg-M259T149	66196.7	60343.1	72830.8	79432.3	72167.3	64835.8	49084.4	33704.1	22751.7	21110.2	30245.7	16558.2	0.417152	0.00150902	0.0021645	0.0488803	0.0507384	1	1	1	2.45	0.0624208	down	259.13	2.4916	1	1	Glu-Leu	Organic acids and derivatives	Carboxylic acids and derivatives	HMDB0028823	NA	4	gamma-Glutamylisoleucine;Glutamylisoleucine;Glutamylleucine;gamma-Glutamylleucine	HMDB0011170;HMDB0028822;HMDB0028823;HMDB0011171	1	Oxypyrithiamine	C21112
neg-M259T56	225085	278912	288383	199712	249300	207709	81559.7	93423.1	53593.4	55902.1	73022.3	65289.3	0.29176	1.13e-06	0.0021645	0.000931204	0.0507384	1	1	1	2.92328	0.0514599	down	259.023	0.92685	1	1	D-Glucose 6-phosphate	Organic oxygen compounds	Organooxygen compounds	HMDB0001401	C00668	21	Fructose 6-phosphate;Myo-inositol 1-phosphate;Galactose 1-phosphate;Dolichyl phosphate D-mannose;Fructose 1-phosphate;Mannose 6-phosphate;D-Myo-inositol 4-phosphate;Glucose 6-phosphate;Glucose 1-phosphate;Inositol phosphate;Beta-D-Glucose 6-phosphate;Beta-D-Fructose 6-phosphate;D-Tagatose 1-phosphate;D-Mannose 1-phosphate;Sorbose 1-phosphate;Beta-D-Fructose 2-phosphate;1D-myo-Inositol 3-phosphate…	HMDB0000124;HMDB0000213;HMDB0000645;HMDB0000994;HMDB0001076;HMDB0001078;HMDB0001313;HMDB0001401;HMDB0001586;HMDB0002985;HMDB0003498;HMDB0003971;HMDB0006328;HMDB0006330;HMDB0006797;HMDB0006800;HMDB0006814;HMDB0006873;HMDB0060467;HMDB0062705;HMDB0029219	39	D-Fructose_6-phosphate;D-Glucose_6-phosphate;D-Glucose_1-phosphate;D-Mannose_6-phosphate;alpha-D-Galactose_1-phosphate;D-Mannose_1-phosphate;beta-D-Glucose_1-phosphate;alpha-D-Glucose_6-phosphate;Hexose_1-phosphate;D-Fructose_1-phosphate;D-Tagatose_6-phosphate;D-Galactose_6-phosphate;alpha-D-Hexose_1-phosphate;beta-D-Glucose_6-phosphate;Inositol_1-phosphate;Sorbose_1-phosphate;D-Allose_6-phosphat…	C00085;C00092;C00103;C00275;C00446;C00636;C00663;C00668;C01002;C01094;C01097;C01113;C01171;C01172;C01177;C02888;C02962;C02965;C03251;C03267;C03384;C03546;C03606;C03654;C03735;C03811;C04006;C05001;C05345;C06019;C06155;C06312;C15924;C15926;C18096;C18984;C10056;C10086;C10088
neg-M260T55_2	11227.1	11762.8	11970.1	8753.07	11923.7	9602.47	4574.87	5156.09	3748.41	4147.03	4622.81	4872.93	0.415733	2.86e-07	0.0021645	0.0004155	0.0507384	1	1	1	2.39411	0.123401	down	260.026	0.9217	1	0	-	Unknown	-	-	-	6	2-Methoxyacetaminophen sulfate;(2E)-3-[3-(sulfooxy)phenyl]prop-2-enoic acid;(2E)-3-[4-(sulfooxy)phenyl]prop-2-enoic acid;3-[3-(sulfooxy)phenyl]prop-2-enoic acid;3-[4-(sulfooxy)phenyl]prop-2-enoic acid;[2-hydroxy-3-(3-oxoprop-1-en-1-yl)phenyl]oxidanesulfonic acid	HMDB0062550;HMDB0124975;HMDB0125166;HMDB0127985;HMDB0128093;HMDB0134054	0	-	-
neg-M269T237	2873.37	3594.15	3140.52	4200.93	2664.5	3146.17	1312.25	1508.05	1097.7	1136.83	1303.43	1021.25	0.376128	7.51e-07	0.0021645	0.000747232	0.0507384	1	1	1	2.64822	0.111214	down	269.249	3.94491	1	0	-	Unknown	-	-	-	8	Heptadecanoic acid;(S)-14-Methylhexadecanoic acid;Nonyl octanoate;3-Methylbutyl dodecanoate;Isopropyl tetradecanoate;(卤)-11-Methylhexadecanoic acid;Ethyl pentadecanoate;Methyl hexadecanoic acid	HMDB0002259;HMDB0031067;HMDB0034131;HMDB0037372;HMDB0040392;HMDB0040598;HMDB0059870;HMDB0061859	1	Methyl_palmitate	C16995
neg-M270T376	1218.35	1461.13	1714.76	2021.07	1843.62	2203.36	4209.5	3742.26	3230.51	4160.92	4818.06	4420.83	2.34959	2.56e-05	0.0021645	0.00709633	0.0507384	1	1	1	2.50772	0.165755	up	270.383	6.26732	0	0	-	Unknown	-	-	-	0	-	-	0	-	-
neg-M271T283	15160.4	11052.8	26936.4	31997.7	20644.6	21020.2	43362.8	50427.6	77831.5	34665.1	75356.5	40569.1	2.54087	0.00114153	0.0021645	0.0434641	0.0507384	1	1	1	2.27972	0.452793	up	271.228	4.72157	1	1	16-Hydroxyhexadecanoic acid	Lipids and lipid-like molecules	Fatty Acyls	HMDB0006294	NA	12	(R)-3-Hydroxy-hexadecanoic acid;(R)-2-Hydroxyhexadecanoic acid;3-hydroxyhexadecanoic acid;5-Hydroxyhexadecanoic acid;7-Hydroxyhexadecanoic acid;8-Hydroxyhexadecanoic acid;9-Hydroxyhexadecanoic acid;10-Hydroxyhexadecanoic acid;11-Hydroxyhexadecanoic acid;12-Hydroxyhexadecanoic acid;13-Hydroxyhexadecanoic acid;6-Hydroxyhexadecanoic acid	HMDB0010734;HMDB0031057;HMDB0061658;HMDB0112184;HMDB0112185;HMDB0112186;HMDB0112187;HMDB0112188;HMDB0112189;HMDB0112190;HMDB0112191;HMDB0112192	1	16-Hydroxypalmitate	C18218
neg-M271T376	902998	697085	687719	811368	716237	843398	1.62222e+06	1.46022e+06	1.38452e+06	1.39244e+06	2.17791e+06	1.47351e+06	2.04147	1.9e-05	0.0021645	0.00579502	0.0507384	1	1	1	2.25546	0.0956656	up	271.228	6.26717	1	1	2-Hydroxypalmitic acid	Unknown	-	NA	NA	12	(R)-3-Hydroxy-hexadecanoic acid;(R)-2-Hydroxyhexadecanoic acid;3-hydroxyhexadecanoic acid;5-Hydroxyhexadecanoic acid;7-Hydroxyhexadecanoic acid;8-Hydroxyhexadecanoic acid;9-Hydroxyhexadecanoic acid;10-Hydroxyhexadecanoic acid;11-Hydroxyhexadecanoic acid;12-Hydroxyhexadecanoic acid;13-Hydroxyhexadecanoic acid;6-Hydroxyhexadecanoic acid	HMDB0010734;HMDB0031057;HMDB0061658;HMDB0112184;HMDB0112185;HMDB0112186;HMDB0112187;HMDB0112188;HMDB0112189;HMDB0112190;HMDB0112191;HMDB0112192	1	16-Hydroxypalmitate	C18218
neg-M272T376	104074	84012.8	85340.8	94402.9	86883.7	95880.2	192477	173633	165277	167785	248173	177852	2.0436	1.07e-05	0.0021645	0.00413277	0.0507384	1	1	1	2.28851	0.0914395	up	272.232	6.26717	0	0	-	Unknown	-	-	-	0	-	-	0	-	-
neg-M272T53	86209.1	39305.1	61147.6	73362.2	64200.3	63325.2	18623.9	32669.1	4798.58	5861.61	6241.45	8038.83	0.196706	0.00115145	0.0021645	0.0436511	0.0507384	1	1	1	3.41494	0.0849209	down	272	0.882017	1	0	-	Unknown	-	-	-	0	-	-	1	Difenoconazole	C18459
neg-M274T49	12364.5	12827.4	15677.7	15973.8	13203.6	11585.6	5194.45	4312.88	3601.34	3213.83	4168.76	2734.02	0.28451	2.55e-06	0.0021645	0.00172606	0.0507384	1	1	1	2.99332	0.0665844	down	274.14	0.8111	1	1	Glu-Lys	Organic acids and derivatives	Carboxylic acids and derivatives	HMDB0004207	NA	5	gamma-Glutamyllysine;Epsilon-(gamma-Glutamyl)-lysine;Glutamyllysine;gamma-L-Glutamyl-L-pipecolic acid;(2S,2'S)-Pyrosaccharopine	HMDB0029154;HMDB0003869;HMDB0004207;HMDB0038614;HMDB0038676	0	-	-
neg-M287T279	1916.33	1611.06	2311.8	1749.61	1740.56	2570	5859.42	3323.46	4234.44	3800.02	6281.78	4203.62	2.32809	8.98e-05	0.0021645	0.0122256	0.0507384	1	1	1	2.36795	0.174516	up	287.223	4.64586	1	0	-	Unknown	-	-	-	6	MG(a-13:0/0:0/0:0)[rac];MG(0:0/a-13:0/0:0)[rac];MG(13:0/0:0/0:0);MG(0:0/13:0/0:0);MG(0:0/i-13:0/0:0);(S)-10,16-Dihydroxyhexadecanoic acid	HMDB0072841;HMDB0072843;HMDB0072845;HMDB0072861;HMDB0072870;HMDB0037798	1	10,16-Dihydroxyhexadecanoic_acid	C08285
neg-M288T302	392.939	708.127	639.64	579.25	521.236	683.705	1327.84	1137.68	2133.33	1074.64	1351.12	1117.17	2.30979	0.000138166	0.0021645	0.0151958	0.0507384	1	1	1	2.37689	0.126459	up	288.226	5.02813	0	0	-	Unknown	-	-	-	0	-	-	0	-	-
neg-M289T55	11274.8	13511.8	12963.7	9502.44	10511.4	11179.4	4794.34	3205.15	5598.97	3771.38	3015.72	3316.27	0.343786	1.7e-05	0.0021645	0.00564197	0.0507384	1	1	1	2.66741	0.150371	down	289.033	0.921783	1	1	Xylulose 5-phosphate	Organic oxygen compounds	Organooxygen compounds	HMDB0000868	C00231	4	D-Sedoheptulose 7-phosphate;Sedoheptulose 1-phosphate;Stepronin;Clomocycline	HMDB0001068;HMDB0060509;HMDB0015492;HMDB0014596	8	Sedoheptulose_7-phosphate;Sedoheptulose_1-phosphate;D-glycero-beta-D-manno-Heptose_7-phosphate;D-glycero-beta-D-manno-Heptose_1-phosphate;D-glycero-alpha-D-manno-Heptose_7-phosphate;D-glycero-alpha-D-manno-Heptose_1-phosphate;D-glycero-D-manno-Heptose_7-phosphate;alpha-D-Sedoheptulopyranose_7-phosphate	C05382;C06222;C07836;C07838;C19878;C19880;C19882;C20956
neg-M295T243	721.503	940.397	856.379	827.938	868.726	785.884	323.553	358.416	432.751	331.831	404.937	374.49	0.445122	1.31e-07	0.0021645	0.000263488	0.0507384	1	1	1	2.38764	0.127196	down	295.264	4.04537	1	0	-	Unknown	-	-	-	2	Nonadeca-10(Z)-enoic acid;4,6-Nonadecanedione	HMDB0013622;HMDB0035575	3	Oleic_acid_methyl_ester;17-Methyl-6Z-octadecenoic_acid;Lactobacillic_acid	C03425;C13787;C13838
neg-M299T281	673.965	1112.31	674.104	1064.6	1116.06	1540.24	2291.66	2640.48	2246.31	2052.33	1989.07	1372.61	2.03719	0.00137257	0.004329	0.0468682	0.0702934	0.972222	0.833333	1	2.07312	0.329653	up	299.222	4.68076	1	0	-	Unknown	-	-	-	2	MG(0:0/14:1(9Z)/0:0);MG(14:1(9Z)/0:0/0:0)	HMDB0011531;HMDB0011562	0	-	-
neg-M309T485	48468.7	35289.9	37860.4	49690.2	40116.7	38663.3	133211	126291	135977	180611	191808	120663	3.55298	4.04e-07	0.0021645	0.000545619	0.0507384	1	1	1	3.10051	0.155025	up	309.281	8.0844	1	1	11-Eicosenoic acid	Lipids and lipid-like molecules	Fatty Acyls	HMDB0034296	null	9	Eicosenoic acid;11-Eicosenoic acid;Ethyl oleate;Paullinic acid;6,8-Icosanedione;5,7-Icosanedione;4,6-Icosanedione;Oleyl acetate;9Z-eicosenoic acid	HMDB0002231;HMDB0034296;HMDB0034451;HMDB0035159;HMDB0035572;HMDB0035573;HMDB0035574;HMDB0037127;HMDB0062436	2	Prostanoic_acid;Icosenoic_acid	C02064;C16526
neg-M310T485	7775.09	5711.61	6306.97	7962.42	6294	5790.93	20268.9	19106	20507.8	26368.3	29956.4	18643.7	3.38473	4.81e-07	0.0021645	0.000584161	0.0507384	1	1	1	3.03688	0.164316	up	310.284	8.08412	0	0	-	Unknown	-	-	-	0	-	-	0	-	-
neg-M311T416	18244.7	28222.7	27832.4	24957.1	22587	24296.4	6684.58	7190.71	7960.31	14385.2	11899.8	7527.01	0.380782	0.000156093	0.0021645	0.0157548	0.0507384	1	1	1	2.53791	0.183306	down	311.259	6.92676	0	0	-	Unknown	-	-	-	0	-	-	0	-	-
neg-M311T485	1110.13	840.788	887.724	706.079	828.813	1343.27	2339.2	2216.39	2015.35	2434.91	3088.94	1970.34	2.46031	2.51e-05	0.0021645	0.00708336	0.0507384	1	1	1	2.55732	0.11963	up	311.286	8.0844	1	0	-	Unknown	-	-	-	1	10-nonadecenoate	HMDB0062658	0	-	-
neg-M311T535	7336.71	4925.52	4871.3	4177.13	5330.66	5361.34	33121.9	31937.7	21930.3	35816.7	15131.5	25870.6	5.1186	5.8e-06	0.0021645	0.00285693	0.0507384	1	1	1	3.51033	0.193325	up	311.295	8.90952	1	1	2,2,6,10,14-Pentamethylpentadecanoic acid	Lipids and lipid-like molecules	Prenol lipids	HMDB0031318	null	9	3D,7D,11D-Phytanic acid;3L,7D,11D-Phytanic acid;Phytanic acid;Arachidic acid;2,2,6,10,14-Pentamethylpentadecanoic acid;Ethyl stearate;5-Hydroxy-7-eicosanone;4-Hydroxy-6-eicosanone;3,7R,11R,15-tetramethyl-hexadecanoic acid	HMDB0000417;HMDB0000553;HMDB0000801;HMDB0002212;HMDB0031318;HMDB0034156;HMDB0035672;HMDB0035673;HMDB0062520	2	Phytanate;Icosanoic_acid	C01607;C06425
neg-M312T416	3970.86	5589.88	5574.23	4846.05	5247.16	5029.09	1902.22	2439.17	1754.74	3202.43	2589.42	2122.56	0.463047	6.62e-05	0.0021645	0.0110579	0.0507384	1	1	1	2.25636	0.131008	down	312.262	6.92784	0	0	-	Unknown	-	-	-	0	-	-	0	-	-
neg-M312T535	1812.5	1439.82	1221.3	1181.94	1176	1507.99	6381.36	5713.83	4198.64	4598.3	2821.58	4079.44	3.33269	2.12e-05	0.0021645	0.00637776	0.0507384	1	1	1	2.98118	0.178514	up	312.299	8.91343	1	0	-	Unknown	-	-	-	1	Solacaproine	HMDB0034215	0	-	-
neg-M313T43	7714.55	8224.51	8510.72	5667.41	9708.53	7703.05	16339.5	14896.1	22470	23598.9	21979.3	14708.8	2.39839	2.59e-05	0.0021645	0.00709633	0.0507384	1	1	1	2.40418	0.109964	up	313.186	0.708533	0	0	-	Unknown	-	-	-	0	-	-	0	-	-
neg-M313T456	2583.48	1397.02	1652.83	1894.04	1806.19	3004.47	3664.7	4169.12	4633.3	5848.26	4044.97	4419.33	2.1705	0.000361406	0.0021645	0.024798	0.0507384	1	1	1	2.36708	0.113465	up	313.274	7.59254	1	0	-	Unknown	-	-	-	1	3-hydroxypristanic acid	HMDB0061651	0	-	-
neg-M313T89	2761.95	2800.11	1713.62	2934.48	2232.98	1737.35	760.374	978.502	1405.96	1177.6	1629.49	765.467	0.473706	0.000999588	0.0021645	0.0408406	0.0507384	1	1	1	2.21105	0.153016	down	312.997	1.49128	0	0	-	Unknown	-	-	-	0	-	-	0	-	-
neg-M323T509	2520.07	3187.38	2688.52	4023.5	2513.94	2761.64	8459.01	9055.99	7693.06	11348.6	8414.84	9635.22	3.08599	4.94e-07	0.0021645	0.000584161	0.0507384	1	1	1	2.94099	0.161249	up	323.295	8.48389	1	0	-	Unknown	-	-	-	2	6,8-Heneicosanedione;4,6-Heneicosanedione	HMDB0035570;HMDB0035571	0	-	-
neg-M324T509	761.018	794.288	613.783	1302.79	733.063	609.424	1956.7	2027.9	1885.84	2355.49	1000.59	2101.57	2.35297	0.000478201	0.004329	0.028508	0.0702934	0.972222	0.833333	1	2.4208	0.121561	up	324.299	8.48446	0	0	-	Unknown	-	-	-	0	-	-	0	-	-
neg-M325T352	2309.95	1362.23	1469.59	2581.69	2683.9	1772.2	4203.88	3353.76	4362.01	4213.44	5792.74	2869.78	2.03584	0.000977144	0.0021645	0.0405099	0.0507384	1	1	1	2.12874	0.151168	up	325.274	5.86496	1	0	-	Unknown	-	-	-	0	-	-	1	2-Oxophytanate	C02117
neg-M325T424	1610.06	1123.83	1124.27	1512.49	1599.96	1477.47	2661.78	2581.21	2836.51	2954.9	4239.4	2501.1	2.10402	3.9e-05	0.0021645	0.00864254	0.0507384	1	1	1	2.14334	0.234566	up	325.276	7.05934	0	0	-	Unknown	-	-	-	0	-	-	0	-	-
neg-M325T439	8465.54	4556.21	6367.54	5329.3	6110.11	7671.65	12086.4	15462.7	14865	16310.7	13954.5	12948.4	2.22407	8.2e-05	0.0021645	0.011954	0.0507384	1	1	1	2.40803	0.134391	up	325.275	7.32176	1	0	-	Unknown	-	-	-	0	-	-	1	2-Oxophytanate	C02117
neg-M326T382	859.717	550.856	810.33	881.899	536.223	478.007	1306.29	1252.44	1505.66	1398.23	2084.69	1409.42	2.17553	0.00026047	0.0021645	0.0213303	0.0507384	1	1	1	2.32189	0.10452	up	326.27	6.37435	1	0	-	Unknown	-	-	-	2	Margaroylglycine;(R)-2-Hydroxysterculic acid	HMDB0013246;HMDB0031060	1	Methoprene	C14308
neg-M326T430	845.495	1011.08	704.642	993.932	620.918	615.551	174.72	196.609	144.985	337.11	191.819	110.317	0.241163	3.04e-05	0.0021645	0.00783724	0.0507384	1	1	1	3.16157	0.243165	down	326.307	7.1747	1	0	-	Unknown	-	-	-	11	Stearoylethanolamide;N,N-Dimethylsphingosine;Eicosenoic acid;11-Eicosenoic acid;Ethyl oleate;Paullinic acid;6,8-Icosanedione;5,7-Icosanedione;4,6-Icosanedione;Oleyl acetate;9Z-eicosenoic acid	HMDB0013078;HMDB0013645;HMDB0002231;HMDB0034296;HMDB0034451;HMDB0035159;HMDB0035572;HMDB0035573;HMDB0035574;HMDB0037127;HMDB0062436	3	N,N-Dimethylsphing-4-enine;Prostanoic_acid;Icosenoic_acid	C13914;C02064;C16526
neg-M327T384	1037.1	859.686	855.921	991.005	760.869	785.293	1715.93	1498.99	2292.04	1668.77	2491.7	1493.04	2.10978	0.000105255	0.0021645	0.0135449	0.0507384	1	1	1	2.23119	0.105993	up	327.29	6.39232	1	0	-	Unknown	-	-	-	6	Polyoxyethylene 40 monostearate;2(R)-hydroxyicosanoic acid;12-hydroxyicosanoic acid;15-hydroxyicosanoic acid;2-hydroxyphytanic acid;3-hydroxyicosanoic Acid	HMDB0032477;HMDB0061659;HMDB0061664;HMDB0061665;HMDB0061666;HMDB0062566	1	L-2-Hydroxyphytanate	C02982
neg-M327T478	16925.1	5622.38	9081.69	6826.56	10207	8123.65	18967.7	36645.9	43587.9	39686.8	28979.9	33667.6	3.54902	8.08e-05	0.0021645	0.011936	0.0507384	1	1	1	3.04672	0.191072	up	327.29	7.9741	1	1	2(R)-hydroxyicosanoic acid	Lipids and lipid-like molecules	Fatty Acyls	HMDB0061659	null	6	Polyoxyethylene 40 monostearate;2(R)-hydroxyicosanoic acid;12-hydroxyicosanoic acid;15-hydroxyicosanoic acid;2-hydroxyphytanic acid;3-hydroxyicosanoic Acid	HMDB0032477;HMDB0061659;HMDB0061664;HMDB0061665;HMDB0061666;HMDB0062566	1	L-2-Hydroxyphytanate	C02982
neg-M328T478	3736.73	1436.17	1837.26	2091.03	2484.26	2198.07	4487.69	7298.94	7624.52	6835.19	5563.8	6550.98	2.78312	0.000107718	0.0021645	0.0137312	0.0507384	1	1	1	2.73299	0.210226	up	328.294	7.97181	0	0	-	Unknown	-	-	-	0	-	-	0	-	-
neg-M335T492	2703.85	1813.34	2150.62	2811.01	1869.87	1789.48	4260.89	4200.37	4804.33	4154.55	6586.01	3892.15	2.12345	6.04e-05	0.0021645	0.0103091	0.0507384	1	1	1	2.29255	0.153846	up	335.295	8.2078	1	1	7,7-Dimethyl-(5Z,8Z)-eicosadienoic acid	Lipids and lipid-like molecules	Fatty Acyls	NA	NA	2	Docosadienoate (22:2n6);13Z,16Z-docosadienoic acid	HMDB0061714;HMDB0062219	1	13,16-Docosadienoic_acid	C16533
neg-M337T538	18300.2	16750.1	15139	14646.9	15691.9	19170.2	52403.1	73421.8	67698.1	67333.5	57112.8	72825.4	3.91977	6.75e-09	0.0021645	0.000117711	0.0507384	1	1	1	3.26956	0.118495	up	337.311	8.97025	1	0	-	Unknown	-	-	-	9	Erucic acid;Cetoleic acid;Catelaidic acid;Phytyl acetate;7,9-Docosanedione;6,8-Docosanedione;5,7-Docosanedione;4,6-Docosanedione;N-butyl Oleate	HMDB0002068;HMDB0002884;HMDB0031013;HMDB0032470;HMDB0035566;HMDB0035567;HMDB0035568;HMDB0035569;HMDB0062659	1	Erucic_acid	C08316
neg-M338T538	4475.7	3832.26	3608.28	3072.6	3524.35	4066.03	9773.33	14195.4	12425.9	11495.6	10518	13584.4	3.18845	5.34e-08	0.0021645	0.000150756	0.0507384	1	1	1	2.98206	0.136712	up	338.315	8.96924	0	0	-	Unknown	-	-	-	0	-	-	0	-	-
neg-M339T418	685.59	398.834	353.743	493.763	440.808	459.932	3442.64	2634.34	2847.88	2379.14	3997.02	2509.59	6.28757	4.26e-08	0.0021645	0.000150756	0.0507384	1	1	1	3.73059	0.295849	up	339.29	6.96055	1	0	-	Unknown	-	-	-	1	Polyoxyethylene (600) monoricinoleate	HMDB0032476	1	Glycidyl_stearate	C19427
neg-M339T445	740.981	481.978	486.467	483.78	323.519	539.583	1083.25	1228.33	926.558	1182.77	1058.27	1157.86	2.17159	0.000340549	0.0021645	0.024128	0.0507384	1	1	1	2.32887	0.174974	up	339.288	7.41868	0	0	-	Unknown	-	-	-	0	-	-	0	-	-
neg-M340T347	1455.54	852.677	818.023	645.804	732.108	1042.92	1717.26	1874	1943.1	2298.16	1810.92	2809.72	2.245	0.000274236	0.0021645	0.0216795	0.0507384	1	1	1	2.33388	0.22013	up	340.134	5.77952	1	0	-	Unknown	-	-	-	3	Sulpiride;Cyclacillin;Acetohexamide	HMDB0014535;HMDB0015135;HMDB0014558	5	Tepraloxydim;Cyclacillin;Acetohexamide;HMR1556;Chromanol_293B	C18540;C12766;C06806;C13778;C13820
neg-M341T410	849.1	869.251	710.427	875.399	686.729	1085.76	1971.15	2208.99	3174.84	2921.91	2638.21	2565.64	3.04939	5.34e-07	0.0021645	0.00059427	0.0507384	1	1	1	2.90756	0.173366	up	341.303	6.83041	1	0	-	Unknown	-	-	-	1	Methyl 2-(10-heptadecenyl)-6-hydroxybenzoate	HMDB0038523	1	2alpha-Methyl-17beta-[(tetrahydro-2H-pyran-2-yl)oxy]-5alpha-androstan-3-one	C15422
neg-M341T502	1447.61	718.92	737.853	1100.88	1831.62	1707.57	3826.25	4923.26	7665.93	4942.98	2976.82	6725.66	4.11705	7.65e-05	0.0021645	0.0117926	0.0507384	1	1	1	3.11671	0.395821	up	341.306	8.36488	1	0	-	Unknown	-	-	-	2	MG(P-18:0e/0:0/0:0);Propylene glycol stearate	HMDB0011153;HMDB0029764	1	1-O-Octadec-9-enyl_glycerol	C13860
neg-M343T388	976.387	625.076	572.862	695.638	609.11	849.068	2019.12	1614.09	1151.25	1524.85	2054.27	1748.26	2.3363	3.95e-05	0.0021645	0.00864254	0.0507384	1	1	1	2.42277	0.193554	up	343.285	6.4648	1	0	-	Unknown	-	-	-	7	10,20-Dihydroxyeicosanoic acid;MG(i-17:0/0:0/0:0);MG(0:0/a-17:0/0:0)[rac];MG(a-17:0/0:0/0:0)[rac];MG(0:0/i-17:0/0:0);MG(17:0/0:0/0:0);MG(0:0/17:0/0:0)	HMDB0031923;HMDB0072846;HMDB0072848;HMDB0072851;HMDB0072852;HMDB0072856;HMDB0072875	0	-	-
neg-M344T370	17271.8	14297.7	11755.6	23520.4	7501.38	8742.33	2158.33	2479.01	2229.31	4972.81	2669.33	1623.51	0.194156	3.92e-05	0.0021645	0.00864254	0.0507384	1	1	1	3.31019	0.10103	down	344.28	6.16548	1	0	-	Unknown	-	-	-	5	MG(0:0/16:1(9Z)/0:0);MG(16:1(9Z)/0:0/0:0);Avocadene 1-acetate;Avocadene 2-acetate;Avocadene 4-acetate	HMDB0011534;HMDB0011565;HMDB0031043;HMDB0031044;HMDB0031045	0	-	-
neg-M345T370	2977.43	1980.19	2358.95	3789.65	1484.02	1939.79	597.093	506.758	627.673	1001.02	900.929	576.008	0.289709	4.84e-05	0.0021645	0.00962848	0.0507384	1	1	1	2.8346	0.078106	down	345.283	6.16645	1	0	-	Unknown	-	-	-	5	3-Hydroxy-1-phenyl-1-heptadecanone;5-(12-Heptadecenyl)-1,3-benzenediol;5-(2-Heptadecenyl)-1,3-benzenediol;Irisresorcinol;Hexadecyl Benzoic acid	HMDB0035678;HMDB0038527;HMDB0038531;HMDB0038532;HMDB0094685	1	5-(Heptadec-12-enyl)resorcinol	C10802
neg-M350T182	5881.98	5839.09	7051.3	6740.63	7377.62	6479.85	4028.82	3108.81	1172.36	1459.59	1386.22	1642.29	0.325068	0.00148386	0.0021645	0.0486485	0.0507384	1	1	1	2.80354	0.134017	down	350.072	3.02773	1	0	-	Unknown	-	-	-	3	[2-(benzoyloxy)-5-(prop-2-en-1-yl)phenyl]oxidanesulfonic acid;{4-[(1E)-3-(4-methoxyphenyl)-3-oxoprop-1-en-1-yl]phenyl}oxidanesulfonic acid;{3-[(1E)-3-(4-methoxyphenyl)-3-oxoprop-1-en-1-yl]phenyl}oxidanesulfonic acid	HMDB0135248;HMDB0135625;HMDB0135627	0	-	-
neg-M353T438	667.99	553.06	750.918	795.084	749.238	989.999	2996.75	3802.57	2775.45	2605.44	3339.95	2982.56	4.10598	1.34e-07	0.0021645	0.000263488	0.0507384	1	1	1	3.3143	0.166709	up	353.304	7.30575	1	0	-	Unknown	-	-	-	0	-	-	1	22-Oxo-docosanoate	C19624
neg-M353T481_2	5671.74	2009.68	1870.07	3588.6	3655.13	4278.63	9709.64	15863.1	39577.9	31388.8	18291	11724.6	6.00531	0.000144959	0.0021645	0.0153187	0.0507384	1	1	1	3.48564	0.306581	up	353.305	8.01662	1	0	-	Unknown	-	-	-	0	-	-	1	22-Oxo-docosanoate	C19624
neg-M354T481	1769.45	668.74	687.122	1030.13	1096.41	1293.79	2336.56	2219.44	7732.29	4650.4	4291.27	2552.68	3.63336	0.000755663	0.0021645	0.0355828	0.0507384	1	1	1	2.85266	0.290856	up	354.309	8.01805	0	0	-	Unknown	-	-	-	0	-	-	0	-	-
neg-M355T532	1765.37	793.29	1143.25	875.547	1662.25	1781.9	4416.64	4391.43	4859.64	3718.86	2965.77	5532.05	3.22683	0.000108154	0.0021645	0.0137312	0.0507384	1	1	1	2.89168	0.337512	up	355.321	8.86138	1	0	-	Unknown	-	-	-	1	2(R)-hydroxydocosanoic acid	HMDB0061660	2	13-Hydroxydocosanoic_acid;22-Hydroxydocosanoate	C03049;C19623
neg-M356T532	532.214	320.637	386.941	446.103	318.792	530.398	939.846	1856.4	977.227	1391.32	765.052	1476.55	2.92156	0.000144862	0.0021645	0.0153187	0.0507384	1	1	1	2.66494	0.2972	up	356.325	8.8646	0	0	-	Unknown	-	-	-	0	-	-	0	-	-
neg-M357T411	481.566	144.848	286.755	229.115	143.033	624.225	1086.24	1574.77	1300.37	1086.44	1513.44	1158.53	4.04275	0.00116834	0.0021645	0.043762	0.0507384	1	1	1	3.30387	0.186708	up	357.298	6.84618	1	0	-	Unknown	-	-	-	5	MG(18:0/0:0/0:0);MG(0:0/18:0/0:0);Glycerol 1-octadecanoate;MG(i-18:0/0:0/0:0);MG(0:0/i-18:0/0:0)	HMDB0011131;HMDB0011535;HMDB0031075;HMDB0072842;HMDB0072877	0	-	-
neg-M357T57	26847	27146.7	14704.4	19701.7	20535.1	22259	7099.62	5234.38	6027.29	4518.71	5156.81	5573.36	0.256187	9.25e-07	0.0021645	0.000832924	0.0507384	1	1	1	2.98571	0.0394847	down	356.994	0.957067	0	0	-	Unknown	-	-	-	0	-	-	0	-	-
neg-M361T201	1701.08	1633.86	1561.5	481.724	1500.94	1223.19	2440.78	3689.78	4343.19	6217.74	6182.78	2781.29	3.16646	0.00109815	0.0021645	0.0430096	0.0507384	1	1	1	2.69557	0.243633	up	361.201	3.35242	1	0	-	Unknown	-	-	-	8	Cortisol;18-Hydroxycorticosterone;17a,21-Dihydroxy-5b-pregnane-3,11,20-trione;Hydrocortisone;Isohumulone A;Adhumulone;5-Hydroxy-4-methoxy-5-(1-oxo-9,12,15-hexadecatrienyl)-2(5H)-furanone;(R)-Humulone	HMDB0000063;HMDB0000319;HMDB0006758;HMDB0014879;HMDB0030026;HMDB0030138;HMDB0032095;HMDB0034090	8	Cortisol;18-Hydroxycorticosterone;4,5alpha-Dihydrocortisone;17alpha,21-Dihydroxy-5beta-pregnane-3,11,20-trione;11beta,21-Dihydroxy-3,20-oxo-5beta-pregnan-18-al;Poststerone;Humulone;16alpha-Hydroxycorticosterone	C00735;C01124;C03588;C05469;C05473;C08837;C10695;C15034
neg-M362T38	1141.82	502.228	697.063	897.493	1078.11	696.378	308.33	480.794	332.612	398.799	336.975	419.865	0.454286	0.00084561	0.0021645	0.0372019	0.0507384	1	1	1	2.08663	0.318728	down	361.889	0.637217	1	0	-	Unknown	-	-	-	2	Hovenidulcigenin A;2-Arachidonoylglycerophosphocholine	HMDB0041027;HMDB0061699	0	-	-
neg-M369T437_2	1761.75	1522.01	1715.26	5157.94	1602.12	4696.41	456.743	1081.74	659.521	373.074	624.525	622.775	0.232043	0.000893786	0.0021645	0.0384739	0.0507384	1	1	1	2.95112	0.352295	down	369.292	7.28458	0	0	-	Unknown	-	-	-	0	-	-	0	-	-
neg-M369T58	12802.7	9385.03	13070.9	36298	11922.1	13238.5	5960.87	5216.53	3023.46	1502.81	4812.15	3150.43	0.244695	0.000610932	0.0021645	0.0318423	0.0507384	1	1	1	2.9108	0.157525	down	368.999	0.968408	1	1	D-Ribulose 1,5-bisphosphate	Unknown	-	NA	C01182	2	Sedoheptulose 1,7-bisphosphate;Azosemide	HMDB0060274;HMDB0041831	3	Sedoheptulose_1,7-bisphosphate;D-glycero-beta-D-manno-Heptose_1,7-bisphosphate;D-glycero-alpha-D-manno-Heptose_1,7-bisphosphate	C00447;C11472;C19879
neg-M370T385	20520.1	19334.5	16966.1	30274.7	13331.1	15930.8	7223.85	6696.84	4483.51	8088.77	8577.97	3709.61	0.333288	0.000120958	0.0021645	0.0142122	0.0507384	1	1	1	2.66699	0.136173	down	370.295	6.41558	1	0	-	Unknown	-	-	-	3	Tetradecanoylcarnitine;MG(0:0/18:2(9Z,12Z)/0:0);MG(18:2(9Z,12Z)/0:0/0:0)	HMDB0005066;HMDB0011538;HMDB0011568	1	Methyl_acetyl_ricinoleate	C12280
neg-M371T385	4058.69	3181.46	3388.09	5424.58	2278.61	3201.49	1538.82	1479.74	1130.11	1770.24	1967.8	749.992	0.401093	0.000611319	0.0021645	0.0318423	0.0507384	1	1	1	2.35924	0.0837065	down	371.299	6.41522	1	0	-	Unknown	-	-	-	2	1-Phenyl-1,3-nonadecanedione;5-(10,13-Nonadecadienyl)-1,3-benzenediol	HMDB0035584;HMDB0039867	0	-	-
neg-M372T430	13486.3	11646.3	10834	16080.6	7546.41	8209.15	936.689	2060.19	1491.23	2880.12	1056.02	1091.12	0.140339	8.14e-06	0.0021645	0.00342137	0.0507384	1	1	1	3.66761	0.219204	down	372.311	7.16655	1	0	-	Unknown	-	-	-	7	MG(0:0/18:1(11Z)/0:0);MG(0:0/18:1(9Z)/0:0);MG(18:1(11Z)/0:0/0:0);MG(18:1(9Z)/0:0/0:0);Stearoyllactic acid;3-(2-Heptenyloxy)-2-hydroxypropyl undecanoate;Monooleoylglycerol	HMDB0011536;HMDB0011537;HMDB0011566;HMDB0011567;HMDB0033372;HMDB0034031;HMDB0094684	0	-	-
neg-M373T430	2806.17	2500.25	2241.57	2889.54	1156.04	1857.3	394.388	768.735	347.832	765.498	342.649	328.687	0.219152	3.68e-05	0.0021645	0.00849908	0.0507384	1	1	1	3.14877	0.191178	down	373.315	7.16655	0	0	-	Unknown	-	-	-	0	-	-	0	-	-
neg-M377T178	1143.87	2051.92	1653.11	2466.78	1334.07	1305.59	3554.49	4764.93	4041.14	5468.75	5345.2	3530.02	2.68243	7.89e-05	0.0021645	0.0118396	0.0507384	1	1	1	2.66817	0.165454	up	377.196	2.96845	1	1	6-beta-hydrocortisol	Lipids and lipid-like molecules	Sterol Lipids	HMDB0061033	null	9	Pentosidine;18-Hydroxycortisol;Isohumulinone A;Humulinone;Eremopetasitenin C1;Eremopetasitenin D1;11-Dihydro-12-norneoquassin;Sugetriol triacetate;6-beta-hydrocortisol	HMDB0003933;HMDB0000418;HMDB0030045;HMDB0030105;HMDB0032770;HMDB0032773;HMDB0036889;HMDB0040702;HMDB0061033	2	6alpha-Hydroxycortisol;Nigakilactone_A	C15291;C17012
neg-M379T416	1889.7	2652.87	3300.97	2846.48	3079.24	2253.89	1168.1	1464.22	1190.38	1489.9	1020.43	1219.34	0.471341	5.35e-05	0.0021645	0.00991311	0.0507384	1	1	1	2.22173	0.088697	down	379.245	6.92847	0	0	-	Unknown	-	-	-	0	-	-	0	-	-
neg-M379T56	6202.37	8128.91	7182.33	3987.43	6741.09	5027.93	2122.36	3121.21	2009.47	2098.79	2442.01	2512.37	0.383853	5.13e-05	0.0021645	0.00981141	0.0507384	1	1	1	2.44292	0.247234	down	378.979	0.938767	0	0	-	Unknown	-	-	-	0	-	-	0	-	-
neg-M380T205	1538.31	4039.4	2958.75	2498.74	3317.84	2284.69	1749.09	1390.44	680.459	716.559	807.719	710.07	0.363892	0.000743189	0.004329	0.0355828	0.0702934	0.972222	0.888889	1	2.54238	0.154628	down	379.998	3.4208	1	0	-	Unknown	-	-	-	2	N-Acetylgalactosamine 4,6-disulfate;5'-Carboxy meloxicam	HMDB0000843;HMDB0060779	0	-	-
neg-M380T250	3397.19	1817.16	2090.42	3189.61	1645.44	3394.54	5963.66	4497.32	9087.23	5285.28	4654.62	5782.9	2.27052	0.0007732	0.0021645	0.0359737	0.0507384	1	1	1	2.29874	0.142139	up	380.257	4.16377	1	0	-	Unknown	-	-	-	2	Sphinganine 1-phosphate;Quinestrol	HMDB0001383;HMDB0015579	2	Sphinganine_1-phosphate;Quinestrol	C01120;C07619
neg-M380T444	147.769	56.7923	199.966	149.583	138.74	191.834	3138.05	1642.37	1669.06	1593.73	5856.93	1205.3	17.0744	5.72e-06	0.0021645	0.00285693	0.0507384	1	1	1	4.58157	0.166504	up	380.316	7.39873	1	0	-	Unknown	-	-	-	6	2-Arachidonyl Glycerol ether;4-Hydroxy-3-(16-methylheptadecyl)-2H-pyran-2-one;3-鈥婱ethyl-鈥?-鈥媝entyl-2-鈥媐urantridecanoic acid;5-Hexyl-3,4-dimethyl-2-furanundecanoic acid;5-Heptyl-3-methyl-2-furanundecanoic acid;3,4-Dimethyl-5-pentyl-2-furandodecanoic acid	HMDB0013657;HMDB0032093;HMDB0061648;HMDB0112074;HMDB0112075;HMDB0112077	0	-	-
neg-M384T56	8678.46	16558.9	15104.9	11464.3	14368.7	12196.9	4219.28	7535.73	5923.91	5093.3	6362.18	3586.38	0.417506	0.000145762	0.0021645	0.0153187	0.0507384	1	1	1	2.32383	0.070067	down	384.037	0.925483	1	0	-	Unknown	-	-	-	20	[3-(3,5,7-trihydroxy-4-oxo-3,4-dihydro-2H-1-benzopyran-2-yl)phenyl]oxidanesulfonic acid;[5,7-dihydroxy-2-(3-hydroxyphenyl)-4-oxo-3,4-dihydro-2H-1-benzopyran-3-yl]oxidanesulfonic acid;[4-(3,5,7-trihydroxy-4-oxo-3,4-dihydro-2H-1-benzopyran-2-yl)phenyl]oxidanesulfonic acid;[5,7-dihydroxy-2-(4-hydroxyphenyl)-4-oxo-3,4-dihydro-2H-1-benzopyran-3-yl]oxidanesulfonic acid;{4-[2,3-dioxo-3-(2,4,6-trihydroxy…	HMDB0125287;HMDB0125288;HMDB0125395;HMDB0125396;HMDB0125403;HMDB0125431;HMDB0125454;HMDB0130003;HMDB0130201;HMDB0130213;HMDB0133374;HMDB0133383;HMDB0133556;HMDB0133585;HMDB0133589;HMDB0141188;HMDB0125224;HMDB0125225;HMDB0125226;HMDB0125227	0	-	-
neg-M385T243	386.906	446.656	407.865	491.254	396.177	379.734	1541.56	1334.44	1526.39	1232.13	1739.96	1288.38	3.45328	1.24e-08	0.0021645	0.000117711	0.0507384	1	1	1	3.08273	0.100401	up	385.296	4.04205	0	0	-	Unknown	-	-	-	0	-	-	0	-	-
neg-M386T348	822.255	734.197	967.11	645.646	988.235	582.729	458.405	391.858	277.282	328.513	334.603	267.433	0.434181	4.29e-05	0.0021645	0.00886419	0.0507384	1	1	1	2.44337	0.118964	down	386.291	5.79253	1	0	-	Unknown	-	-	-	2	2-Hydroxymyristoylcarnitine;3-hydroxytetradecanoyl carnitine	HMDB0013166;HMDB0061640	1	1-Naphthylacetylspermine	C13674
neg-M387T252	629.081	799.564	604.977	599.162	1485.31	917.687	2941.75	2356.22	1289.15	3383.5	3459.08	1606	2.98577	0.00064084	0.004329	0.0327643	0.0702934	0.972222	0.888889	1	2.60772	0.0781315	up	387.254	4.19492	1	1	7alpha-hydroxy-3-oxochol-4-en-24-oic Acid	Lipids and lipid-like molecules	Sterol Lipids	HMDB0062744	null	2	7alpha-hydroxy-3-oxochol-4-en-24-oic Acid;Cavipetin C	HMDB0062744;HMDB0030366	0	-	-
neg-M388T182	3643.58	3882.45	6787.89	5962.3	6863.85	4369.56	2497.95	1923.91	1404.56	1642.09	784.343	1502.09	0.309586	0.000166607	0.0021645	0.0162459	0.0507384	1	1	1	2.75598	0.151563	down	388.079	3.04088	0	0	-	Unknown	-	-	-	0	-	-	0	-	-
neg-M390T179	6266.39	4454.44	6312.36	5643.31	6618.76	5157.95	2259.24	2574.39	933.89	2281.82	2452.59	977.905	0.333201	0.00120133	0.0021645	0.0443891	0.0507384	1	1	1	2.71158	0.0715069	down	390.095	2.99166	1	0	-	Unknown	-	-	-	1	Neodiospyrin	HMDB0029538	2	Diospyrin;Isodiospyrin	C10332;C10358
neg-M395T277	926.9	944.471	1058.85	1505.03	906.865	1950.25	314.957	255.962	446.856	396.379	219.581	319.225	0.267809	1.87e-05	0.0021645	0.00579502	0.0507384	1	1	1	2.97115	0.166965	down	395.291	4.60908	1	0	-	Unknown	-	-	-	12	Leukotriene B4 ethanolamide;Squamocin B;Mosin C;Squamolinone;Squamone;6-Hydroxydesacetyluvaricin (incorr.);Muricin F;Muricin G;Parviflorin;Reticulacinone;Atemoyacin B;cis-Annonacin-10-one	HMDB0002304;HMDB0031393;HMDB0031398;HMDB0035236;HMDB0035939;HMDB0036282;HMDB0036972;HMDB0036973;HMDB0040708;HMDB0041213;HMDB0041424;HMDB0041524	0	-	-
neg-M395T479	585.317	479.443	461.574	602.743	482.347	451.426	702.911	1125.58	1286.6	1498.26	1068.37	1152.92	2.23146	0.000216303	0.0021645	0.018443	0.0507384	1	1	1	2.29706	0.267414	up	395.278	7.98325	0	0	-	Unknown	-	-	-	0	-	-	0	-	-
neg-M396T411	541.299	204.603	328.201	208.844	276.276	338.483	4588.01	3702.77	3363.46	2534.95	7143.74	1841.83	12.212	2.2e-06	0.0021645	0.00169144	0.0507384	1	1	1	4.35847	0.21055	up	396.311	6.84497	0	0	-	Unknown	-	-	-	0	-	-	0	-	-
neg-M404T242	2066.12	2931.75	2545.48	2858.56	3003.96	3473.82	4903.58	4893.71	8509.39	7410.54	5898.36	6669.99	2.26814	5.05e-05	0.0021645	0.00981141	0.0507384	1	1	1	2.35432	0.0944842	up	404.256	4.03012	1	0	-	Unknown	-	-	-	0	-	-	1	12-Demethyl-11,12-dehydropaspaline	C20534
neg-M405T216	835.658	1164.23	667.884	667.864	1675.64	971.019	5518.68	5701.09	2624.99	7627.92	4974.11	5058.45	5.26641	9.65e-06	0.0021645	0.00388405	0.0507384	1	1	1	3.51505	0.228303	up	405.265	3.60783	1	1	3,7-Dihydroxy-12-oxocholanoic acid	Lipids and lipid-like molecules	Sterol Lipids	HMDB0000400	null	6	7alpha,12alpha-dihydroxy-3-oxo-5beta-cholan-24-oic Acid;7-Ketodeoxycholic acid;3,7-Dihydroxy-12-oxocholanoic acid;3-Oxocholic acid;Annocherin A;(6b,7b,13R)-6,7-Diacetoxy-8,14-labdadiene-13-ol	HMDB0062680;HMDB0000391;HMDB0000400;HMDB0000502;HMDB0033399;HMDB0035288	3	3alpha,7alpha-Dihydroxy-12-oxo-5beta-cholanate;3alpha,12alpha-Dihydroxy-7-oxo-5beta-cholanate;Ardisianone	C01292;C04643;C10298
neg-M407T209	1736.5	2471.02	2747.23	2344.75	6480.65	4881.06	8464.94	14059.9	8022.1	15147.1	16954.1	14130.7	3.71608	0.000343497	0.0021645	0.024246	0.0507384	1	1	1	3.03442	0.227634	up	407.28	3.47673	1	0	-	Unknown	-	-	-	22	3a,7a,12b-Trihydroxy-5b-cholanoic acid;3a,4b,7a-Trihydroxy-5b-cholanoic acid;1b,3a,12a-Trihydroxy-5b-cholanoic acid;3a,4b,12a-Trihydroxy-5b-cholanoic acid;3a,6a,7b-Trihydroxy-5b-cholanoic acid;1,3,12-Trihydroxycholan-24-oic acid;3b,7a,12a-Trihydroxy-5a-Cholanoic acid;3a,7b,12b-Trihydroxy-5b-cholanoic acid;3b,7b,12a-Trihydroxy-5b-cholanoic acid;2b,3a,7a-Trihydroxy-5b-cholanoic acid;1b,3a,7a-Trihyd…	HMDB0000312;HMDB0000320;HMDB0000326;HMDB0000330;HMDB0000364;HMDB0000371;HMDB0000376;HMDB0000390;HMDB0000395;HMDB0000404;HMDB0000414;HMDB0000415;HMDB0000419;HMDB0000427;HMDB0000432;HMDB0000505;HMDB0000506;HMDB0000527;HMDB0000619;HMDB0000760;HMDB0000865;HMDB0000917	16	Cholic_acid;Bile_salt;3alpha,7alpha,12beta-Trihydroxy-5beta-cholanate;Ursocholate;alpha-Muricholate;Hyocholate;Vulpecholate;beta-Phocaecholate;Bitocholate;Avicholate;Haemulcholate;beta-Muricholate;omega-Muricholate;Allocholic_acid;Alloavicholate;Cygnocholate	C00695;C01558;C04661;C17644;C17647;C17649;C17650;C17654;C17657;C17667;C17668;C17726;C17727;C17737;C20866;C20868
neg-M410T182	1646.72	2371.82	2393.56	1779.38	3231	2202.8	1669.54	912.101	900.67	588.796	774.261	573.301	0.397692	0.000760855	0.004329	0.0356871	0.0702934	0.972222	0.888889	1	2.42093	0.287944	down	410.01	3.03067	0	0	-	Unknown	-	-	-	0	-	-	0	-	-
neg-M412T478	888.766	399.626	533.961	547.477	432.057	526.045	1155.76	1479.42	1845.74	1588.53	1109.02	1266.39	2.53757	7.84e-05	0.0021645	0.0118396	0.0507384	1	1	1	2.53979	0.286051	up	412.268	7.96605	1	0	-	Unknown	-	-	-	1	SM(d18:0/20:2(11Z,14Z))	HMDB0013465	0	-	-
neg-M416T101	1064.78	587.688	565.073	1217.37	636.797	538.5	1781.29	1593.34	6955.86	4453.78	4971.15	6840.56	5.76894	0.000697913	0.0021645	0.034471	0.0507384	1	1	1	3.35905	0.100443	up	416.13	1.6879	1	0	-	Unknown	-	-	-	1	3'-Amino-3'-deoxythimidine glucuronide	HMDB0060751	0	-	-
neg-M422T51	3796.27	2150.5	2194.82	1419.26	4123.73	3285.31	972.895	1168.62	1386.66	763.273	858.819	1243.09	0.376747	0.00132301	0.0021645	0.0459219	0.0507384	1	1	1	2.35401	0.319831	down	421.996	0.84515	0	0	-	Unknown	-	-	-	0	-	-	0	-	-
neg-M422T538	348.933	394.187	267.801	385.42	254.875	264.326	453.806	825.546	856.388	831.194	492.697	684.974	2.16367	0.000450389	0.0021645	0.0278432	0.0507384	1	1	1	2.25206	0.171833	up	422.288	8.9728	1	0	-	Unknown	-	-	-	6	7alpha,12alpha-dihydroxy-3-oxo-5beta-cholan-24-oic Acid;7-Ketodeoxycholic acid;3,7-Dihydroxy-12-oxocholanoic acid;3-Oxocholic acid;Annocherin A;(6b,7b,13R)-6,7-Diacetoxy-8,14-labdadiene-13-ol	HMDB0062680;HMDB0000391;HMDB0000400;HMDB0000502;HMDB0033399;HMDB0035288	3	3alpha,7alpha-Dihydroxy-12-oxo-5beta-cholanate;3alpha,12alpha-Dihydroxy-7-oxo-5beta-cholanate;Ardisianone	C01292;C04643;C10298
neg-M424T103	63831.2	56911.6	68367.8	87969.8	56236.6	68051	90711.8	116601	167030	186488	177957	158982	2.23677	0.000369023	0.0021645	0.0250208	0.0507384	1	1	1	2.32569	0.0699472	up	424.136	1.71058	1	0	-	Unknown	-	-	-	1	2-{9-hydroxy-2-oxo-2H,8H,9H-furo[2,3-h]chromen-8-yl}propan-2-yl (2E)-3-(4-hydroxyphenyl)prop-2-enoate	HMDB0128937	0	-	-
neg-M425T103	9257.51	7641.54	8968.87	12716.9	8037.09	9530.69	12790.9	16432.3	22503.3	23458.6	23714.7	20296.4	2.12272	0.00019205	0.0021645	0.0175508	0.0507384	1	1	1	2.23775	0.102707	up	425.139	1.71112	1	0	-	Unknown	-	-	-	1	Chitobiose	HMDB0003556	1	Anhydrotetracycline	C02811
neg-M427T220	645.021	975.527	917.574	502.083	808.723	984.879	1383.66	2112.34	2592.02	3232.49	4110.43	1511.67	3.09127	0.000646004	0.0021645	0.0328507	0.0507384	1	1	1	2.67288	0.222695	up	427.179	3.66257	1	0	-	Unknown	-	-	-	10	1-Isomangostin hydrate;Artoflavanone;Garcinone D;3'-(1''-(3-Methylbutanoyl))-angeloyl vaginidiol;Heteroflavanone B;Edulisin V;3-Isomangostin hydrate;Fumonisin FP2;Fumonisin FP3;1alpha,3beta,22R-Trihydroxyergosta-5,24E-dien-26-oic acid 3-O-b-D-glucoside 26-O-b-D-glucosyl ester	HMDB0029984;HMDB0030850;HMDB0033332;HMDB0040691;HMDB0040836;HMDB0041198;HMDB0041522;HMDB0031827;HMDB0031828;HMDB0040398	3	Pseudorhodomyrtoxin;Oxidized_Oplophorus_luciferin;Ro_18-5364	C08951;C15038;C15665
neg-M429T509	540.851	387.391	875.63	875.317	670.655	736.34	1279.63	1873.48	2686.88	1719.41	1454.22	1288.72	2.52126	0.000322893	0.0021645	0.023493	0.0507384	1	1	1	2.46731	0.314321	up	429.338	8.47606	1	0	-	Unknown	-	-	-	5	4alpha-Carboxy-5alpha-cholesta-8-en-3beta-ol;Schleicherastatin 6;(2beta,3alpha,9alpha,24R)-Ergosta-7,22-diene-2,3,9-triol;(3beta,5beta,8beta,22E,24xi)-Ergosta-6,22-diene-3,5,8-triol;4伪-carboxy-5伪-cholesta-8-en-3尾-ol	HMDB0012166;HMDB0035513;HMDB0037914;HMDB0038353;HMDB0062386	5	3beta-Hydroxy-5alpha-cholest-7-ene-4alpha-carboxylate;Stylisterol_A;Stylisterol_C;Hatomasterol;(22R,23R)-22,23-Dihydroxy-campest-4-en-3-one	C04746;C14157;C14159;C14160;C16253
neg-M429T56	8642.47	5911.97	8629.6	10597	6468.35	7784.16	2632.09	4887.81	1682.75	1489.7	1359.61	2102.63	0.294681	0.000473012	0.0021645	0.028508	0.0507384	1	1	1	2.9302	0.123106	down	429.019	0.92685	0	0	-	Unknown	-	-	-	0	-	-	0	-	-
neg-M433T43_1	2112.56	1309.99	1621.39	1171.1	1668.76	1687.26	721.345	766.648	1131.45	520.313	558.054	811.282	0.471118	0.000401723	0.0021645	0.0261976	0.0507384	1	1	1	2.14571	0.238708	down	432.856	0.7197	1	0	-	Unknown	-	-	-	2	Liothyronine;Reverse-triiodthyronine	HMDB0000265;HMDB0060074	2	Triiodothyronine;3,3',5'-Triiodo-L-thyronine	C02465;C07639
neg-M434T287	3476.4	1867.41	2282.27	3202.26	3259.09	2602.78	4811.06	4661.42	6447.62	7169.37	4987.7	7266.88	2.11765	0.000185586	0.0021645	0.0172095	0.0507384	1	1	1	2.26993	0.0719287	up	434.267	4.79063	1	0	-	Unknown	-	-	-	2	CPA(18:1(11Z)/0:0);CPA(18:1(9Z)/0:0)	HMDB0007005;HMDB0007006	1	Paspaline_B	C20587
neg-M435T54	2981.42	2386.75	4801.89	3400.84	3720.91	2667.47	2076.65	1421.94	893.521	1730.43	1912.46	1132.58	0.459314	0.000970162	0.0021645	0.0405099	0.0507384	1	1	1	2.26976	0.118355	down	435.054	0.8931	1	0	-	Unknown	-	-	-	1	S-(2,2-Dichloro-1-hydroxy)ethyl glutathione	HMDB0060506	1	S-(2,2-Dichloro-1-hydroxy)ethyl_glutathione	C14861
neg-M439T90	4912.61	5364.94	4518.94	6365.42	3905.57	5155.63	1903.14	1919.92	2697.97	1780.11	3436.84	1888.86	0.450875	0.000165948	0.0021645	0.0162459	0.0507384	1	1	1	2.30686	0.264243	down	439.031	1.49907	1	0	-	Unknown	-	-	-	2	3-(3,4-dihydroxyphenyl)-2-{[(2E)-3-[4-hydroxy-3-(sulfooxy)phenyl]prop-2-enoyl]oxy}propanoic acid;2-{[(2E)-3-(3,4-dihydroxyphenyl)prop-2-enoyl]oxy}-3-[4-hydroxy-3-(sulfooxy)phenyl]propanoic acid	HMDB0124965;HMDB0124966	0	-	-
neg-M453T209	1707.99	3529.17	2585.75	1578.29	5796.47	3771.7	12812.4	16620.9	10937.8	21408.8	16067.5	18978.3	5.10432	0.000109449	0.0021645	0.0138029	0.0507384	1	1	1	3.53649	0.178425	up	453.284	3.48473	0	0	-	Unknown	-	-	-	0	-	-	0	-	-
neg-M454T185	2843.16	2000.16	3246.44	2508.85	2763.21	3393.39	1005.23	1906.3	889.566	1050.03	862.645	1187.32	0.411877	0.000146848	0.0021645	0.0153477	0.0507384	1	1	1	2.48877	0.159505	down	454.225	3.08963	1	0	-	Unknown	-	-	-	5	Erythroskyrin;20-Hydroxy-leukotriene E4;5,7-dihydroxy-3-[3-hydroxy-4-methoxy-5-(3-methylbut-2-en-1-yl)phenyl]-8-(3-methylbut-2-en-1-yl)-3,4-dihydro-2H-1-benzopyran-4-one;1-Hydroxy-3,6,7-trimethoxy-2,8-diprenylxanthone;Kanzonol G	HMDB0030464;HMDB0012639;HMDB0134749;HMDB0036597;HMDB0040613	2	20-Hydroxyleukotriene_E4;Kurarinone	C03577;C17446
neg-M454T258	2720.69	2661.15	2998.86	2855.42	2872.12	3064.78	5583.28	5727.39	6559.94	8183.54	6299.77	7619.89	2.32771	1.13e-05	0.0021645	0.00429333	0.0507384	1	1	1	2.43571	0.155263	up	454.293	4.3008	1	0	-	Unknown	-	-	-	2	LysoPA(0:0/18:0);LysoPA(18:0/0:0)	HMDB0007850;HMDB0007854	0	-	-
neg-M477T383	1885.73	826.467	650.535	1969.14	1349.87	1097.79	3743.5	3282.1	3938.6	4440.38	3213.44	2720.21	2.74287	0.00113695	0.0021645	0.0434641	0.0507384	1	1	1	2.69648	0.246242	up	477.392	6.37832	1	1	FAHFA 30:2; FAHFA(14:0/16:2)	Lipids and lipid-like molecules	Fatty Acyls	-	-	0	-	-	0	-	-
neg-M487T103	2157.85	1781.26	1651.69	2953.27	1731.03	2707.94	3152.89	3126.27	5397.84	4454.31	6739.96	6694.54	2.27726	0.00127695	0.0021645	0.0451528	0.0507384	1	1	1	2.23577	0.168604	up	487.131	1.72061	0	0	-	Unknown	-	-	-	0	-	-	0	-	-
neg-M490T41	1201.16	1067.6	1096.27	770.455	991.398	1101.84	2595.83	2282.42	2104.24	2218.97	1349.77	2132.92	2.0364	0.000144026	0.0021645	0.0153187	0.0507384	1	1	1	1.91815	0.409283	up	490.221	0.687225	0	0	-	Unknown	-	-	-	0	-	-	0	-	-
neg-M503T185	1274.7	1090.06	657.335	1322.14	893.045	1071.68	2431.76	2269.92	3685.13	1827.25	2071.08	1998.7	2.26405	0.000239808	0.0021645	0.0198967	0.0507384	1	1	1	2.27482	0.306993	up	503.25	3.07687	1	0	-	Unknown	-	-	-	3	(3S,7E,9R)-4,7-Megastigmadiene-3,9-diol 9-[apiosyl-(1->6)-glucoside];Blumenol C O-[apiosyl-(1->6)-glucoside];Ac-Ser-Asp-Lys-Pro-OH	HMDB0029766;HMDB0031936;HMDB0062552	0	-	-
neg-M519T56	2965.26	6786.65	8215.27	4207.47	5369.13	4319.08	1614.01	1116.94	892.205	532.536	1502.69	1907.22	0.237442	0.000159998	0.0021645	0.0160142	0.0507384	1	1	1	3.02458	0.0942124	down	519.052	0.925483	0	0	-	Unknown	-	-	-	0	-	-	0	-	-
neg-M535T182	1165.33	1545.25	1471.92	1886.04	2032.11	1654.81	1171.82	779.239	458.146	703.839	705.251	458.769	0.438427	0.000874274	0.004329	0.0377595	0.0702934	0.972222	0.833333	1	2.21514	0.156259	down	535.096	3.03067	1	0	-	Unknown	-	-	-	28	(3-{4-[2-(3,4-dihydroxyphenyl)-3,5,7-trihydroxy-3,4-dihydro-2H-1-benzopyran-8-yl]-3,5,7-trihydroxy-6-[3,4,5-trihydroxy-6-(hydroxymethyl)oxan-2-yl]-3,4-dihydro-2H-1-benzopyran-2-yl}phenyl)oxidanesulfonic acid;(2-hydroxy-5-{3,5,7-trihydroxy-8-[3,5,7-trihydroxy-2-(3-hydroxyphenyl)-6-[3,4,5-trihydroxy-6-(hydroxymethyl)oxan-2-yl]-3,4-dihydro-2H-1-benzopyran-4-yl]-3,4-dihydro-2H-1-benzopyran-2-yl}pheny…	HMDB0126769;HMDB0126770;HMDB0126771;HMDB0126772;HMDB0126773;HMDB0126774;HMDB0126775;HMDB0126783;HMDB0126784;HMDB0126785;HMDB0126786;HMDB0126787;HMDB0126788;HMDB0126789;HMDB0126826;HMDB0126827;HMDB0126828;HMDB0126829;HMDB0126830;HMDB0126831;HMDB0126832;HMDB0126840;HMDB0126841;HMDB0126842;HMDB0126843;HMDB0126844;HMDB0126845;HMDB0126846	0	-	-
neg-M543T376	12716.1	7613.4	14179.8	10227.6	10051.5	12150.5	43631.6	35445.6	35772.6	24177.2	66485.4	37984.6	3.6376	3.18e-05	0.0021645	0.00797226	0.0507384	1	1	1	2.9943	0.163456	up	543.463	6.26749	0	0	-	Unknown	-	-	-	0	-	-	0	-	-
neg-M544T182	1325.03	1460.8	1723.35	1137.2	1689.71	1392.22	770.599	625.678	436.633	468.236	625.924	440.047	0.38577	1.87e-05	0.0021645	0.00579502	0.0507384	1	1	1	2.58703	0.222672	down	544.049	3.02957	0	0	-	Unknown	-	-	-	0	-	-	0	-	-
neg-M545T376	920.837	614.133	992.947	673.793	936.482	786.039	2148.89	2627.11	2879.68	1699.1	2831.76	2591.32	3.00105	2.42e-06	0.0021645	0.00169683	0.0507384	1	1	1	2.81636	0.228112	up	545.468	6.26758	0	0	-	Unknown	-	-	-	0	-	-	0	-	-
neg-M547T182	1356.59	2508.04	2676.86	1734.6	1968.86	1711.17	1022.68	783.846	928.754	1208.43	845.603	850.527	0.471712	0.000276588	0.0021645	0.0216795	0.0507384	1	1	1	2.24717	0.095078	down	547.055	3.03118	1	0	-	Unknown	-	-	-	0	-	-	1	dTDP-4-deoxy-4-thio-alpha-D-digitoxose	C21349
neg-M556T411	2616.92	2410.67	2990.46	2168.68	1107.15	2967.12	725.177	1157.33	605.82	1225.25	445.863	728.102	0.342721	0.000576619	0.00865801	0.0309808	0.101289	0.944444	0.777778	1	2.5726	0.439416	down	556.492	6.85278	1	1	Cer[AP] 33:0; Cer[AP](t17:0/16:0)	Lipids and lipid-like molecules	Sphingolipids	-	C12145	106	(9-cis,9'-cis)-7,7',8,8'-Tetrahydro-y,y-Carotene;7,7',8,8'-Tetrahydro-beta,beta-carotene;7,7',8,8'-Tetrahydrolycopene;zeta-Carotene;DG(14:0/16:0/0:0);DG(15:0/15:0/0:0);DG(16:0/14:0/0:0);DG(15:0/0:0/15:0);DG(14:0/0:0/16:0);DG(8:0/22:0/0:0);DG(8:0/0:0/22:0);DG(8:0/i-22:0/0:0);DG(8:0/0:0/i-22:0);DG(10:0/20:0/0:0);DG(10:0/0:0/20:0);DG(10:0/i-20:0/0:0);DG(10:0/0:0/i-20:0);DG(12:0/18:0/0:0);DG(12:0/0:0…	HMDB0003063;HMDB0029847;HMDB0036927;HMDB0112263;HMDB0007011;HMDB0007068;HMDB0007095;HMDB0055981;HMDB0055954;HMDB0092951;HMDB0092952;HMDB0092953;HMDB0092954;HMDB0093001;HMDB0093002;HMDB0093003;HMDB0093004;HMDB0093087;HMDB0093088;HMDB0093089;HMDB0093090;HMDB0093091;HMDB0093092;HMDB0093093;HMDB0093094;HMDB0093223;HMDB0093224;HMDB0093225;HMDB0093226;HMDB0093227;HMDB0093228;HMDB0093229;HMDB0093230;HMD…	3	all-trans-zeta-Carotene;9,9'-dicis-zeta-Carotene;9,15,9'-tricis-zeta-Carotene	C05430;C15857;C19764
neg-M561T420	2615.25	1384.35	1414.67	1897.67	1392.84	1697.71	2826.56	4176.84	4074.26	3273.03	3289.17	3756.91	2.05689	0.000232786	0.0021645	0.019485	0.0507384	1	1	1	2.30297	0.0645135	up	561.358	6.99568	0	0	-	Unknown	-	-	-	0	-	-	0	-	-
neg-M567T137	3281.8	3080.47	3260.65	3121.21	5570.99	2664.55	2180.98	2335.12	1654.16	1465.14	1483.82	1364.65	0.499716	0.000606351	0.0021645	0.0317738	0.0507384	1	1	1	2.08386	0.125547	down	567.144	2.28423	0	0	-	Unknown	-	-	-	0	-	-	0	-	-
neg-M568T437	1962.11	947.107	1114.41	792.525	784.518	1264.12	2198.57	2682.7	4176.28	2803.97	2283.46	4228.7	2.67651	0.000310085	0.0021645	0.0228949	0.0507384	1	1	1	2.55174	0.184239	up	568.388	7.291	1	0	-	Unknown	-	-	-	1	Cyclopassifloic acid E	HMDB0036298	0	-	-
neg-M580T328	7940.33	18636.7	18192.8	18058.7	28863.4	11889.7	4549.4	3665.33	8193.09	5925.97	3972.25	4711.52	0.299451	0.000502848	0.004329	0.0290011	0.0702934	0.972222	0.888889	1	2.71439	0.317069	down	580.362	5.4677	1	1	LysoPC 19:1	Lipids and lipid-like molecules	Glycerophospholipids	-	C04230	0	-	-	0	-	-
neg-M593T406	2247.61	1677.07	3689.92	1555.77	3281.36	2225.07	4438.22	5393.16	4940.72	9592.01	6194.94	7456.52	2.59018	0.000408538	0.0021645	0.0261976	0.0507384	1	1	1	2.4826	0.0937564	up	593.477	6.75836	0	0	-	Unknown	-	-	-	0	-	-	0	-	-
neg-M594T406	749.507	711.217	1055.12	596.564	1026.43	1020.73	1705.96	1947.82	1665.1	2436.22	1917.23	2474.94	2.35432	4.93e-05	0.0021645	0.00970883	0.0507384	1	1	1	2.3669	0.259188	up	594.481	6.7608	0	0	-	Unknown	-	-	-	0	-	-	0	-	-
neg-M612T49	2964.09	3433.06	2840.14	3075.48	1801.89	1880.74	1552.28	1465.02	699.363	499.441	937.653	1115.93	0.391968	0.0014346	0.0021645	0.0478654	0.0507384	1	1	1	2.38662	0.0644837	down	612.113	0.810983	0	0	-	Unknown	-	-	-	0	-	-	0	-	-
neg-M622T432	1664.5	1816.42	2857.91	2414.33	1572.92	1484.87	7494.83	4902.62	4142.53	4215.67	5067.95	3016.43	2.4418	0.000297726	0.0021645	0.0223277	0.0507384	1	1	1	2.37881	0.313249	up	621.509	7.20465	0	0	-	Unknown	-	-	-	0	-	-	0	-	-
neg-M631T536	1067.9	830.457	846.72	566.577	752.26	1372.03	2495.21	3988.11	2979	3467.28	1372.82	4470.71	3.45352	0.000294057	0.0021645	0.0223277	0.0507384	1	1	1	2.91389	0.119317	up	631.492	8.9371	0	0	-	Unknown	-	-	-	0	-	-	0	-	-
neg-M632T537	680.344	518.088	626.492	399.779	602.638	617.399	1475.88	1424.21	1323.18	1789.96	1036.57	2174.12	2.67768	3.2e-05	0.0021645	0.00797226	0.0507384	1	1	1	2.56021	0.268876	up	632.494	8.94174	0	0	-	Unknown	-	-	-	0	-	-	0	-	-
neg-M636T41	882.378	1008.23	1035.34	522.012	819.762	1105.4	1818.59	2620.74	3764.68	5154.47	2037.99	2563.33	3.34253	0.000202841	0.0021645	0.0177049	0.0507384	1	1	1	2.69525	0.21351	up	636.325	0.68685	0	0	-	Unknown	-	-	-	0	-	-	0	-	-
neg-M671T391	1122.01	802.235	1078.48	768.42	560.127	681.488	462.029	524.682	302.743	331.594	422.711	273.515	0.462276	0.000479142	0.0021645	0.028508	0.0507384	1	1	1	2.16887	0.226394	down	670.542	6.52039	1	0	-	Unknown	-	-	-	2	DG(18:2n6/0:0/20:4n6);DG(18:2n6/0:0/20:4n3)	HMDB0056286;HMDB0056292	0	-	-
neg-M697T136	16079.2	10608	12594.3	15456.9	5690.22	7874.43	4042.92	3553.71	1197.65	571.621	1169.39	896.821	0.167373	0.000691168	0.0021645	0.0343496	0.0507384	1	1	1	3.54316	0.0760995	down	697.207	2.26507	0	0	-	Unknown	-	-	-	0	-	-	0	-	-
neg-M793T136	1650.4	1180.56	1304.52	1545.64	892.816	1223.82	801.664	658.952	377.622	376.538	494.525	440.204	0.403899	0.000195704	0.0021645	0.0176019	0.0507384	1	1	1	2.45072	0.173177	down	793.187	2.27125	0	0	-	Unknown	-	-	-	0	-	-	0	-	-
neg-M847T301	2042.29	2592.84	1306.09	2317.45	2091.69	3172.06	1066.54	1073.84	916.033	1576.02	879.139	1190.83	0.49565	0.00126684	0.004329	0.0451528	0.0702934	0.972222	0.888889	1	2.02292	0.233232	down	846.596	5.00868	1	0	-	Unknown	-	-	-	26	PE(20:5(5Z,8Z,11Z,14Z,17Z)/24:1(15Z));PE(22:0/22:6(4Z,7Z,10Z,13Z,16Z,19Z));PE(22:1(13Z)/22:5(4Z,7Z,10Z,13Z,16Z));PE(22:1(13Z)/22:5(7Z,10Z,13Z,16Z,19Z));PE(22:2(13Z,16Z)/22:4(7Z,10Z,13Z,16Z));PE(22:4(7Z,10Z,13Z,16Z)/22:2(13Z,16Z));PE(22:5(4Z,7Z,10Z,13Z,16Z)/22:1(13Z));PE(22:5(7Z,10Z,13Z,16Z,19Z)/22:1(13Z));PE(22:6(4Z,7Z,10Z,13Z,16Z,19Z)/22:0);PE(24:1(15Z)/20:5(5Z,8Z,11Z,14Z,17Z));PE-NMe2(20:0/22:6…	HMDB0009476;HMDB0009507;HMDB0009538;HMDB0009539;HMDB0009570;HMDB0009601;HMDB0009634;HMDB0009667;HMDB0009699;HMDB0009764;HMDB0114207;HMDB0114234;HMDB0114235;HMDB0114262;HMDB0114345;HMDB0114374;HMDB0114402;HMDB0114456;HMDB0114483;HMDB0114484;HMDB0114509;HMDB0114535;HMDB0114562;HMDB0114588;HMDB0115427;HMDB0115479	0	-	-
neg-M913T272	436.727	488.223	299.599	368.574	978.816	499.581	2116.75	1395.94	819.969	1574.09	1687.17	876.247	2.75764	0.00101479	0.00865801	0.0411946	0.101289	0.944444	0.75	1	2.57409	0.155949	up	912.629	4.52532	0	0	-	Unknown	-	-	-	0	-	-	0	-	-
neg-M926T53	2100.12	1291.87	1500.9	2103.47	1750.8	1561.85	891.08	494.331	761.827	682.906	528.606	655.349	0.389378	1.47e-05	0.0021645	0.00521961	0.0507384	1	1	1	2.51047	0.113197	down	926.249	0.880033	0	0	-	Unknown	-	-	-	0	-	-	0	-	-
neg-M93T166	8358.08	5323.01	5057.77	5208.88	5282.98	5441.24	14756.4	17098.1	15441.5	18080.9	15112.4	14280.3	2.73332	5.78e-06	0.0021645	0.00285693	0.0507384	1	1	1	2.6954	0.140385	up	93.0346	2.77106	1	1	Phenol	Benzenoids	Phenols	HMDB0000228	C00146	1	Phenol	HMDB0000228	3	Phenol;Arene_oxide;Phenol	C00146;C01782;C15584
pos-M1037T147_2	5948.59	8895.67	8833.65	6896.11	7746.71	6076.81	3197.08	4842.69	1964.37	2740.92	3827.39	3216.64	0.445725	0.000408197	0.0021645	0.0261976	0.0507384	1	1	1	2.38889	0.135014	down	1037.17	2.44713	0	0	-	Unknown	-	-	-	0	-	-	0	-	-
pos-M1084T317	814.48	888.434	1064.39	1656.62	1286.55	1246.07	304.205	315.305	366.211	514.128	747.522	430.976	0.385011	0.000295579	0.0021645	0.0223277	0.0507384	1	1	1	2.57827	0.166991	down	1083.73	5.28813	0	0	-	Unknown	-	-	-	0	-	-	0	-	-
pos-M119T205	1227.18	627.627	1000.29	791.458	925.395	669.206	523.207	540.8	349.32	280.397	208.236	379.094	0.43522	0.00112609	0.0021645	0.0434641	0.0507384	1	1	1	2.28415	0.210551	down	119.048	3.42488	1	0	-	Unknown	-	-	-	4	2,4,6-Octatriyn-1-ol;Benzofuran;3,5,7-Octatriyn-1-ol;xi-2,3-Octadiene-5,7-diyn-1-ol	HMDB0030968;HMDB0032929;HMDB0038998;HMDB0040549	1	Benzofuran	C14512
pos-M126T92	3223.88	4651.16	5569.48	4916.53	3872.69	2501.22	1834.43	2056.44	1139.08	1125.64	1064.71	825.928	0.325298	0.000130788	0.0021645	0.0147268	0.0507384	1	1	1	2.69886	0.125353	down	126.065	1.52925	1	1	5-Methylcytosine	Organoheterocyclic compounds	Diazines	HMDB0002894	C02376	3	5-Methylcytosine;2-O-Methylcytosine;3-Methylcytosine	HMDB0002894;HMDB0004339;HMDB0011601	1	5-Methylcytosine	C02376
pos-M130T180	10365.3	7077.81	12088.5	4052.83	8862.38	6959.29	5209.23	4340.49	2006.94	1940.03	2425.68	2075.22	0.364278	0.00140534	0.00865801	0.0475067	0.101289	0.944444	0.777778	1	2.408	0.182201	down	130.064	3.00402	1	1	Isoquinoline	Organoheterocyclic compounds	Isoquinolines and derivatives	HMDB0034244	C06323	3	3-Methylene-indolenine;Quinoline;Isoquinoline	HMDB0011664;HMDB0033731;HMDB0034244	2	Isoquinoline;Quinoline	C06323;C06413
pos-M146T188	9594.77	6903.18	4370.13	4985.08	9942.7	7555.4	2612.52	3836.01	1271.87	2541.69	1633.79	938.925	0.296065	0.000801164	0.0021645	0.0363444	0.0507384	1	1	1	2.80731	0.146894	down	146.059	3.13493	1	1	3-Formylindole	Organoheterocyclic compounds	Indoles and derivatives	HMDB0029737	C08493	1	1H-Indole-3-carboxaldehyde	HMDB0029737	7	3-Methyleneoxindole;Isocarbostyril;Quinolin-2-ol;4-Hydroxyquinoline;2(1H)-Quinolinone;Indole-3-carboxaldehyde;8-Hydroxyquinoline	C02796;C06324;C06338;C06343;C06415;C08493;C19434
pos-M146T41	3224.06	2460.43	2916.75	3374.75	3483.11	2737.35	13023.7	6101.93	4599.57	5816.07	7128.05	8162.22	2.46375	0.00127618	0.0021645	0.0451528	0.0507384	1	1	1	2.444	0.0690267	up	146.164	0.690267	1	1	Spermidine	Organic nitrogen compounds	Organonitrogen compounds	HMDB0001257	C00315	1	Spermidine	HMDB0001257	1	Spermidine	C00315
pos-M148T50	42737.3	35004.9	33587.5	37020.3	34524.7	36423.6	25406.8	18601.8	12098.1	17427.1	18435.7	17125.6	0.497473	0.000349739	0.0021645	0.0243236	0.0507384	1	1	1	2.16986	0.0563482	down	148.06	0.82765	1	1	DL-Glutamate	Organic acids and derivatives	Carboxylic acids and derivatives	HMDB0060475	null	18	N-lactoyl-Glycine;L-Glutamic acid;N-Methyl-D-aspartic acid;N-Acetylserine;O-Acetylserine;D-Glutamic acid;L-4-Hydroxyglutamate semialdehyde;3-(Carboxymethylamino)propanoic acid;DL-Glutamate;Glutaconic acid;Citraconic acid;Mesaconic acid;Itaconic acid;Gamma-delta-Dioxovaleric acid;Methyl hydrogen fumarate;2-Hydroxyglutaric acid lactone;2,5-Dioxopentanoate;2-Pentendioate	HMDB0062183;HMDB0000148;HMDB0002393;HMDB0002931;HMDB0003011;HMDB0003339;HMDB0006556;HMDB0033550;HMDB0060475;HMDB0000620;HMDB0000634;HMDB0000749;HMDB0002092;HMDB0013233;HMDB0033809;HMDB0059743;HMDB0060365;HMDB0061185	17	L-Glutamate;D-Glutamate;Glutamate;O-Acetyl-L-serine;L-threo-3-Methylaspartate;N-(Carboxymethyl)-D-alanine;3-Aminopentanedioate;L-4-Hydroxyglutamate_semialdehyde;2-Oxo-4-hydroxy-5-aminovalerate;N-Methyl-D-aspartic_acid;2,5-Dioxopentanoate;Itaconate;Mesaconate;Acetylpyruvate;(E)-Glutaconate;2-Methylmaleate;4,5-Dioxopentanoate	C00025;C00217;C00302;C00979;C03618;C03790;C05574;C05938;C05941;C12269;C00433;C00490;C01732;C02132;C02214;C02226;C02800
pos-M158T194	4861.22	4629.83	7731.93	3365.57	12637.9	3511.12	2544.92	1039.92	652.315	650.096	922.413	909.394	0.182894	0.000163216	0.0021645	0.0162459	0.0507384	1	1	1	3.33563	0.11964	down	158.059	3.23752	1	0	-	Unknown	-	-	-	1	1-nitrosonaphthalene	HMDB0062189	1	1-Nitrosonaphthalene	C14788
pos-M158T54	1165.05	1927.3	3425.56	2799.8	2524.66	2391.76	933.625	1130.94	1001.38	931.007	653.234	1123.6	0.40563	0.00120142	0.0021645	0.0443891	0.0507384	1	1	1	2.24151	0.259545	down	158.025	0.89395	1	0	-	Unknown	-	-	-	2	Homocysteine;Methylcysteine	HMDB0000742;HMDB0002108	2	L-Homocysteine;Homocysteine	C00155;C05330
pos-M194T53	4476.52	2630.55	3673.41	2380.26	3004.83	2297.51	2085.36	1693.18	873.995	1122.59	1263.32	896.085	0.429751	0.00079794	0.0021645	0.0362852	0.0507384	1	1	1	2.32035	0.0811679	down	194.047	0.881625	0	0	-	Unknown	-	-	-	0	-	-	0	-	-
pos-M203T48	14130.3	13100.6	13998	13745.1	22398.8	15694.7	7845.96	6729.91	5225.19	4221.52	7772.22	4255.87	0.38736	8.28e-05	0.0021645	0.0119581	0.0507384	1	1	1	2.52132	0.109941	down	203.052	0.80485	1	0	-	Unknown	-	-	-	29	muco-Inositol;2,5-bis(hydroxymethyl)oxolane-2,3,4-triol;neo-inositol ;cis-inositol;D-Glucose;D-Galactose;D-Mannose;myo-Inositol;3-Deoxyarabinohexonic acid;Beta-D-Glucose;D-Fructose;Allose;L-Sorbose;Alpha-D-Glucose;D-Tagatose;Beta-D-Galactose;scyllo-Inositol;L-Gulose;Dihydroxyacetone (dimer);L-Galactose;Levoinositol;Alpha-D-Glucopyranoside;D-Glucopyranoside;3(S)-hydroxy-all-cis-8,11,14,17-eicosate…	HMDB0062138;HMDB0125599;HMDB0240208;HMDB0240210;HMDB0000122;HMDB0000143;HMDB0000169;HMDB0000211;HMDB0000346;HMDB0000516;HMDB0000660;HMDB0001151;HMDB0001266;HMDB0003345;HMDB0003418;HMDB0003449;HMDB0006088;HMDB0012326;HMDB0032222;HMDB0033704;HMDB0034220;HMDB0061922;HMDB0062170;HMDB0062202;HMDB0062473;HMDB0062538;HMDB0240207;HMDB0240209;HMDB0240211	44	D-Glucose;D-Fructose;D-Galactose;myo-Inositol;D-Mannose;beta-D-Glucose;L-Sorbose;alpha-D-Glucose;D-Aldose;D-Hexose;D-Sorbose;D-Tagatose;alpha-D-Mannose;beta-D-Galactose;alpha-D-Galactose;Sorbose;D-Allose;Galactose;D-Fuconate;L-Fructose;L-Fuconate;L-Galactose;D-Hamamelose;L-Rhamnonate;beta-D-Mannose;beta-D-Fructose;2-Deoxy-D-gluconate;D-Fructose;1L-chiro-Inositol;muco-Inositol;scyllo-Inositol;D-Al…	C00031;C00095;C00124;C00137;C00159;C00221;C00247;C00267;C00737;C00738;C00764;C00795;C00936;C00962;C00984;C01452;C01487;C01582;C01680;C01719;C01720;C01825;C01906;C01934;C02209;C02336;C02782;C05003;C06151;C06152;C06153;C06464;C06465;C06466;C06467;C06468;C08351;C08356;C10906;C15923;C19891;C21032;C21050;C21066
pos-M204T183	6428.66	6634.83	11183	8651.57	9476.37	6389.77	4330.27	3543.25	1082.32	2445.12	1686.48	3015.89	0.330229	0.00131575	0.0021645	0.045779	0.0507384	1	1	1	2.69805	0.0582206	down	204.065	3.04594	1	1	Indole-3-pyruvic acid	Organoheterocyclic compounds	Indoles and derivatives	HMDB0060484	C00331	10	Indolepyruvate;L-Tyrosine;4-Hydroxy-4-(3-pyridyl)-butanoic acid;L-Threo-3-Phenylserine;Beta-Tyrosine;o-Tyrosine;Meta-Tyrosine;4,6,7-Trihydroxy-1,2,3,4-tetrahydroisoquinoline;Angelicin;Psoralen	HMDB0060484;HMDB0000158;HMDB0001119;HMDB0002184;HMDB0003831;HMDB0006050;HMDB0059720;HMDB0060280;HMDB0033930;HMDB0034272	13	Indolepyruvate;Anibine;L-Tyrosine;Tyrosine;L-threo-3-Phenylserine;3-Amino-3-(4-hydroxyphenyl)propanoate;D-Tyrosine;gamma-Hydroxy-3-pyridinebutanoate;N-Hydroxy-L-phenylalanine;3-Hydroxy-L-phenylalanine;(S)-beta-Tyrosine;Angelicin;Psoralen	C00331;C10127;C00082;C01536;C03290;C04368;C06420;C19579;C19712;C20807;C21308;C09060;C09305
pos-M204T195	3880.63	5158.98	7978.56	3628.54	7887	3079.82	3108.39	970.658	1433.14	1020.12	1700.73	1455.94	0.306482	0.000545126	0.004329	0.0301525	0.0702934	0.972222	0.833333	1	2.74362	0.198431	down	204.064	3.24843	1	1	Indole-3-pyruvic acid	Organoheterocyclic compounds	Indoles and derivatives	HMDB0060484	C00331	10	Indolepyruvate;L-Tyrosine;4-Hydroxy-4-(3-pyridyl)-butanoic acid;L-Threo-3-Phenylserine;Beta-Tyrosine;o-Tyrosine;Meta-Tyrosine;4,6,7-Trihydroxy-1,2,3,4-tetrahydroisoquinoline;Angelicin;Psoralen	HMDB0060484;HMDB0000158;HMDB0001119;HMDB0002184;HMDB0003831;HMDB0006050;HMDB0059720;HMDB0060280;HMDB0033930;HMDB0034272	13	Indolepyruvate;Anibine;L-Tyrosine;Tyrosine;L-threo-3-Phenylserine;3-Amino-3-(4-hydroxyphenyl)propanoate;D-Tyrosine;gamma-Hydroxy-3-pyridinebutanoate;N-Hydroxy-L-phenylalanine;3-Hydroxy-L-phenylalanine;(S)-beta-Tyrosine;Angelicin;Psoralen	C00331;C10127;C00082;C01536;C03290;C04368;C06420;C19579;C19712;C20807;C21308;C09060;C09305
pos-M212T162	3342.35	5058.09	3535.98	1945.17	3626.41	4264.92	2398.18	1421.77	1397.23	1414.07	1251.37	1386.25	0.425706	0.00057805	0.004329	0.0309808	0.0702934	0.972222	0.833333	1	2.24792	0.176426	down	212.118	2.69504	1	0	-	Unknown	-	-	-	2	Varenicline;3-Amino-1,4-dimethyl-5H-pyrido[4,3-b]indole	HMDB0015398;HMDB0029746	1	Trp-P-1	C19306
pos-M215T141	1493.56	1687.26	1129.64	1047.85	1246.7	1170.66	4324.67	11339.8	17260	12943.5	10668.6	11483.3	8.74778	3e-05	0.0021645	0.00783724	0.0507384	1	1	1	3.86867	0.240337	up	215.047	2.34482	1	0	-	Unknown	-	-	-	18	Sulfacetamide;Alanyl-Cysteine;Cysteinyl-Alanine;2,2-dimethyl-2H-chromen-5-ol;2-[(1E)-3-methylbuta-1,3-dien-1-yl]benzene-1,3-diol;5-benzyloxolan-2-one;(1E)-1-(4-hydroxyphenyl)pent-1-en-3-one;4-(3-methoxyphenyl)but-3-en-2-one;1-hydroxy-3-methyl-4-phenylbut-3-en-2-one;3-(hydroxymethyl)-4-phenylbut-3-en-2-one;4-(3-hydroxyphenyl)-3-methylbut-3-en-2-one;4-(4-hydroxyphenyl)-3-methylbut-3-en-2-one;1-(2-m…	HMDB0014772;HMDB0028684;HMDB0028768;HMDB0126379;HMDB0126467;HMDB0132267;HMDB0132973;HMDB0133466;HMDB0133677;HMDB0133678;HMDB0133679;HMDB0133680;HMDB0133681;HMDB0029699;HMDB0033834;HMDB0036905;HMDB0037142;HMDB0037145	11	Clofibric_acid;Mecoprop-P;Mecoprop;(S)-2-(4-Chloro-2-methylphenoxy)propanoate;Ethyl_cinnamate;Lachnophyllum_ester;Prenylbenzoquinone;Cinnamyl_acetate;cis-1,2-Dihydroxy-1,2-dihydro-8-methylnaphthalene;cis-1,2-Dihydroxy-1,2-dihydro-7-methylnaphthalene;5,6,7,8-Tetrahydro-2-naphthoic_acid	C13700;C18608;C18742;C20686;C06359;C08453;C10389;C12299;C14083;C14102;C14111
pos-M222T189	7688.89	6401.89	20229.6	4537.41	10581.4	5737.34	5298.47	2212.38	1614.29	1700.37	895.33	1027.51	0.231046	0.00124488	0.004329	0.0451528	0.0702934	0.972222	0.833333	1	3.01768	0.075511	down	222.057	3.15627	1	0	-	Unknown	-	-	-	1	2-(4-Methyl-5-thiazolyl)ethyl propionate	HMDB0032424	0	-	-
pos-M227T247	4739.3	5684.14	5291.31	11486	2868.49	4071.68	993.709	1295.5	1244.31	3545.54	1813.14	1670.34	0.30938	0.00118493	0.004329	0.0441103	0.0702934	0.972222	0.833333	1	2.52976	0.343307	down	227.105	4.11124	1	0	-	Unknown	-	-	-	47	p-Tolyl phenylacetate;4-[(2E)-3-phenylprop-2-en-1-yl]benzene-1,3-diol;3-methoxy-5-[(E)-2-phenylethenyl]phenol;3-hydroxy-1,3-diphenylpropan-1-one;1-(3-hydroxyphenyl)-3-phenylpropan-1-one;3-(3-hydroxyphenyl)-1-phenylpropan-1-one;1-(4-hydroxyphenyl)-3-phenylpropan-1-one;3-(4-hydroxyphenyl)-1-phenylpropan-1-one;1-(2-hydroxyphenyl)-3-phenylpropan-1-one;3-(2-hydroxyphenyl)-1-phenylpropan-1-one;1-hydrox…	HMDB0041564;HMDB0130334;HMDB0130984;HMDB0135209;HMDB0135210;HMDB0135211;HMDB0135212;HMDB0135213;HMDB0135214;HMDB0135215;HMDB0135540;HMDB0135541;HMDB0135542;HMDB0135543;HMDB0135589;HMDB0141210;HMDB0033251;HMDB0033946;HMDB0132944;HMDB0132949;HMDB0140968;HMDB0140969;HMDB0030770;HMDB0030904;HMDB0031553;HMDB0031661;HMDB0033379;HMDB0036224;HMDB0037628;HMDB0037702;HMDB0037703;HMDB0037721;HMDB0041316;HMD…	11	(2S)-Flavan-4-ol;7-Hydroxyflavan;Pinosylvin_methyl_ether;Deoxylapachol;4,4'-Dihydroxy-alpha-methylstilbene;(2S,3R)-Flavan-3-ol;(2S,3S)-Flavan-3-ol;4'-Hydroxy-3'-prenylacetophenone;Plastoquinone-1;10-Hydroxydecanoic_acid;6-Hydroxy-3,7-dimethyloctanoate	C02345;C09757;C10276;C10325;C13632;C21379;C21380;C10702;C16694;C02774;C18067
pos-M228T53	8544.28	6487.49	10483.5	9781.67	7230.35	6664.56	2810.71	3056.56	1599.24	1944.79	1618.57	1845.87	0.261746	4.41e-06	0.0021645	0.00265351	0.0507384	1	1	1	3.07824	0.0678793	down	228.097	0.8789	1	1	Deoxycytidine	Nucleosides, nucleotides, and analogues	Pyrimidine nucleosides	HMDB0000014	C00881	3	Deoxycytidine;N-Carbamoyl-2-amino-2-(4-hydroxyphenyl)acetic acid;N-(5-Amino-2-hydroxybenzoyl)glycine	HMDB0000014;HMDB0031813;HMDB0061683	1	Deoxycytidine	C00881
pos-M228T81	4220.42	5170.54	7362.77	4984.47	4802.06	3840.71	1698.2	1512.25	944.979	1022.63	1180.07	1708.79	0.265525	2.95e-06	0.0021645	0.00185752	0.0507384	1	1	1	3.05836	0.111339	down	228.097	1.35222	1	1	Deoxycytidine	Nucleosides, nucleotides, and analogues	Pyrimidine nucleosides	HMDB0000014	C00881	3	Deoxycytidine;N-Carbamoyl-2-amino-2-(4-hydroxyphenyl)acetic acid;N-(5-Amino-2-hydroxybenzoyl)glycine	HMDB0000014;HMDB0031813;HMDB0061683	1	Deoxycytidine	C00881
pos-M233T213	5457.2	5988.87	7666.85	9129.94	7619.31	6666.67	2135.46	5700.96	3111.84	3667.27	2667.55	3456.62	0.487662	0.00135508	0.004329	0.0466074	0.0702934	0.972222	0.833333	1	2.18036	0.109081	down	233.152	3.55547	1	0	-	Unknown	-	-	-	40	Pterosin O;6-[(3,4-Methylenedioxy)phenyl]-3,3-dimethyl-1-hexene;(Z)-8-Decene-4,6-diyn-1-yl 3-methylbutanoate;1(10),11-Eremophiladiene-2,9-dione;Alantolactone;Isoalantolactone;(S)-Bilobanone;Alloalantolactone;Furoeremophilone 1;alpha-Amylcinnamyl formate;Costunolide;Furanogermenone;Germacrone-13-al;Turmeronol B;Turmeronol A;1,3,11(13)-Eudesmatrien-12-oic acid;(E)-9-(3-Furanyl)-2,6-dimethyl-2,6-non…	HMDB0030761;HMDB0030790;HMDB0031000;HMDB0035412;HMDB0035906;HMDB0035934;HMDB0036110;HMDB0036119;HMDB0036148;HMDB0036206;HMDB0036688;HMDB0036766;HMDB0036881;HMDB0037563;HMDB0037608;HMDB0039011;HMDB0040902;HMDB0040981;HMDB0041038;HMDB0041062;HMDB0134123;HMDB0134124;HMDB0134125;HMDB0134126;HMDB0134127;HMDB0134128;HMDB0134129;HMDB0134130;HMDB0030425;HMDB0031014;HMDB0032052;HMDB0032098;HMDB0037286;HMD…	14	Alantolactone;Costunolide;alpha-Cyclocostunolide;beta-Cyclocostunolide;Eremofrullanolide;Frullanolide;Glechomanolide;Isoalantolactone;Isovelleral;Pinguisone;Furanogermenone;3beta-Hydroxyatractylon;Atractylenolide_II;Tris(2-methyl-1-aziridinyl)phosphine_oxide	C09289;C09382;C09383;C09384;C09408;C09454;C09466;C09484;C09692;C09710;C17488;C17884;C17886;C19556
pos-M234T185	1790.37	838.022	2209.59	746.385	1798.23	1452.39	644.158	660.852	427.381	284.32	352.494	604.128	0.336541	0.00114192	0.0021645	0.0434641	0.0507384	1	1	1	2.45673	0.333555	down	234.023	3.0806	1	0	-	Unknown	-	-	-	1	Phosphocreatine	HMDB0001511	1	Phosphocreatine	C02305
pos-M241T184	2031.64	1905.54	1724.57	1920.06	2035.39	1553.34	1530.92	843.574	603.767	801.165	882.332	681.356	0.478322	0.00127618	0.0021645	0.0451528	0.0507384	1	1	1	2.17533	0.212983	down	241.042	3.06881	1	0	-	Unknown	-	-	-	2	3-(Isothiocyanatomethyl)-1-methoxy-1H-indole;Pyrene	HMDB0038463;HMDB0042002	3	Pyrene;Fluoranthene;4-Methyl-5-(2-phosphooxyethyl)thiazole	C14335;C19425;C04327
pos-M243T56	4121.95	6069.64	6112.42	3544.58	4249.21	3836.07	1953.71	2284.84	1185.4	1482.56	1634.1	1616.54	0.363614	1.9e-05	0.0021645	0.00579502	0.0507384	1	1	1	2.59087	0.0757085	down	243.026	0.93475	1	0	-	Unknown	-	-	-	7	Inositol cyclic phosphate;2-(4-methoxy-1-benzofuran-5-yl)-2-oxoacetic acid;Dracunculin;Buntansin A;7-Hydroxy-2-methyl-4-oxo-4H-1-benzopyran-5-carboxylic acid;8-Methoxy-6,7-methylenedioxycoumarin;3,5,6-Trihydroxy-5-(hydroxymethyl)-2-methoxy-2-cyclohexen-1-one	HMDB0001125;HMDB0129373;HMDB0030789;HMDB0035086;HMDB0036346;HMDB0039820;HMDB0041031	9	D-myo-Inositol_1,2-cyclic_phosphate;6-Deoxy-5-ketofructose_1-phosphate;(3E)-4-(2-Carboxyphenyl)-2-oxobut-3-enoate;Purpurogallin;(3Z)-4-(2-Carboxyphenyl)-2-oxobut-3-enoate;3-[6-(Carboxymethylene)cyclohexa-2,4-dien-1-ylidene]-2-oxopropanate;3,6,8-Trihydroxy-2-naphthoate;3-O-Ethyl-L-ascorbic_acid;Se-Propenylselenocysteine_Se-oxide	C04299;C16848;C01275;C09964;C16149;C16214;C21320;C18342;C05706
pos-M244T208	5595.15	5052.7	4273.38	4572.94	2841.91	4887.13	2520.95	1715.76	873.578	616.561	827.362	722.168	0.267286	0.000702759	0.0021645	0.03462	0.0507384	1	1	1	3.06383	0.145897	down	244.135	3.46406	1	0	-	Unknown	-	-	-	20	Agomelatine;p-Tolyl phenylacetate;4-[(2E)-3-phenylprop-2-en-1-yl]benzene-1,3-diol;3-methoxy-5-[(E)-2-phenylethenyl]phenol;3-hydroxy-1,3-diphenylpropan-1-one;1-(3-hydroxyphenyl)-3-phenylpropan-1-one;3-(3-hydroxyphenyl)-1-phenylpropan-1-one;1-(4-hydroxyphenyl)-3-phenylpropan-1-one;3-(4-hydroxyphenyl)-1-phenylpropan-1-one;1-(2-hydroxyphenyl)-3-phenylpropan-1-one;3-(2-hydroxyphenyl)-1-phenylpropan-1-…	HMDB0015636;HMDB0041564;HMDB0130334;HMDB0130984;HMDB0135209;HMDB0135210;HMDB0135211;HMDB0135212;HMDB0135213;HMDB0135214;HMDB0135215;HMDB0135540;HMDB0135541;HMDB0135542;HMDB0135543;HMDB0135589;HMDB0141210;HMDB0033251;HMDB0033946;HMDB0037158	8	Lemobiline;(2S)-Flavan-4-ol;7-Hydroxyflavan;Pinosylvin_methyl_ether;Deoxylapachol;4,4'-Dihydroxy-alpha-methylstilbene;(2S,3R)-Flavan-3-ol;(2S,3S)-Flavan-3-ol	C10705;C02345;C09757;C10276;C10325;C13632;C21379;C21380
pos-M247T140	29567	31149.3	34266.7	30512.7	22881.9	22288.7	8330.98	11246.2	7408.92	8886.95	14892.6	8719.54	0.348547	1.44e-05	0.0021645	0.00521961	0.0507384	1	1	1	2.71454	0.0646106	down	247.128	2.3291	1	0	-	Unknown	-	-	-	7	gamma-Glutamylvaline;L-beta-aspartyl-L-leucine ;Aspartyl-Isoleucine;Aspartyl-Leucine;Glutamylvaline;Isoleucyl-Aspartate;Leucyl-Aspartate	HMDB0011172;HMDB0011166;HMDB0028756;HMDB0028757;HMDB0028832;HMDB0028903;HMDB0028925	3	2,4-Bis(acetamido)-2,4,6-trideoxy-beta-L-altropyranose;2,4-Diacetamido-2,4,6-trideoxy-D-mannopyranose;N-Hydroxy-MeIQx	C19972;C20424;C20291
pos-M255T190	4076.82	2961.16	4841.56	5434.57	3170.8	5107.45	7295.18	7938.7	7322.58	13544	12553.6	7834.56	2.20725	0.000524244	0.0021645	0.0296034	0.0507384	1	1	1	2.25637	0.146684	up	255.064	3.16007	1	1	Daidzein	Phenylpropanoids and polyketides	Isoflavonoids	HMDB0003312	C10208	42	5-L-Glutamyl-taurine;Daidzein;6,7-dihydroxy-3-phenyl-4H-chromen-4-one;7-hydroxy-3-(3-hydroxyphenyl)-4H-chromen-4-one;7,8-dihydroxy-3-phenyl-4H-chromen-4-one;5,6-dihydroxy-2-phenyl-4H-chromen-4-one;6,7-dihydroxy-2-phenyl-4H-chromen-4-one;3-hydroxy-2-(2-hydroxyphenyl)-4H-chromen-4-one;3,6-dihydroxy-2-phenyl-4H-chromen-4-one;3-hydroxy-2-(3-hydroxyphenyl)-4H-chromen-4-one;3-hydroxy-2-(4-hydroxyphenyl…	HMDB0004195;HMDB0003312;HMDB0130498;HMDB0130504;HMDB0130510;HMDB0130907;HMDB0130927;HMDB0134545;HMDB0134546;HMDB0134548;HMDB0134549;HMDB0134550;HMDB0137521;HMDB0137524;HMDB0137527;HMDB0137530;HMDB0137607;HMDB0140470;HMDB0030670;HMDB0030699;HMDB0030874;HMDB0033153;HMDB0036619;HMDB0133314;HMDB0134547;HMDB0128959;HMDB0130044;HMDB0130045;HMDB0130046;HMDB0130047;HMDB0130048;HMDB0130065;HMDB0135794;HMD…	16	5-L-Glutamyl-taurine;Hispidol;Chrysin;Primetin;Anhydroglycinol;Daidzein;Alizarin_2-methyl_ether;Chrysophanol;Digiferrugineol;1,4-Dihydroxy-2-methylanthraquinone;Rubiadin;7,4'-Dihydroxyflavone;4',6-Dihydroxyflavone;Goniothalenol;2-Hydroxy-7-methoxy-5-methyl-1-naphthoate;Drazoxolon	C05844;C08644;C10028;C10121;C10200;C10208;C10291;C10315;C10327;C10329;C10402;C12123;C14344;C09930;C20841;C18929
pos-M259T56	1395.5	2406.53	1852.99	1397.59	1536.99	1616.54	728.635	597.726	361.708	449.162	398.524	522.068	0.299606	6.43e-06	0.0021645	0.00289391	0.0507384	1	1	1	2.90372	0.218189	down	259.02	0.935217	1	0	-	Unknown	-	-	-	6	Ethoxzolamide;6-Phosphonoglucono-D-lactone;2-Keto-3-deoxy-6-phosphogluconic acid;2-(2-Thienylmethylene)-1,6-dioxaspiro[4.4]non-3-ene;Chrycorin;3-Hydroxy-3-carboxymethyl-adipic acid	HMDB0014456;HMDB0001127;HMDB0001376;HMDB0034857;HMDB0035149;HMDB0059775	10	D-Glucono-1,5-lactone_6-phosphate;2-Dehydro-3-deoxy-6-phospho-D-galactonate;2-Dehydro-3-deoxy-6-phospho-D-gluconate;2-Deoxy-5-keto-D-gluconic_acid_6-phosphate;3-Dehydro-D-glucose_6-phosphate;2-Carboxy-2-hydroxy-8-carboxychromene;2-Hydroxy-3-carboxybenzalpyruvate;3,6,7,8-Tetrahydroxy-2-naphthoate;(R)-(Homo)2-citrate;(-)-threo-Iso(homo)2-citrate	C01236;C01286;C04442;C06893;C20668;C14094;C14095;C21321;C16583;C16597
pos-M261T150	55152.1	47074.5	56770.8	44467.6	49842.4	38697.2	36652.4	19822.4	18214.7	12871.3	22486.5	15283.7	0.429209	0.00100354	0.0021645	0.0409139	0.0507384	1	1	1	2.40011	0.0810887	down	261.144	2.49698	1	1	Ile-Glu	Organic acids and derivatives	Carboxylic acids and derivatives	HMDB0028906	NA	6	gamma-Glutamylisoleucine;Glutamylisoleucine;Glutamylleucine;gamma-Glutamylleucine;3,4-Dimethyl-5-pentyl-2-furanpropanoic acid;Geranyl acetoacetate	HMDB0011170;HMDB0028822;HMDB0028823;HMDB0011171;HMDB0112083;HMDB0038256	1	Methaphenilene	C11113
pos-M262T174	2135.1	1386.84	1186.36	1283.97	2409.57	1910.38	4195.85	2647.77	3123.26	4321.07	3468.65	3112.51	2.02372	0.000779461	0.0021645	0.0360995	0.0507384	1	1	1	2.15599	0.187817	up	262.236	2.89535	1	0	-	Unknown	-	-	-	5	2-Hydroxymyristic acid;(R)-3-Hydroxy-tetradecanoic acid;3-(L-Menthoxy)-2-methylpropane-1,2-diol;Ethyl 3-hydroxydodecanoate;3-hydroxytetradecanoic acid	HMDB0002261;HMDB0010731;HMDB0032417;HMDB0059850;HMDB0061656	1	2S-Hydroxytetradecanoic_acid	C13790
pos-M268T189	31052.4	20355.7	74831.9	14345.4	37140.2	16724.2	16790.1	4998.34	1947.78	3551.12	2772.29	2674.93	0.168344	0.00084533	0.00865801	0.0372019	0.101289	0.944444	0.777778	1	3.42191	0.019355	down	268.063	3.1561	1	0	-	Unknown	-	-	-	0	-	-	6	Oxycarboxin;beta-Chloro-alpha-phenylbenzeneethanamine_hydrochloride;Chlornaphazine;4,4'-Sulfonyldiphenol;1,1-Dichloro-2,2-diphenylethane;1-(o-Chlorophenyl)-1-(p-chlorophenyl)ethane	C10956;C15411;C16446;C14216;C15123;C15410
pos-M275T486	472.642	694.014	388.122	510.719	641.065	562.819	1409.44	1159.33	1325.59	1217.6	1200.58	983.957	2.23177	3.66e-05	0.0021645	0.00849908	0.0507384	1	1	1	2.42071	0.184213	up	275.271	8.09538	1	0	-	Unknown	-	-	-	3	Digeranyl;Isodigeranyl;3-Cyclohexyldodecane	HMDB0035152;HMDB0035153;HMDB0036345	0	-	-
pos-M276T49	24321.8	20790.4	26473	23183.6	17182.3	18076.5	8534.56	5810.53	1095.86	2704.89	3650.27	4822.92	0.204718	0.00142974	0.0021645	0.0478654	0.0507384	1	1	1	3.38012	0.0862691	down	276.155	0.816292	0	0	-	Unknown	-	-	-	0	-	-	0	-	-
pos-M290T181	6109.19	6096.91	6526.41	4783.93	4981.7	5471.46	3510.26	2712.02	2420.09	2497.1	2166.94	2586.62	0.46786	5.58e-06	0.0021645	0.00285693	0.0507384	1	1	1	2.24302	0.176236	down	290.14	3.01812	1	0	-	Unknown	-	-	-	30	Benzoyl ecgonine;Norcocaine;Chloropyramine;3-(4-methoxyphenyl)-3,4-dihydro-2H-1-benzopyran-6,7-diol;6-methoxy-3-phenyl-3,4-dihydro-2H-1-benzopyran-4,7-diol;1-(2,4-dihydroxy-5-methoxyphenyl)-2-phenylpropan-1-one;1-(2,4-dihydroxy-6-methoxyphenyl)-3-phenylpropan-1-one;3-(2-hydroxy-4-methoxyphenyl)-3,4-dihydro-2H-1-benzopyran-7-ol;1-(2,3-dihydroxy-4-methoxyphenyl)-3-phenylpropan-1-one;1-(2,4-dihydrox…	HMDB0041836;HMDB0041955;HMDB0015690;HMDB0132863;HMDB0132864;HMDB0132865;HMDB0132914;HMDB0133781;HMDB0133976;HMDB0133978;HMDB0135385;HMDB0135389;HMDB0135393;HMDB0135422;HMDB0135435;HMDB0135441;HMDB0135446;HMDB0136533;HMDB0141952;HMDB0004810;HMDB0030526;HMDB0032847;HMDB0033800;HMDB0034435;HMDB0035035;HMDB0041660;HMDB0041669;HMDB0041670;HMDB0041701;HMDB0141947	12	Balfourodine;Benzoylecgonine;Zephyranthine;Pseudolycorine;1,2-Bis(4-hydroxy-3-methoxyphenyl)ethylene;5-O-Methylalloptaeroxylin;2',6'-Dihydroxy-4'-methoxydihydrochalcone;Eleutherin;9-Methoxy-alpha-lapachone;Vestitol;(-)-Vestitol;Deoxyshikonin	C10647;C10847;C12170;C12187;C04547;C09014;C09644;C10340;C10372;C10540;C16225;C18133
pos-M290T189	1485.74	1700.27	3595.92	790.942	2021.01	1454.13	970.417	738.728	336.636	321.007	436.162	378.087	0.287928	0.00114656	0.004329	0.0435533	0.0702934	0.972222	0.833333	1	2.71042	0.212353	down	290.044	3.15277	1	0	-	Unknown	-	-	-	4	N-Phenylacetylaspartic acid;N-Carboxyacetyl-D-phenylalanine;4-Hydroxy-3-methoxy-cinnamoylglycine;5-Chloro-1,3-dihydro-1-(4-piperidinyl)-2H-benzimidazol-2-one	HMDB0029355;HMDB0039102;HMDB0059747;HMDB0061025	3	2-Methyl-1-nitroanthraquinone;Oxycarboxin;N-Feruloylglycine	C19264;C10956;C02564
pos-M293T486	2703.92	2567.93	2945.44	2566.77	2309.64	2684.03	7862.93	6317.68	5644.56	7904.14	7261.84	6866.27	2.65294	2.16e-07	0.0021645	0.000371237	0.0507384	1	1	1	2.71204	0.0854875	up	293.283	8.0918	1	1	Geranylcitronellol	Lipids and lipid-like molecules	Prenol lipids	HMDB0032147	null	2	Geranylcitronellol;Octadecanol	HMDB0032147;HMDB0002350	0	-	-
pos-M294T486	632.141	433.45	755.354	690.618	698.757	645.841	1650.08	1150.88	1023.32	1607.48	1451.12	1581.1	2.19492	4.31e-05	0.0021645	0.00886419	0.0507384	1	1	1	2.35747	0.138895	up	294.286	8.09623	0	0	-	Unknown	-	-	-	0	-	-	0	-	-
pos-M295T479	2477.65	1943.07	2799.98	1629.64	2974.98	2009.86	5538.65	3366.9	4228.76	6885.27	4771.26	5003.74	2.15354	0.000239591	0.0021645	0.0198967	0.0507384	1	1	1	2.28119	0.0475383	up	295.261	7.98115	1	1	Linoleic acid methyl ester	Lipids and lipid-like molecules	Fatty Acyls	HMDB0034381	NA	0	-	-	0	-	-
pos-M296T48	13912.8	21388.3	20047.5	17047.1	13230.7	10680.6	10810.7	7082.57	4934.34	3968.03	5894.04	5877.49	0.40046	0.000418662	0.004329	0.0267562	0.0702934	0.972222	0.859722	1	2.39946	0.185422	down	296.065	0.793917	1	1	Glycerophosphocholine	Lipids and lipid-like molecules	Glycerophospholipids	HMDB0000086	C00670	1	Tolmetin	HMDB0014643	2	Tolmetin;Ismine	C07149;C12181
pos-M297T514	1976.66	1904.99	2260.49	1281.54	1451.94	1482.31	4806.06	2670.98	3950.12	8751.85	3785.1	5138.64	2.80971	0.00076215	0.0021645	0.0356871	0.0507384	1	1	1	2.51663	0.158215	up	297.277	8.56463	1	1	Oleic acid methyl ester	Lipids and lipid-like molecules	Fatty Acyls	HMDB0034451	C03425	2	Nonadeca-10(Z)-enoic acid;4,6-Nonadecanedione	HMDB0013622;HMDB0035575	3	Oleic_acid_methyl_ester;17-Methyl-6Z-octadecenoic_acid;Lactobacillic_acid	C03425;C13787;C13838
pos-M299T56	5434.12	8970.79	10881.1	3801.64	6290.38	5622.09	2765.69	2591.21	2160.68	1493.95	2199.69	2048.58	0.323409	0.000284164	0.0021645	0.0217633	0.0507384	1	1	1	2.65191	0.22654	down	298.992	0.93485	1	0	-	Unknown	-	-	-	20	Fructose 6-phosphate;Myo-inositol 1-phosphate;Galactose 1-phosphate;Dolichyl phosphate D-mannose;Fructose 1-phosphate;Mannose 6-phosphate;D-Myo-inositol 4-phosphate;Glucose 6-phosphate;Glucose 1-phosphate;Inositol phosphate;Beta-D-Glucose 6-phosphate;Beta-D-Fructose 6-phosphate;D-Tagatose 1-phosphate;D-Mannose 1-phosphate;Sorbose 1-phosphate;Beta-D-Fructose 2-phosphate;1D-myo-Inositol 3-phosphate…	HMDB0000124;HMDB0000213;HMDB0000645;HMDB0000994;HMDB0001076;HMDB0001078;HMDB0001313;HMDB0001401;HMDB0001586;HMDB0002985;HMDB0003498;HMDB0003971;HMDB0006328;HMDB0006330;HMDB0006797;HMDB0006800;HMDB0006814;HMDB0006873;HMDB0060467;HMDB0062705	37	D-Fructose_6-phosphate;D-Glucose_6-phosphate;D-Glucose_1-phosphate;D-Mannose_6-phosphate;alpha-D-Galactose_1-phosphate;D-Mannose_1-phosphate;beta-D-Glucose_1-phosphate;alpha-D-Glucose_6-phosphate;Hexose_1-phosphate;D-Fructose_1-phosphate;D-Tagatose_6-phosphate;D-Galactose_6-phosphate;alpha-D-Hexose_1-phosphate;beta-D-Glucose_6-phosphate;Inositol_1-phosphate;Sorbose_1-phosphate;D-Allose_6-phosphat…	C00085;C00092;C00103;C00275;C00446;C00636;C00663;C00668;C01002;C01094;C01097;C01113;C01171;C01172;C01177;C02888;C02962;C02965;C03251;C03267;C03384;C03546;C03606;C03654;C03735;C03811;C04006;C05001;C05345;C06019;C06155;C06312;C15924;C15926;C18096;C18984;C19215
pos-M304T56	2729.71	2024.03	1968.15	1005.67	898.167	1585.01	365.262	906.218	816.199	415.445	432.116	600.209	0.346248	0.00125536	0.004329	0.0451528	0.0702934	0.972222	0.833333	1	2.48781	0.266472	down	304.024	0.9346	1	0	-	Unknown	-	-	-	1	Nitecapone	HMDB0041949	2	Nedaplatin;2-Amino-1,2-bis(p-chlorophenyl)ethanol	C12862;C15427
pos-M311T486	1983.42	2042.73	2457.82	2213.13	1603.04	1785.9	6492.04	4699.81	5174.68	5478.23	6330.59	5036	2.74791	2.61e-07	0.0021645	0.000411963	0.0507384	1	1	1	2.80523	0.0801619	up	311.293	8.09255	1	1	cis-13-Eicosenoic acid	Lipids and lipid-like molecules	Fatty Acyls	HMDB0035159	NA	9	Eicosenoic acid;11-Eicosenoic acid;Ethyl oleate;Paullinic acid;6,8-Icosanedione;5,7-Icosanedione;4,6-Icosanedione;Oleyl acetate;9Z-eicosenoic acid	HMDB0002231;HMDB0034296;HMDB0034451;HMDB0035159;HMDB0035572;HMDB0035573;HMDB0035574;HMDB0037127;HMDB0062436	2	Prostanoic_acid;Icosenoic_acid	C02064;C16526
pos-M312T486	695.013	541.13	443.784	611.088	557.351	615.567	1576.88	1091.99	1161.44	1461.56	1288.77	968.634	2.1794	1.49e-05	0.0021645	0.00521961	0.0507384	1	1	1	2.27742	0.273687	up	312.296	8.09247	0	0	-	Unknown	-	-	-	0	-	-	0	-	-
pos-M321T46	5380.4	7226.66	5864.73	4844.14	3901.57	5221.68	2366.7	1787.76	926.603	1768.82	1784.22	2734.49	0.350459	0.000276087	0.0021645	0.0216795	0.0507384	1	1	1	2.70359	0.121168	down	320.974	0.762875	1	0	-	Unknown	-	-	-	0	-	-	1	Chromotropic_acid	C11323
pos-M321T538	1291.95	1276.08	1370.95	1075.07	1227.2	1274	3527.78	3716.89	3570.8	4118.59	3479.76	4788.62	3.08738	2.88e-08	0.0021645	0.000136376	0.0507384	1	1	1	2.88678	0.156635	up	321.314	8.96123	1	0	-	Unknown	-	-	-	1	Arachidyl alcohol	HMDB0011619	1	2-Octyl_dodecanol	C20338
pos-M326T195	2585.9	1681.3	1334.16	1630.03	3799.21	1997.03	4664.81	5832.06	4491.14	5751.17	6203.83	4975.1	2.45003	0.000985069	0.0021645	0.0405099	0.0507384	1	1	1	2.58417	0.111473	up	326.25	3.25278	1	0	-	Unknown	-	-	-	1	Tolterodine	HMDB0015170	1	Tolterodine	C07750
pos-M327T136_1	960.943	805.923	875.667	554.691	797.696	850.103	2832.9	3602.79	2859.02	3151.85	2545.28	4064.5	3.93318	1.39e-07	0.0021645	0.000263488	0.0507384	1	1	1	3.17329	0.260527	up	326.512	2.26818	0	0	-	Unknown	-	-	-	0	-	-	0	-	-
pos-M329T140_1	736.818	458.109	576.879	795.683	808.26	1279.33	1774.24	1619.84	1592.38	2144.3	1184.41	1484.97	2.10526	0.00143619	0.004329	0.0478654	0.0702934	0.972222	0.888889	1	2.10907	0.396478	up	328.858	2.32863	1	0	-	Unknown	-	-	-	0	-	-	4	1,2,3,4,7,8-Hexachlorodibenzofuran;1,2,3,7,8,9-Hexachlorodibenzofuran;1,2,3,6,7,8-Hexachlorodibenzofuran;2,3,4,6,7,8-Hexachlorodibenzofuran	C18107;C18108;C18109;C18110
pos-M337T47	2176.17	3090.11	3421.45	2791.5	2713.88	2350.77	1224.59	1146.68	561.793	983.623	1254.94	1772.01	0.41971	0.00109567	0.0021645	0.0430017	0.0507384	1	1	1	2.42747	0.226964	down	336.948	0.778108	0	0	-	Unknown	-	-	-	0	-	-	0	-	-
pos-M339T115	1193.89	1488.8	1430.79	1673.8	826.452	1135.21	568.449	835.125	445.934	421.169	477.293	330.878	0.397325	0.000226708	0.004329	0.0190606	0.0702934	0.972222	0.833333	1	2.44781	0.165227	down	339.165	1.92054	0	0	-	Unknown	-	-	-	0	-	-	0	-	-
pos-M339T537	1515.49	838.613	985.384	1005.09	1651.67	801.442	3309.15	2897.01	2213.05	3142.29	3470.12	3581.76	2.73819	8.95e-05	0.0021645	0.0122256	0.0507384	1	1	1	2.62508	0.301994	up	339.325	8.9533	1	1	cis-13-Docosenoic acid	Lipids and lipid-like molecules	Fatty Acyls	HMDB0002068	C08316	9	Erucic acid;Cetoleic acid;Catelaidic acid;Phytyl acetate;7,9-Docosanedione;6,8-Docosanedione;5,7-Docosanedione;4,6-Docosanedione;N-butyl Oleate	HMDB0002068;HMDB0002884;HMDB0031013;HMDB0032470;HMDB0035566;HMDB0035567;HMDB0035568;HMDB0035569;HMDB0062659	1	Erucic_acid	C08316
pos-M340T486	456.336	953.354	851.056	621.127	885.71	565.65	2289.99	2161.79	1667.92	1888.74	1920.34	1632.41	2.66803	0.000120083	0.0021645	0.0141975	0.0507384	1	1	1	2.71932	0.172345	up	340.284	8.09213	1	0	-	Unknown	-	-	-	11	Oleoyl glycine;Phytosphingosine;15(S)-Hydroxyeicosatrienoic acid;Austroinulin;8-HETrE;3,4-Dimethyl-5-pentyl-2-furannonanoic acid;3,鈥?-鈥婦imethyl-鈥?-鈥媝ropyl-2-鈥媐uranundecanoic acid;12R-hydroxy-5Z,8Z,12Z-eicosatrienoic acid;12(S)-HETrE;5-Heptyl-3,4-dimethyl-2-furanheptanoic acid;5-Hexyl-3-methyl-2-furannonanoic acid	HMDB0013631;HMDB0004610;HMDB0005045;HMDB0036802;HMDB0060052;HMDB0061645;HMDB0061647;HMDB0062290;HMDB0062747;HMDB0112091;HMDB0112104	3	Phytosphingosine;2alpha-(Hydroxymethyl)-5alpha-androstane-3beta,17beta-diol;17alpha-Methyl-5alpha-androstane-3beta,11beta,17beta-triol	C12144;C14970;C15285
pos-M345T499	284.953	343.533	326.264	254.251	459.209	378.67	2322.78	1786.6	1671.88	1731.43	2352.55	2245.54	5.9167	2.88e-08	0.0021645	0.000136376	0.0507384	1	1	1	3.7361	0.225529	up	345.332	8.3167	1	1	Batyl alcohol	Lipids and lipid-like molecules	Glycerolipids	HMDB0011143	C13858	0	-	-	0	-	-
pos-M346T136	761.648	1113.37	631.109	588.475	751.992	328.026	1040.59	2207.83	2237.5	2371.96	1768.44	2542.22	2.91488	0.000499387	0.004329	0.0289782	0.0702934	0.972222	0.833333	1	2.62881	0.296429	up	345.519	2.27258	0	0	-	Unknown	-	-	-	0	-	-	0	-	-
pos-M348T217	8988.26	7359.26	10342.2	7403.26	9271.81	9471.63	23715.2	20195.4	11710.4	19245.3	21190.3	27642.1	2.34116	0.000382418	0.0021645	0.0255329	0.0507384	1	1	1	2.42281	0.0946541	up	348.291	3.6104	1	0	-	Unknown	-	-	-	10	Anandamide;O-Arachidonoyl Ethanolamine;Docosapentaenoic acid (22n-6);Docosapentaenoic acid;Ethyl abietate;ent-16-Kauren-19-ol acetate;1-Phenyl-1,3-hexadecanedione;2-Methyl-5-(8,11-pentadecadienyl)-1,3-benzenediol;4,8,12,15,19-Docosapentaenoic acid;Ethyl icosapentate	HMDB0004080;HMDB0013655;HMDB0001976;HMDB0006528;HMDB0032257;HMDB0035024;HMDB0035581;HMDB0038909;HMDB0039133;HMDB0039530	7	Anandamide;Taxa-4(20),11(12)-dien-5alpha-yl_acetate;Ethyl_icosapentate;17beta-Hydroxy-4,4,17-trimethylandrost-5-en-3-one;2-Methyl-5alpha-androst-2-en-17beta-ol_acetate;(5Z,8Z,11Z,14Z,17Z)-Eicosapentaenoic_acid_ethyl_ester;(7Z,10Z,13Z,16Z,19Z)-Docosa-7,10,13,16,19-pentaenoic_acid	C11695;C11896;C13364;C15413;C15421;C16184;C16513
pos-M350T221	755.765	806.587	993.177	1442.94	1262.43	1185.95	2064.61	1937.1	2172.96	2506.77	2179.12	2337.22	2.04717	0.000479415	0.0021645	0.028508	0.0507384	1	1	1	2.26746	0.173325	up	350.313	3.68993	0	0	-	Unknown	-	-	-	0	-	-	0	-	-
pos-M353T58	2218.48	1776.05	1467	3612.93	1802.06	1687.19	928.702	1420.65	517.629	489.327	669.335	786.472	0.383017	0.000928228	0.0021645	0.0394591	0.0507384	1	1	1	2.48014	0.190756	down	353.001	0.963192	1	0	-	Unknown	-	-	-	1	Pyrroloquinoline quinone	HMDB0013636	1	PQQ	C00113
pos-M355T209	1342.69	1171.31	2664.37	2651.12	3382.28	2249.83	5259.48	7249.96	3958.96	6934.37	7905.21	7367.41	2.87301	0.000536545	0.0021645	0.0299097	0.0507384	1	1	1	2.64864	0.290951	up	355.261	3.48123	1	0	-	Unknown	-	-	-	7	1,1'-[1,12-Dodecanediylbis(oxy)]bisbenzene;Adrenic acid;1-Hydroxy-1-phenyl-3-hexadecanone;3-Hydroxy-1-phenyl-1-hexadecanone;2-Methyl-5-(8-pentadecenyl)-1,3-benzenediol;Ethyl Arachidonate;1,2,4-Nonadecanetriol	HMDB0039760;HMDB0002226;HMDB0035676;HMDB0035677;HMDB0038910;HMDB0062725;HMDB0032112	4	Bufadienolide;5alpha-Androstan-17beta-ol_propionate;7,10,13,16-Docosatetraenoic_acid;1-O-Hexadecyl-sn-glycerol	C16921;C15373;C16527;C13859
pos-M376T225	1192.27	1834.37	892.616	1003.86	970.162	1641.27	2418.07	2348.42	4115.73	3815.57	2504.42	3530.17	2.4862	0.000196683	0.0021645	0.0176019	0.0507384	1	1	1	2.44983	0.253181	up	376.328	3.75757	0	0	-	Unknown	-	-	-	0	-	-	0	-	-
pos-M386T222	162330	297265	308055	289438	145592	191870	102246	86825.4	71406.3	110181	139791	121901	0.453445	0.00131648	0.0021645	0.045779	0.0507384	1	1	1	2.24774	0.0594836	down	386.326	3.69977	1	1	Acylcarnitine 15:0	Lipids and lipid-like molecules	Fatty Acyls	-	C02301	2	Pentadecanoylcarnitine;Octadecyl fumarate	HMDB0062517;HMDB0038073	0	-	-
pos-M387T222	29413.8	50508.3	49640.3	50573.4	27167.1	33466	21067.2	15596.1	14098.3	13662.2	25393.6	17356.7	0.445133	0.000470206	0.0021645	0.028508	0.0507384	1	1	1	2.31988	0.0926819	down	387.329	3.69948	1	0	-	Unknown	-	-	-	1	1-Phenyl-1,3-eicosanedione	HMDB0032925	0	-	-
pos-M389T225	921.117	987.674	472.495	1540.56	1535.93	817.585	3064.93	3519.17	1819.99	3728.01	5633.81	2539.94	3.2358	0.000575632	0.0021645	0.0309808	0.0507384	1	1	1	2.73172	0.416393	up	389.265	3.7576	1	0	-	Unknown	-	-	-	2	7alpha-hydroxy-3-oxochol-4-en-24-oic Acid;Cavipetin C	HMDB0062744;HMDB0030366	0	-	-
pos-M392T57	8658.34	13517.6	15384.6	5677.53	10163.4	8979.96	5705.12	5227.87	3870.89	3666.99	3363.36	4306.22	0.419042	0.00103651	0.004329	0.0418075	0.0702934	0.972222	0.833333	1	2.23766	0.194901	down	392.13	0.954883	1	0	-	Unknown	-	-	-	2	N-Deisopropyl-fluvastatin;Niazicinin A	HMDB0014038;HMDB0031947	2	Glycoperine;Dihydrozeatin_riboside	C10686;C16447
pos-M401T148_1	586.094	724.488	352.422	523.983	414.853	1133.27	1812.92	2478.3	3808.58	5615.8	1622.94	2646.35	4.81509	0.00012188	0.0021645	0.0142321	0.0507384	1	1	1	3.31068	0.146686	up	400.991	2.45895	1	0	-	Unknown	-	-	-	1	5'-xanthylate(2-)	HMDB0062755	0	-	-
pos-M406T242	2376.63	2445.81	2915.58	3869.31	2551.85	2993.34	4761.32	4345.55	8870.98	6531.68	6543.86	5340.01	2.12175	0.000298609	0.0021645	0.0223277	0.0507384	1	1	1	2.23076	0.16357	up	406.268	4.03075	1	0	-	Unknown	-	-	-	0	-	-	2	Fortimicin_A;Acetylleucyl-leucyl-norleucinal	C17708;C11306
pos-M409T480	641.895	752.556	658.392	805.429	914.396	523.849	1764.23	1316.68	1986.01	1139.56	1368.88	1187.84	2.03961	0.000171178	0.0021645	0.0163774	0.0507384	1	1	1	2.022	0.357626	up	409.33	7.99928	1	0	-	Unknown	-	-	-	5	DG(18:0e/2:0/0:0);MG(0:0/20:0/0:0);MG(20:0/0:0/0:0);MG(i-20:0/0:0/0:0);MG(0:0/i-20:0/0:0)	HMDB0011147;HMDB0011542;HMDB0011572;HMDB0072854;HMDB0072859	0	-	-
pos-M413T237	1569.1	1789.02	2026.98	3093.14	2045.76	1815.14	1176.67	1093.68	827.799	603.166	532.007	814.389	0.409081	0.000269965	0.0021645	0.0216795	0.0507384	1	1	1	2.35848	0.156389	down	413.066	3.95263	1	0	-	Unknown	-	-	-	19	{5-[(E)-2-{3,5-dihydroxy-4-[(1E)-3-methylbuta-1,3-dien-1-yl]phenyl}ethenyl]-2-hydroxyphenyl}oxidanesulfonic acid;Permethrin;Dimethyl 2-galloylgalactarate;3-(3,4-dihydroxyphenyl)-2-{[(2E)-3-(4-hydroxy-3-methoxyphenyl)prop-2-enoyl]oxy}propanoic acid;5,8-dihydroxy-3,6,7-trimethoxy-2-(4-methoxyphenyl)-4H-chromen-4-one;5,7-dihydroxy-3,6,8-trimethoxy-2-(4-methoxyphenyl)-4H-chromen-4-one;5,6-dihydroxy-3…	HMDB0129089;HMDB0015604;HMDB0036935;HMDB0124967;HMDB0137979;HMDB0137980;HMDB0137981;HMDB0137982;HMDB0137983;HMDB0029546;HMDB0030611;HMDB0030660;HMDB0033254;HMDB0033276;HMDB0033306;HMDB0033841;HMDB0035446;HMDB0041667;HMDB0014675	5	Permethrin;trans-Permethrin;Chrysosplenetin;Scullcapflavone_II;Cefdinir	C14388;C19864;C10030;C10183;C08110
pos-M414T237_1	672.362	880.63	667.241	903.376	660.52	724.052	396.618	288.09	348.833	168.625	381.966	167.596	0.388567	0.000978883	0.0021645	0.0405099	0.0507384	1	1	1	2.53623	0.107936	down	414.067	3.94945	1	0	-	Unknown	-	-	-	1	(Acetyloxy)triphenylstannane	HMDB0031789	0	-	-
pos-M414T237_2	600701	662395	683669	807104	493406	526082	268128	200878	178547	147911	255312	152448	0.318874	7.42e-06	0.0021645	0.00324033	0.0507384	1	1	1	2.82215	0.0337336	down	414.358	3.95107	1	1	Acylcarnitine 17:0	Lipids and lipid-like molecules	Fatty Acyls	HMDB06210	C02301	1	Heptadecanoyl carnitine	HMDB0006210	0	-	-
pos-M415T237	112275	121471	122636	150393	93963.9	98223	53384.3	38270.5	36152.2	29730.5	18990.5	29233.3	0.294382	7.01e-05	0.0021645	0.0114309	0.0507384	1	1	1	2.93487	0.0572133	down	415.36	3.9509	1	0	-	Unknown	-	-	-	8	(22Alpha)-hydroxy-campest-4-en-3-one;4alpha-Formyl-5alpha-cholesta-8-en-3beta-ol;4Alpha-hydroxymethyl-5alpha-cholesta-8,24-dien-3beta-ol;Ergostane-3,6-dione;Stenocereol;1-Phenyl-1,3-docosanedione;(3beta,5alpha,7alpha)-14-Methylcholesta-9(11),24-diene-3,7-diol;4伪-hydroxymethyl-5伪-cholesta-8,24-dien-3尾-ol	HMDB0012113;HMDB0012169;HMDB0012172;HMDB0032004;HMDB0034329;HMDB0035586;HMDB0041111;HMDB0062392	2	5alpha-Ergosta-7,22-diene-3beta,5-diol;22alpha-Hydroxy-campest-4-en-3-one	C04416;C15796
pos-M416T237	14627.3	14765.3	11827.6	19202.7	12066.2	12316.4	6641.12	5669.41	5664.82	5252.67	3591.67	4847.62	0.373411	6.25e-06	0.0021645	0.00288544	0.0507384	1	1	1	2.58963	0.0572866	down	416.362	3.94945	1	0	-	Unknown	-	-	-	1	Nb-Palmitoyltryptamine	HMDB0040815	0	-	-
pos-M417T237	1784.23	1482.27	1700.38	2415.88	2013.19	1418.23	1005.48	888.557	1045.08	805.268	822.182	711.143	0.488035	5.23e-05	0.0021645	0.00989688	0.0507384	1	1	1	2.06924	0.239769	down	417.365	3.95107	0	0	-	Unknown	-	-	-	0	-	-	0	-	-
pos-M430T222	13325.6	21151	24318.2	12721.5	19443.3	17029.3	7648.29	9502.32	5542.68	6520.38	8301.01	10413.2	0.443823	0.000211946	0.0021645	0.0182244	0.0507384	1	1	1	2.35899	0.0684341	down	430.351	3.69792	0	0	-	Unknown	-	-	-	0	-	-	0	-	-
pos-M431T136	30391.5	17055.1	25903.7	23776.8	12739	16956.1	9376.95	9746.02	2675.56	2188.04	3711.44	3040.86	0.242378	0.000997413	0.0021645	0.0408406	0.0507384	1	1	1	3.15758	0.127525	down	431.14	2.26483	1	0	-	Unknown	-	-	-	2	Melatonin glucuronide;O-Desmethylcarvedilol	HMDB0060830;HMDB0013949	0	-	-
pos-M432T136	4644.83	3400.23	4517.97	4229.18	2006.84	2864.4	1802.07	1574.97	1018.89	855.716	906.314	730.679	0.317984	0.000164918	0.0021645	0.0162459	0.0507384	1	1	1	2.7712	0.172935	down	432.141	2.26523	1	0	-	Unknown	-	-	-	1	Ezetimibe	HMDB0015108	1	Latifoline	C10344
pos-M433T97	2406.02	2100.85	2811.34	2033.42	1973.98	2178.73	1200.93	1175.04	821.442	700.371	518.793	706.787	0.379386	0.000277133	0.0021645	0.0216795	0.0507384	1	1	1	2.65902	0.14891	down	433.201	1.62295	1	0	-	Unknown	-	-	-	28	S-Furanopetasitin;3-(4-hydroxyphenyl)-1-[2,4,6-trihydroxy-3,5-bis(3-methylbut-2-en-1-yl)phenyl]propan-1-one;3-phenyl-1-[2,4,6-trihydroxy-3-(4-hydroxy-3-methylbut-2-en-1-yl)-5-(3-methylbut-2-en-1-yl)phenyl]propan-1-one;3-phenyl-1-{2,4,6-trihydroxy-3-[(2E)-4-hydroxy-3-methylbut-2-en-1-yl]-5-(3-methylbut-2-en-1-yl)phenyl}propan-1-one;1-{3-[(3,3-dimethyloxiran-2-yl)methyl]-2,4,6-trihydroxy-5-(3-methy…	HMDB0036131;HMDB0133033;HMDB0133052;HMDB0133054;HMDB0133056;HMDB0133058;HMDB0133059;HMDB0133060;HMDB0133073;HMDB0133095;HMDB0133097;HMDB0133099;HMDB0133101;HMDB0133103;HMDB0133105;HMDB0133107;HMDB0133109;HMDB0133111;HMDB0133113;HMDB0030741;HMDB0031361;HMDB0032005;HMDB0035297;HMDB0035298;HMDB0036833;HMDB0005020;HMDB0031964;HMDB0040569	2	Aspulvinone_H;Vismione_D	C02008;C09977
pos-M440T201	12352.4	7617.97	7697.03	19470.1	10485.9	11431.6	50076.4	40572.1	19714.7	22262.8	55137.1	38494.1	3.27648	0.000438091	0.0021645	0.0273511	0.0507384	1	1	1	2.84226	0.0672371	up	440.336	3.3451	1	1	DG 22:3; DG(2:0/20:3)	Lipids and lipid-like molecules	Glycerolipids	-	C00641	0	-	-	0	-	-
pos-M440T243	46000.3	127509	113436	153829	92280.4	60685.8	16483	16994.7	33049.7	30276.5	31515.4	31040.3	0.268399	0.00037329	0.0021645	0.0252197	0.0507384	1	1	1	2.8343	0.125365	down	440.372	4.05133	1	1	Acylcarnitine 19:1	Lipids and lipid-like molecules	Fatty Acyls	-	C02301	0	-	-	0	-	-
pos-M441T243	10913.5	26432.1	23397.4	31757.3	19005.6	14148.8	4346.71	4157.09	7744.16	7261.37	7367.8	7498.19	0.305403	0.000275165	0.0021645	0.0216795	0.0507384	1	1	1	2.72712	0.122235	down	441.375	4.05062	1	0	-	Unknown	-	-	-	11	4,4-Dimethyl-14a-formyl-5a-cholesta-8,24-dien-3b-ol;Myricolal;Soyasapogenol C;Oleanolic aldehyde;Ganoderol B;3beta-3-Hydroxy-18-lupen-21-one;Sebiferic acid;3beta-Hydroxy-22(30)-hopen-29-al;28-Hydroxy-14-taraxeren-3-one;Rofficerone;4,4-dimethyl-14alpha-formyl-5alpha-cholesta-8,24-dien-3beta-ol	HMDB0001421;HMDB0033257;HMDB0034506;HMDB0034511;HMDB0035314;HMDB0035355;HMDB0036774;HMDB0036800;HMDB0037033;HMDB0039642;HMDB0062378	4	Karounidiol;Soyasapogenol_C;11-Oxo-beta-amyrin;Oleanolic_aldehyde	C17394;C17422;C19943;C20946
pos-M441T258	892.522	613.389	1057.59	893.663	856.964	791.038	433.412	401.389	220.406	296.029	335.126	224.81	0.37436	6.47e-05	0.0021645	0.0109207	0.0507384	1	1	1	2.6156	0.154957	down	441.012	4.30172	0	0	-	Unknown	-	-	-	0	-	-	0	-	-
pos-M442T243	2284.51	3807	3691.09	4334.11	2885.39	3009.36	1416.27	989.614	1125.17	720.605	1804.31	1735.28	0.389339	0.000378631	0.0021645	0.0253992	0.0507384	1	1	1	2.50945	0.234266	down	442.376	4.05048	0	0	-	Unknown	-	-	-	0	-	-	0	-	-
pos-M442T258	175306	179292	202081	212317	160659	133718	65161	48008.9	40835.5	33735.5	40380.2	37508.2	0.249799	7.13e-07	0.0021645	0.000747232	0.0507384	1	1	1	3.12279	0.118164	down	442.388	4.29503	1	1	Acylcarnitine 19:0	Lipids and lipid-like molecules	Fatty Acyls	-	C02301	0	-	-	0	-	-
pos-M443T258	36714.4	39605.1	44461.1	46017.7	33680.2	30891.5	15696.8	12549.2	7379.36	9670.95	9913.97	11275.9	0.287358	5.33e-06	0.0021645	0.00285693	0.0507384	1	1	1	2.96033	0.118184	down	443.391	4.29577	1	0	-	Unknown	-	-	-	20	Obtusifoliol;4,4-Dimethyl-14alpha-formyl-5alpha-cholesta-8-en-3beta-ol;(3beta,16alpha)-7-Baurene-3,16-diol;gamma-Taraxastanonol;Maniladiol;Coflodiol;Myricadiol;3beta-20(29)-Lupene-3,27-diol;(3beta,21alphaH)-22(30)-Hopene-3,29-diol;Arnidenediol;Brein;Faradiol;Masticadienediol;Mangiferadiol;Betulin;3beta-Cycloart-5-ene-3,25-diol;3alpha-12-Ursene-3,24-diol;Erythrodiol;Uvaol;4,4-dimethyl-14alpha-form…	HMDB0001242;HMDB0012159;HMDB0033232;HMDB0033727;HMDB0034550;HMDB0034664;HMDB0034685;HMDB0035033;HMDB0035111;HMDB0035401;HMDB0035769;HMDB0035826;HMDB0035960;HMDB0036056;HMDB0036838;HMDB0039753;HMDB0041145;HMDB0002360;HMDB0002391;HMDB0062379	7	Betulin;Dipterocarpol;Allobetulin;24-Hydroxy-beta-amyrin;Sophoradiol;11alpha-Hydroxy-beta-amyrin;Erythrodiol	C08618;C08622;C15274;C19732;C19733;C19942;C20945
pos-M443T43	3779.82	3573.94	4629.98	2370.7	3675.76	2985.8	5212.62	7038.99	10009.5	9953.96	6379.32	5265.54	2.08698	0.000909669	0.0021645	0.0388447	0.0507384	1	1	1	2.03097	0.16691	up	443.123	0.7126	1	0	-	Unknown	-	-	-	1	Mammeigin	HMDB0030785	3	Myxochelin_A;Osajin;5,12-Dihydroxanthommatin	C12220;C10511;C03476
pos-M444T258	6009.99	5510.91	4589.88	6106.06	5587.66	3238.08	2446.18	2596.06	2332.58	1956.28	1744.96	2300.4	0.430907	7.83e-05	0.0021645	0.0118396	0.0507384	1	1	1	2.26217	0.104081	down	444.393	4.30205	1	0	-	Unknown	-	-	-	1	Nb-Stearoyltryptamine	HMDB0040816	0	-	-
pos-M452T141_1	1288.07	1030	1093.1	725.412	1018.85	1468.24	2922.73	3299.44	3681.1	1216.54	3493.91	3392.17	2.71842	0.00125061	0.00865801	0.0451528	0.101289	0.944444	0.777778	1	2.3004	0.474598	up	451.578	2.34831	0	0	-	Unknown	-	-	-	0	-	-	0	-	-
pos-M455T81	1604.03	1750.15	2307.5	2148.48	1913.98	1302.62	351.034	351.504	253.882	291.28	278.619	295.404	0.165209	5.58e-08	0.0021645	0.000150756	0.0507384	1	1	1	3.56436	0.229384	down	455.186	1.34847	1	0	-	Unknown	-	-	-	18	S-Furanopetasitin;7-{[2,6-dihydroxy-5-(hydroxymethyl)-2,5,8a-trimethyl-decahydronaphthalen-1-yl]methoxy}-2H-chromen-2-one;7-{[2,6-dihydroxy-2-(hydroxymethyl)-5,5,8a-trimethyl-decahydronaphthalen-1-yl]methoxy}-2H-chromen-2-one;7-{[2,6-dihydroxy-8a-(hydroxymethyl)-2,5,5-trimethyl-decahydronaphthalen-1-yl]methoxy}-2H-chromen-2-one;7-[(2,6-dihydroxy-2,5,5,8a-tetramethyl-decahydronaphthalen-1-yl)metho…	HMDB0036131;HMDB0134777;HMDB0134778;HMDB0134779;HMDB0134780;HMDB0134781;HMDB0134782;HMDB0134783;HMDB0134784;HMDB0134785;HMDB0134786;HMDB0134787;HMDB0134788;HMDB0015389;HMDB0030522;HMDB0030749;HMDB0035849;HMDB0039145	7	Aspulvinone_H;Methylprednisolone_acetate;Deoxyschizandrin;Hellebrigenin;Magnosalin;Arenobufagin;Moxifloxacin_hydrochloride	C02008;C08179;C16951;C16969;C17847;C20035;C08054
pos-M456T258	3004.94	3314.62	3252.11	4387.76	3373.43	4152.14	6813.97	7431.88	7644.19	8843.55	8572.35	7455.69	2.17648	2.86e-06	0.0021645	0.00185752	0.0507384	1	1	1	2.39791	0.174272	up	456.306	4.3018	1	0	-	Unknown	-	-	-	3	Lithocholic acid glycine conjugate;LysoPA(0:0/18:0);LysoPA(18:0/0:0)	HMDB0000698;HMDB0007850;HMDB0007854	1	Glycolithocholate	C15557
pos-M467T237	1831.2	2000.32	903.814	1258.65	930.589	838.366	6191.04	4584.51	4505.24	5885.54	11191.4	3744.12	4.65054	3.97e-05	0.0021645	0.00864254	0.0507384	1	1	1	3.22782	0.320744	up	467.388	3.95147	1	0	-	Unknown	-	-	-	6	4,4-Dimethyl-14alpha-hydroxymethyl-5alpha-cholesta-8-en-3beta-ol;gamma-Taraxastane-3,20-diol;Schleichol 1;3beta-Cycloartane-3,25-diol;3beta-Cycloartane-3,29-diol;4,4-dimethyl-14alpha-hydroxymethyl-5alpha-cholest-8-en-3beta-ol	HMDB0012160;HMDB0035930;HMDB0036253;HMDB0039752;HMDB0040753;HMDB0062380	4	Dammarenediol-I;Arabidiol;Dammarenediol_II;Lupan-3beta,20-diol	C08621;C19828;C19829;C19863
pos-M470T285_2	18510.5	20402.8	27460	13424.9	19507.4	16318.7	11582.3	10073.1	6840.63	7552.61	7569.87	10282.5	0.466173	0.000182003	0.0021645	0.0170443	0.0507384	1	1	1	2.19368	0.0683064	down	470.418	4.75728	1	1	Acylcarnitine 21:0	Lipids and lipid-like molecules	Fatty Acyls	-	C02301	0	-	-	0	-	-
pos-M471T52	24060.5	18406.3	33952.3	24313.9	28740.1	15528.5	7976.57	5176.59	1993.47	1782.78	4029.23	2563.6	0.162221	0.000141586	0.0021645	0.0153187	0.0507384	1	1	1	3.62216	0.112343	down	471.182	0.871833	1	0	-	Unknown	-	-	-	2	Melleolide B;Melleolide G	HMDB0038787;HMDB0038793	5	Lonchocarpenin;Inflexin;Grandisin;Magnosalicin;Schizandrin	C10491;C09111;C10622;C10657;C17064
pos-M471T81	6913.3	6143.57	10882.8	7202.87	7854.26	5180.69	2666.49	1407.98	686.755	944.382	1154.24	818.237	0.173801	5.13e-05	0.0021645	0.00981141	0.0507384	1	1	1	3.58174	0.206368	down	471.182	1.34998	1	0	-	Unknown	-	-	-	2	Melleolide B;Melleolide G	HMDB0038787;HMDB0038793	5	Lonchocarpenin;Inflexin;Grandisin;Magnosalicin;Schizandrin	C10491;C09111;C10622;C10657;C17064
pos-M472T285	1239.76	1032.67	1541.99	675.849	965.492	1123.44	688.296	530.866	362.941	409.322	268.823	495.112	0.418799	0.000537575	0.004329	0.0299097	0.0702934	0.972222	0.833333	1	2.24929	0.113382	down	472.423	4.75018	1	0	-	Unknown	-	-	-	1	Nb-Arachidoyltryptamine	HMDB0040817	0	-	-
pos-M472T52	3942.35	3920.73	5829.13	4523.75	5187.4	3398.47	1864.65	1647.73	1575.52	1546.78	1872.21	1906.96	0.38855	1.48e-05	0.0021645	0.00521961	0.0507384	1	1	1	2.60165	0.131883	down	472.185	0.87025	1	0	-	Unknown	-	-	-	2	Hericenone B;(6R)-5,10-methenyltetrahydrofolate	HMDB0036548;HMDB0062623	1	Paspalinine	C20554
pos-M472T81	1481.55	1409.72	2499.96	1654.1	1760.1	1320.29	813.889	626.113	337.947	351.665	414.214	379.529	0.288706	5.62e-05	0.0021645	0.0102158	0.0507384	1	1	1	2.9607	0.17543	down	472.184	1.34987	1	0	-	Unknown	-	-	-	1	(6R)-5,10-methenyltetrahydrofolate	HMDB0062623	0	-	-
pos-M484T244	1542.29	1358.99	1739.75	1534.58	1506.78	1443.05	2908.28	2940.24	3679.17	2966.26	3264.89	3925.68	2.1571	9.98e-07	0.0021645	0.000857859	0.0507384	1	1	1	2.32645	0.170332	up	484.336	4.07177	1	0	-	Unknown	-	-	-	2	1-eicosanoyl-glycero-3-phosphate;LysoPA(i-20:0/0:0)	HMDB0062315;HMDB0114767	0	-	-
pos-M488T80	2622.47	2765.85	4403.02	2476.92	3469.94	2511.11	2295.9	1541.36	838.59	989.634	1291.34	1280.44	0.451374	0.00108297	0.0021645	0.0429486	0.0507384	1	1	1	2.2997	0.119781	down	488.178	1.3387	1	0	-	Unknown	-	-	-	2	Biotripyrrin-b;Biotripyrrin-a	HMDB0003324;HMDB0003323	2	YC_170;Plumieride	C13760;C09797
pos-M489T50	8200.97	9979.98	9451.32	5529.34	7153.7	5471.07	4167.92	4973	2393.18	2719.34	2197.86	3429.3	0.434203	0.000588606	0.0021645	0.0313128	0.0507384	1	1	1	2.31473	0.192703	down	489.113	0.827725	1	1	Cytidine 5'-diphosphocholine	Nucleosides, nucleotides, and analogues	-	NA	NA	6	Citicoline;12-(3,4-dihydroxyphenyl)-8,13-dihydroxy-6-(4-hydroxy-3-methoxyphenyl)-3,11-dioxatricyclo[8.4.0.0虏,鈦穄tetradeca-1(10),2(7),8-trien-4-one;6-(3,4-dihydroxyphenyl)-8,13-dihydroxy-12-(4-hydroxy-3-methoxyphenyl)-3,11-dioxatricyclo[8.4.0.0虏,鈦穄tetradeca-1(10),2(7),8-trien-4-one;Neosilyhermin A;Silyhermin;Silandrin	HMDB0001413;HMDB0124857;HMDB0124858;HMDB0030106;HMDB0033324;HMDB0033325	4	CDP-choline;Silandrin;S-(4-Azidophenacyl)glutathione;Auriculoside	C00307;C08600;C11315;C09478
pos-M489T81	500.969	803.766	937.193	844.822	1158.27	745.931	558.49	371.336	325.031	421.338	281.582	394.278	0.471264	0.000578116	0.004329	0.0309808	0.0702934	0.972222	0.888889	1	2.18648	0.142073	down	489.179	1.34305	1	0	-	Unknown	-	-	-	27	6-{5-[(E)-2-(2,4-dihydroxyphenyl)ethenyl]-3-hydroxy-2-(3-methylbut-2-en-1-yl)phenoxy}-3,4,5-trihydroxyoxane-2-carboxylic acid;6-{4-[(E)-2-[3,5-dihydroxy-4-(3-methylbut-2-en-1-yl)phenyl]ethenyl]-3-hydroxyphenoxy}-3,4,5-trihydroxyoxane-2-carboxylic acid;6-{2-[(E)-2-[3,5-dihydroxy-4-(3-methylbut-2-en-1-yl)phenyl]ethenyl]-5-hydroxyphenoxy}-3,4,5-trihydroxyoxane-2-carboxylic acid;3,4,5-trihydroxy-6-{3…	HMDB0125549;HMDB0125550;HMDB0125551;HMDB0128997;HMDB0128998;HMDB0129000;HMDB0129001;HMDB0129002;HMDB0129003;HMDB0129006;HMDB0129007;HMDB0129008;HMDB0129009;HMDB0129010;HMDB0129011;HMDB0129014;HMDB0129015;HMDB0129019;HMDB0129020;HMDB0129024;HMDB0129025;HMDB0034280;HMDB0002094;HMDB0002098;HMDB0006601;HMDB0006620;HMDB0006485	3	beta-D-Glc-(1->4)-alpha-L-Rha-(1->3)-D-Glc;D-Phe-Pro-Arg-CH2Cl;10-Formyldihydrofolate	C19966;C02828;C03204
pos-M490T210	1027.17	748.104	1189.96	418.478	1092.23	821.591	1950.54	3659.31	1649.11	1779.12	2000.76	2343.69	2.52618	0.00085312	0.0021645	0.0374276	0.0507384	1	1	1	2.51119	0.175469	up	490.454	3.50165	0	0	-	Unknown	-	-	-	0	-	-	0	-	-
pos-M492T153	12399.4	9221.47	9487.21	9874.76	7169.38	6043.36	4296.82	4828.28	4128.73	3125.66	2648.73	4119.35	0.427112	0.000123223	0.0021645	0.0142782	0.0507384	1	1	1	2.41895	0.115224	down	492.331	2.54713	1	0	-	Unknown	-	-	-	1	Pubescenol	HMDB0030085	0	-	-
pos-M496T52	5357.92	4851.31	6557.21	4178.07	3607.15	2689.2	2963.71	1625.35	2138.18	877.16	1368.11	1319.46	0.377813	0.00103941	0.004329	0.041835	0.0702934	0.972222	0.888889	1	2.47706	0.150853	down	496.176	0.868067	1	0	-	Unknown	-	-	-	0	-	-	2	OA-6129_B1;OA-6129_B2	C17373;C17374
pos-M536T328	65524.6	137878	130515	253985	108207	70809.9	25674.9	26046.6	26749.4	42154.9	34164.3	28879.8	0.23949	0.000619567	0.0021645	0.0319356	0.0507384	1	1	1	2.68088	0.413931	down	536.369	5.47162	1	1	LysoPC 19:1	Lipids and lipid-like molecules	Glycerophospholipids	-	C04230	2	LysoPE(0:0/22:1(13Z));LysoPE(22:1(13Z)/0:0)	HMDB0011491;HMDB0011521	0	-	-
pos-M538T331	6690.89	11398.1	4723.26	6464.69	17342.5	11774.6	3243.15	3106.8	2074.31	3202.82	2260.19	3238.87	0.293286	0.00121346	0.0021645	0.0446597	0.0507384	1	1	1	2.7157	0.329521	down	538.42	5.5199	0	0	-	Unknown	-	-	-	0	-	-	0	-	-
pos-M554T154	694.987	1462.73	1226.87	771.26	1425.9	798.295	1917.47	2815.9	2590.9	2308.16	2797.55	3863.15	2.55377	0.000280729	0.0021645	0.0216837	0.0507384	1	1	1	2.43044	0.394134	up	553.894	2.56502	0	0	-	Unknown	-	-	-	0	-	-	0	-	-
pos-M567T81	1991.41	2071.53	2860.11	1994.73	2362.82	1574.16	1425.07	1199.24	582.246	777.844	1193.51	968.04	0.478107	0.00117056	0.0021645	0.043762	0.0507384	1	1	1	2.205	0.0896828	down	567.142	1.34963	0	0	-	Unknown	-	-	-	0	-	-	0	-	-
pos-M586T164_1	1281.88	1667.06	1143.52	694.14	1492.28	730.243	2147.16	2261.82	2630.43	5333.15	2519.56	3456.69	2.61784	0.000845632	0.0021645	0.0372019	0.0507384	1	1	1	2.41047	0.284704	up	586.426	2.74115	0	0	-	Unknown	-	-	-	0	-	-	0	-	-
pos-M586T164_2	1218.72	987.655	996.514	342.846	868.931	1082.21	2188.21	2199.82	2964.88	3899.33	2755.3	3083.17	3.10917	0.000686641	0.0021645	0.0342868	0.0507384	1	1	1	2.81874	0.190712	up	586.488	2.74033	0	0	-	Unknown	-	-	-	0	-	-	0	-	-
pos-M593T145_5	6946.93	5953.07	7309.94	5349.49	5756.1	6100.7	2669.54	2974.82	2668.21	1739.38	4084.84	1391.81	0.415023	0.00138665	0.0021645	0.0472016	0.0507384	1	1	1	2.47676	0.128371	down	593.179	2.41512	1	0	-	Unknown	-	-	-	11	({4-[2-(2,4-dihydroxyphenyl)-3-(3,7-dimethylocta-2,6-dien-1-yl)-7-hydroxy-4-oxo-4H-chromen-8-yl]-2-methylbut-2-en-1-yl}oxy)sulfonic acid;({1-[2-(2,4-dihydroxyphenyl)-7-hydroxy-8-(3-methylbut-2-en-1-yl)-4-oxo-4H-chromen-3-yl]-3,7-dimethylocta-2,6-dien-4-yl}oxy)sulfonic acid;[(2-{2-[2-(2,4-dihydroxyphenyl)-7-hydroxy-8-(3-methylbut-2-en-1-yl)-4-oxo-4H-chromen-3-yl]ethylidene}-6-methylhept-5-en-1-yl)…	HMDB0129676;HMDB0129680;HMDB0129684;HMDB0129688;HMDB0129692;HMDB0129696;HMDB0034611;HMDB0034613;HMDB0035445;HMDB0128723;HMDB0128724	3	Sanggenon_B;Decuroside_III;Lappaol_C	C17870;C09257;C17686
pos-M594T144	9483.51	13945.1	13381	9166.59	11239.1	11117.2	5212.58	6973.87	3941.48	2628.73	4266.31	6699.52	0.434968	0.00108761	0.0021645	0.0429529	0.0507384	1	1	1	2.30512	0.130093	down	594.428	2.40598	0	0	-	Unknown	-	-	-	0	-	-	0	-	-
pos-M602T194	12381.4	5396.05	5693.7	5392.21	4533.31	7628.46	17166.4	19565.3	15031	23143.7	14102.3	20755.7	2.67554	0.000337435	0.0021645	0.0239972	0.0507384	1	1	1	2.59108	0.108913	up	602.31	3.22742	0	0	-	Unknown	-	-	-	0	-	-	0	-	-
pos-M604T192	4110.95	3013.29	3935.63	2920.66	2563.75	4058.73	7916.85	11523.6	8973.5	9563.97	5659.87	9848.28	2.59603	3.07e-05	0.0021645	0.00783724	0.0507384	1	1	1	2.57244	0.0711587	up	604.322	3.20121	1	0	-	Unknown	-	-	-	0	-	-	1	JSTX-3	C13931
pos-M625T165_1	3081.99	2293.19	4578.18	2207.52	2160.62	4127.75	4599.87	5287.85	7817.1	6018.94	7451.69	8060.67	2.12671	0.00111222	0.0021645	0.043381	0.0507384	1	1	1	2.147	0.150856	up	625.385	2.75052	0	0	-	Unknown	-	-	-	0	-	-	0	-	-
pos-M626T165_3	3311.24	3134.21	2693.28	4465.23	4846.24	4191.34	7705.13	9389.89	7410.18	8899.49	10311.1	6214.67	2.20526	7.17e-05	0.0021645	0.0114956	0.0507384	1	1	1	2.28918	0.223027	up	625.656	2.75184	0	0	-	Unknown	-	-	-	0	-	-	0	-	-
pos-M626T165_4	2355.13	2140.9	2803.76	1136.89	2143.3	2408.26	4108.72	4746.36	5268.53	4799.07	5995.14	6090.13	2.38739	0.000358689	0.0021645	0.0247639	0.0507384	1	1	1	2.36864	0.364653	up	625.72	2.74713	0	0	-	Unknown	-	-	-	0	-	-	0	-	-
pos-M628T154	2180.72	1922.95	1084.8	1665.79	2379.87	2178.63	5051.94	4435.32	5311.18	5043.86	4819.01	6187.61	2.70302	0.000129817	0.0021645	0.014705	0.0507384	1	1	1	2.43998	0.477865	up	627.94	2.56044	0	0	-	Unknown	-	-	-	0	-	-	0	-	-
pos-M641T212	1609.74	1787.18	2667.49	3963.33	2555.38	3354.65	1169.54	1088.6	1108.3	1258.04	795.126	1144.37	0.411851	0.000998713	0.0021645	0.0408406	0.0507384	1	1	1	2.29803	0.220526	down	640.51	3.53892	1	0	-	Unknown	-	-	-	18	Asitribin;Squamosten A;Squamotacin;Annonsilin A;Muconin;Mucoxin;Trilobacin;Squamostatin E;Bullatin;Asiminocin;Squamocin F;Jimenezin;2,4-cis-Trilobacinone;Glabranin;Bullacin B;4-Deoxy-6-hydroxysquamotacin;Motrilin;Gigantetronenin	HMDB0029958;HMDB0029970;HMDB0030444;HMDB0030453;HMDB0031170;HMDB0031171;HMDB0031369;HMDB0031392;HMDB0031397;HMDB0031777;HMDB0031937;HMDB0032088;HMDB0032097;HMDB0032104;HMDB0032693;HMDB0036363;HMDB0038654;HMDB0039608	3	Asimicin;Bullatacinone;Squamocin	C08467;C08470;C08545
pos-M655T224	846.857	1081.57	1449.58	1364.02	1256.17	1069.59	671.812	458.476	368.458	497.849	303.883	526.515	0.399983	8.96e-05	0.0021645	0.0122256	0.0507384	1	1	1	2.51939	0.185494	down	655.47	3.72822	1	0	-	Unknown	-	-	-	1	FAHFA(22:6(4Z,7Z,10Z,13Z,16Z,19Z)/14-O-22:6(4Z,7Z,10Z,13Z,16Z,19Z))	HMDB0112171	0	-	-
pos-M670T164	3176.17	3668.61	3394.72	1935.92	3826.56	3713.03	7018.84	6671.67	7233.77	6142.16	7400.71	7169.87	2.11195	0.000485923	0.0021645	0.0286361	0.0507384	1	1	1	2.20188	0.255122	up	669.914	2.74082	0	0	-	Unknown	-	-	-	0	-	-	0	-	-
pos-M670T165_1	5397.83	5768.37	6000.41	3076.12	6452.25	5575.31	9383.7	10986.5	13315.2	12144.4	13214.3	11200	2.17674	0.000272165	0.0021645	0.0216795	0.0507384	1	1	1	2.25937	0.160546	up	669.985	2.75132	0	0	-	Unknown	-	-	-	0	-	-	0	-	-
pos-M670T165_2	6512.52	7563.49	6503.92	3036.96	7930.92	7178.71	12214	15682.8	12952.9	15703.9	17532.6	14325.5	2.28298	0.00117647	0.0021645	0.0438961	0.0507384	1	1	1	2.36223	0.186367	up	670.056	2.74713	0	0	-	Unknown	-	-	-	0	-	-	0	-	-
pos-M670T165_4	7172.25	7692.68	8200.69	4791.85	8052.57	9249.18	12843.1	17949.9	14729.1	17785.1	17582.3	16005.5	2.14563	8.78e-05	0.0021645	0.0122256	0.0507384	1	1	1	2.19945	0.132142	up	670.199	2.75132	1	0	-	Unknown	-	-	-	8	2-{2,6-dihydroxy-4-[6-hydroxy-7-(3-methylbut-2-en-1-yl)-1-benzofuran-2-yl]phenyl}-6-(2,4-dihydroxyphenyl)-4-[(sulfooxy)methyl]cyclohex-3-ene-1-carboxylic acid;2-{2,6-dihydroxy-4-[6-hydroxy-7-(3-methylbut-2-en-1-yl)-1-benzofuran-2-yl]phenyl}-6-(2,4-dihydroxyphenyl)-4-methyl-5-(sulfooxy)cyclohex-3-ene-1-carboxylic acid;2-(2,6-dihydroxy-4-{6-hydroxy-7-[3-methyl-4-(sulfooxy)but-2-en-1-yl]-1-benzofura…	HMDB0126181;HMDB0126193;HMDB0126199;HMDB0126205;HMDB0037461;HMDB0039374;HMDB0039929;HMDB0040474	0	-	-
pos-M679T145_4	15643.6	20652.2	21199.5	15085.8	19902.3	15446.8	9768.47	9978.42	8310.56	5041.05	8039.29	12537.6	0.497315	0.00108643	0.0021645	0.0429529	0.0507384	1	1	1	2.13264	0.0966586	down	679.204	2.4165	1	0	-	Unknown	-	-	-	1	Sucrose octaacetate	HMDB0029893	0	-	-
pos-M692T159_4	14610.5	10477.7	13917.3	18060.9	13989	16073.8	8799.72	10830.9	5545.1	5904.48	7816.08	4619.92	0.499443	0.00135353	0.004329	0.0466074	0.0702934	0.972222	0.833333	1	2.15571	0.154354	down	692.207	2.65633	0	0	-	Unknown	-	-	-	0	-	-	0	-	-
pos-M701T153_1	4498.47	5329.76	4658.48	3706.8	2964.02	5387.03	1765.04	1588.49	2030.77	2806.78	1656.68	1621.36	0.43207	7.1e-05	0.0021645	0.0114828	0.0507384	1	1	1	2.24509	0.442044	down	700.544	2.55448	0	0	-	Unknown	-	-	-	0	-	-	0	-	-
pos-M721T165_2	7206.6	4936.24	9516.18	5035.13	7280.44	10567.3	12942.7	17477.2	13093.7	14858	18159.3	16233.2	2.08263	0.000983157	0.0021645	0.0405099	0.0507384	1	1	1	2.17841	0.175723	up	721.445	2.74963	0	0	-	Unknown	-	-	-	0	-	-	0	-	-
pos-M722T165_1	9676.66	8615.92	9042.4	8548.87	6100.05	12383.6	16810.6	18634.9	19771.5	16909.8	24431.6	19749.7	2.13929	9.05e-05	0.0021645	0.0122343	0.0507384	1	1	1	2.29784	0.155491	up	721.522	2.74947	1	0	-	Unknown	-	-	-	1	DG(18:2n6/0:0/22:4n6)	HMDB0056288	0	-	-
pos-M722T165_2	10380.4	9418.9	11153.6	6566.23	9893.39	13652.7	18959.6	22240.8	17194.5	21110.2	27860.9	22512.5	2.12688	0.000131767	0.0021645	0.0147493	0.0507384	1	1	1	2.22303	0.152701	up	721.598	2.75087	0	0	-	Unknown	-	-	-	0	-	-	0	-	-
pos-M754T53	956.986	851.765	1201.61	816.38	547.374	573.29	496.535	388.07	323.646	331.402	268.785	263.671	0.418828	0.00033486	0.0021645	0.0239039	0.0507384	1	1	1	2.29878	0.214831	down	754.188	0.879592	1	0	-	Unknown	-	-	-	4	2-amino-4-({1-[(carboxymethyl)-C-hydroxycarbonimidoyl]-2-[(2-{3,5-dihydroxy-4-[(1E)-3-methylbut-1-en-1-yl]phenyl}-2-hydroxy-1-(4-hydroxyphenyl)ethyl)sulfanyl]ethyl}-C-hydroxycarbonimidoyl)butanoic acid;2-amino-4-({1-[(carboxymethyl)-C-hydroxycarbonimidoyl]-2-[(1-{3,5-dihydroxy-4-[(1E)-3-methylbut-1-en-1-yl]phenyl}-2-hydroxy-2-(4-hydroxyphenyl)ethyl)sulfanyl]ethyl}-C-hydroxycarbonimidoyl)butanoic …	HMDB0129016;HMDB0129017;HMDB0129021;HMDB0129022	0	-	-
pos-M759T147_1	36602	45128.2	51824.9	24710.1	35009.5	33800.1	20222.9	18458.1	10073.6	7574.88	11238.8	9878.52	0.341064	0.000264623	0.0021645	0.021577	0.0507384	1	1	1	2.71409	0.0549817	down	758.766	2.44297	0	0	-	Unknown	-	-	-	0	-	-	0	-	-
pos-M778T147_1	10862.7	16480.4	14876.9	8736.02	10936	10260.5	7406.08	8757.07	5425	4015.99	4008.49	6054.61	0.49433	0.00149765	0.004329	0.0488467	0.0702934	0.972222	0.833333	1	2.13084	0.141575	down	777.628	2.44448	0	0	-	Unknown	-	-	-	0	-	-	0	-	-
pos-M782T165_4	6507.36	4979.13	8526.82	5311.54	8638.62	9739.25	17914.3	14554.4	15270.6	14863.7	21055.8	18848.4	2.34556	0.000173874	0.0021645	0.0165285	0.0507384	1	1	1	2.47737	0.165982	up	781.813	2.74954	0	0	-	Unknown	-	-	-	0	-	-	0	-	-
pos-M791T145	7614.21	8118.45	8635.58	6363.72	7058.37	6282.96	2936.85	4336.38	4117.93	2846.65	1901.66	3604.03	0.44797	0.000526441	0.0021645	0.0296076	0.0507384	1	1	1	2.35775	0.0884778	down	790.569	2.41998	0	0	-	Unknown	-	-	-	0	-	-	0	-	-
pos-M830T159_3	19179.3	13832.1	18471.9	24236.7	21196	24191.8	14999.8	11078.7	6052.37	5789.13	9637.97	7568.68	0.455187	0.00144594	0.004329	0.0479873	0.0702934	0.972222	0.833333	1	2.2976	0.104931	down	830.147	2.65663	1	0	-	Unknown	-	-	-	1	Valrubicin	HMDB0014529	0	-	-
pos-M948T146_3	21291.5	31385.6	31172.6	17517.5	21345.2	19258.3	12764.7	13729.5	6770.96	5247.66	9126.3	7519.43	0.388521	0.00052745	0.0021645	0.0296076	0.0507384	1	1	1	2.53215	0.112994	down	948.459	2.43232	0	0	-	Unknown	-	-	-	0	-	-	0	-	-
pos-M951T145_1	8387.91	8693.49	9370.97	5787.05	6290.67	7060.06	3205.26	5284.74	3396.83	2533.28	4064.01	4025.81	0.493745	0.000304978	0.0021645	0.0226246	0.0507384	1	1	1	2.16599	0.202416	down	950.685	2.41582	0	0	-	Unknown	-	-	-	0	-	-	0	-	-
pos-M953T211	3541.71	2632.04	2939.89	967.29	2851.54	3390.46	6883.81	6649.06	6097.47	11675.1	7690.09	7213.64	2.83094	0.0014418	0.0021645	0.0479342	0.0507384	1	1	1	2.72514	0.097385	up	952.757	3.52417	0	0	-	Unknown	-	-	-	0	-	-	0	-	-
