# Supplementary material for: Integrated Transcriptomics and Metabolomics Analyses of Stress-Induced Murine Hair Follicle Growth Inhibition
Source: Front Mol Biosci. 2022 Feb 7;9:781619. doi: 10.3389/fmolb.2022.781619 (PMC8859263; doi:10.3389/fmolb.2022.781619)
Supplement: Supplementary file 3 [file Table1.xlsx]

## Sheet: Sheet1
ID	MSI level of identification confidence	MZ	RT	IsAnnotated	IsMS2ident	MS2Metabolite	Formula	MS2superclass	MS2class	MS2hmdb	MS2kegg	ctrl-1	ctrl-2	ctrl-3	ctrl-4	ctrl-5	ctrl-6	QC1	QC2	QC3	QC4	QC5	QC7	QC8	stress-1	stress-2	stress-3	stress-4	stress-5	stress-6
pos-M70T52	2	70.065	0.866775	1	1	1-Pyrroline	C4H7N	Organoheterocyclic compounds	Pyrrolines	HMDB0012497	C15668	44038.2	36852	32465.7	23067.7	29173	37301.6	46581.4	40862.5	40407.9	34608.9	28742.8	30927.4	29619.2	27225	21348.1	25986.2	25137.2	20737.7	28108
pos-M80T82	2	80.0491	1.35953	1	1	Pyridine	C5H5N	Organoheterocyclic compounds	Pyridines and derivatives	HMDB0000926	C00747	5339.67	5435.64	6632.06	4787.54	5934.22	5992.31	7849.71	6627	5752.71	6556.15	6012.24	6121.54	5641.8	5072.56	7638.9	5978.8	6253.37	5770.15	5614.02
pos-M83T40	2	83.0599	0.659583	1	1	Fomepizole	C4H6N2	Organoheterocyclic compounds	Azoles	HMDB0015344	C07837	4230.85	4178.08	4465.56	4060.28	4095.38	3841.12	6441.54	5630.17	4673.41	4553.12	4213.28	4611.37	4430.44	4185.41	8141.29	3970.12	7624.72	9293.69	8485.75
pos-M84T41	2	84.0806	0.688917	1	1	(+)-2,3-Dihydro-3-methyl-1H-pyrrole	C5H9N	Organoheterocyclic compounds	Pyrrolines	HMDB0033529	null	15187.2	16015.3	15563.1	14281.7	16343.7	16787.2	28918.1	25277.7	18076.1	19513.6	20250.5	18922.4	16858.2	26084.1	23134.4	19975.8	24375.7	29126.5	25753.8
pos-M86T58	2	86.0968	0.965783	1	1	Piperidine	C5H11N	Organoheterocyclic compounds	Piperidines	HMDB0034301	C01746	146221	142119	122382	121655	143186	187865	181828	146393	141404	140426	137037	169108	124367	148349	118290	114032	140476	166255	150199
pos-M90T50	2	90.0549	0.837892	1	1	D-Alanine	C3H7NO2	Organic acids and derivatives	Carboxylic acids and derivatives	HMDB0001310	C00133	58971.5	58056.9	62860.9	89222.9	82069.1	88540.4	72814.7	61886.5	66577.7	67656.7	80323.3	88043.1	71932.8	88937.9	103163	59541.4	85358.4	110755	85947
pos-M91T142	2	91.0538	2.36582	1	1	Diethyl sulfide	C4H10S	Organosulfur compounds	Thioethers	HMDB0031666	C02272	4753.01	3755.11	3668.04	3964.44	3104.25	4078.36	5748.96	6276.81	5119.03	4157.49	3980.73	6426.58	5530.27	3861.89	3908.91	3559.02	3604.24	5453.08	5331.69
pos-M95T76	2	95.0126	1.26055	1	1	Dimethyl sulfone	C2H6O2S	Organosulfur compounds	Sulfonyls	HMDB0004983	C11142	6578.82	4913.81	5542.46	5121.13	6097.77	8783.54	7880.05	8227.07	7280.46	7074.5	5775	6864.03	7601.46	6743.92	8707.87	6157.77	6683.27	6535.56	6121.27
pos-M95T40	2	95.0605	0.659575	1	1	Methylpyrazine	C5H6N2	Organoheterocyclic compounds	Diazines	HMDB0033112	null	77915.9	64623.3	79134.1	62955.9	75388.4	64508.9	121572	101312	88853.8	81083.8	80942	88435.3	85595.9	70999.8	156429	76489	144717	171016	150349
pos-M102T50_1	2	102.054	0.827508	1	1	(S)-2-Azetidinecarboxylic acid	C4H7NO2	Organic acids and derivatives	Carboxylic acids and derivatives	HMDB0029615	null	4578.32	4229.96	4992.91	5243.79	5166.86	4283.32	5476.69	4709.01	4736.55	5159.58	3459.4	5120.35	4486.31	4003.38	2742.02	2678.15	3349.95	2562.91	2410.8
pos-M104T48	2	104.107	0.805117	1	1	Choline	C5H14NO	Organic nitrogen compounds	Organonitrogen compounds	HMDB0000097	C00114	72891.7	62239.6	64074.1	69342.1	50424.3	62804.9	96182.1	85120.3	63988.7	69540.8	68952.6	76651.5	70087.8	75978.5	64267.1	68459.7	73507.1	69834.2	67167.4
pos-M108T150	2	108.08	2.50048	1	1	O-Toluidine	C7H9N	Benzenoids	Benzene and substituted derivatives	HMDB0041965	C14403	6353.74	8143.37	7735.63	9234.62	9138.36	8785.55	8766.47	8876.11	9562.61	10299.2	5032.62	6362.55	7335.7	6169.28	5587.07	6595.32	7036	6451.03	6451.37
pos-M112T53	2	112.051	0.879917	1	1	Cytosine	C4H5N3O	Organoheterocyclic compounds	Diazines	HMDB0000630	C00380	67159	78349.4	52804.4	75358.6	58584.4	78728.5	79751.9	71147.9	68716.6	66584.6	61777.3	65356.7	61859.1	31784	26873.3	49277.5	38366.1	15919	23865.6
pos-M112T81	2	112.05	1.3504	1	1	Cytosine	C4H5N3O	Organoheterocyclic compounds	Diazines	HMDB0000630	C00380	30735.1	42632.8	31572.3	33131.8	31179.8	38552.1	30699.5	30897.6	28586.1	31193.1	26796.2	33313.6	34782.7	18289.8	14498	29959.4	20411.9	10822.8	14507.8
pos-M112T40	2	112.087	0.658967	1	1	Histamine	C5H9N3	Organic nitrogen compounds	Organonitrogen compounds	HMDB0000870	C00388	32845.6	39790.9	47757.7	39747.2	48195	38836.4	62419.1	53067.4	50550.4	45486.5	46372.9	49731.7	52853.2	41848.4	89960.2	43904.2	85571	114032	108658
pos-M113T103	2	113.034	1.72146	1	1	Uracil	C4H4N2O2	Organoheterocyclic compounds	Diazines	HMDB0000300	C00106	24953.3	17594.7	16049	19918.1	18071.2	14801.2	23543.8	20885.1	22851.1	23017.6	18356.9	25690.7	20925	25445.3	26218.2	16785.4	26961.3	23521.4	20526.9
pos-M113T80	2	113.034	1.3339	1	1	Uracil	C4H4N2O2	Organoheterocyclic compounds	Diazines	HMDB0000300	C00106	4916.55	7387.9	6970.38	5273.27	6017.53	5505.56	6817.73	6348.26	5791.26	5023.88	6243.87	5812.57	5228.47	2726.82	2363.6	6257.34	3689.09	1973.12	2396.29
pos-M113T55	2	113.034	0.920075	1	1	Uracil	C4H4N2O2	Organoheterocyclic compounds	Diazines	HMDB0000300	C00106	3915.47	4360.74	4081.06	4441.44	3771.82	4608.74	5748.22	8786.27	4242.18	4661.09	3468.02	4213.38	4727.13	841.607	3206.85	3666.34	3741.12	2804.75	3039.84
pos-M113T53	2	113.052	0.875367	1	1	Uracil	C4H4N2O2	Organoheterocyclic compounds	Diazines	HMDB0000300	C00106	2153.16	1405.13	1171.09	1740.77	1102.65	1498.44	1903.3	1646.42	973.022	1315.65	1263.65	1677.78	1430.96	1059.93	795.715	1242.44	1064.42	703.077	844.513
pos-M114T50	2	114.065	0.82825	1	1	Creatinine	C4H7N3O	Organic acids and derivatives	Carboxylic acids and derivatives	HMDB0000562	C00791	5297.86	4046.03	4906.55	7868.47	7698.98	7800.51	6534.63	5226.22	5307.01	4933.09	7035.63	6356.4	4490.62	6735.56	9923.67	5454.95	7435.89	8812.63	7923.9
pos-M116T52	2	116.07	0.867142	1	1	Proline	C5H9NO2	Organic acids and derivatives	Carboxylic acids and derivatives	HMDB0000162	C00148	118032	96177.3	82876.6	81633	77484.3	102499	112381	97806.4	101177	83932.4	88826.8	90582.8	88618.2	84109.2	60005.7	68663.5	75739.4	62456.8	83109.9
pos-M118T148	2	118.064	2.4724	1	1	Indole	C8H7N	Organoheterocyclic compounds	Indoles and derivatives	HMDB0000738	C00463	8165.4	6473.71	7817.36	8021.44	5198.34	7940.65	8951.25	10343.3	7463.02	6423.41	8394.92	8166.34	7284.53	7246.88	4898.01	4173.47	5042.63	6980.69	7064.51
pos-M118T102	2	118.064	1.69955	1	1	Indole	C8H7N	Organoheterocyclic compounds	Indoles and derivatives	HMDB0000738	C00463	1456.76	1436.93	1647.96	1509.92	1311.81	2240.19	2137.32	1667.1	1543.78	1213.2	1472.26	1695.96	1655.95	1832.21	1923.72	1117.15	1028.21	1563.07	1401.91
pos-M118T50	2	118.086	0.837783	1	1	Betaine	C5H11NO2	Organic acids and derivatives	Carboxylic acids and derivatives	HMDB0000043	C00719	195804	230070	207871	213379	236159	287483	246877	214801	220485	246447	230339	245773	233857	216110	222097	230430	245956	194597	248162
pos-M118T78	2	118.086	1.30253	1	1	Valine	C5H11NO2	Organic acids and derivatives	Carboxylic acids and derivatives	HMDB0000883	C00183	19866.6	17083.4	21318.5	18032.3	22715.4	23578.2	23004.9	20276.2	18933.1	21646.9	21821.5	22566.3	22730.6	21172.5	17043.3	17493.8	19667.2	20743.6	19915.4
pos-M121T102	2	121.064	1.69353	1	1	Phenylacetaldehyde	C8H8O	Benzenoids	Benzene and substituted derivatives	HMDB0006236	C00601	1647.71	1754.42	1360.99	2461.52	1524.11	1811.1	2379.24	2612.63	1048.25	1741.18	1937.86	1769.85	1772.65	2017.15	1969.5	1729.26	2796.74	1966.34	2359.41
pos-M122T542	2	122.095	9.02518	1	1	N,N-Dimethylaniline	C8H11N	Organic nitrogen compounds	Organonitrogen compounds	HMDB0001020	C02846	1804.35	1106.24	904.069	926.385	1104.46	1659.08	2522.61	2086.34	1777.19	2007.3	794.34	909.833	1350.44	669.244	642.889	1073.76	1096.16	993.837	724.977
pos-M123T102	2	123.044	1.69888	1	1	4-Hydroxybenzaldehyde	C7H6O2	Organic oxygen compounds	Organooxygen compounds	HMDB0011718	C00633	37626.1	32925.2	28835.2	31803	33043.1	35357.2	43561.7	36640.8	32694.3	32370.8	33492.1	37067.1	36657.9	37401.3	31519	31138.1	48822.9	46777.5	45473.5
pos-M123T82_2	2	123.055	1.3593	1	1	Niacinamide	C6H6N2O	Organoheterocyclic compounds	Pyridines and derivatives	HMDB0001406	C00153	479103	429733	507848	511023	470323	519821	547772	533124	500515	500205	496790	553301	535643	423249	523771	505615	575604	601496	454082
pos-M123T59	2	123.055	0.981742	1	1	Niacinamide	C6H6N2O	Organoheterocyclic compounds	Pyridines and derivatives	HMDB0001406	C00153	80850.2	42542.7	50562.1	53556.6	52215.8	75431	79349.7	67502.9	63825.3	59611.9	60097.1	65352.2	55503.1	78591.9	51788.2	55663.8	61658.5	67491.2	49104
pos-M126T92	2	126.065	1.52925	1	1	5-Methylcytosine	C5H7N3O	Organoheterocyclic compounds	Diazines	HMDB0002894	C02376	4916.53	3872.69	2501.22	3223.88	4651.16	5569.48	4687.29	3822.45	3588.71	3177.29	3595.07	3905.02	4177.37	1064.71	825.928	1834.43	2056.44	1139.08	1125.64
pos-M127T134	2	127.049	2.23008	1	1	Thymine	C5H6N2O2	Organoheterocyclic compounds	Diazines	HMDB0000262	C00178	4770.77	9402.51	4678.76	9161.8	7792.76	5778.17	9792.56	7737.51	7165.17	8709.52	7689.11	7131.7	7590.5	2532.73	2482.75	5131.19	3672.18	1625.21	1601.2
pos-M129T76	2	129.017	1.25865	1	1	5-Hydroxy-2-furoic acid	C5H4O4	Organoheterocyclic compounds	Furans	HMDB0059784	null	3778.09	3256.59	2785.49	3162.19	3976.34	5169.77	4491.65	4033.27	4461.64	3747.97	3251.55	4312.64	4003.16	3345.4	4827.04	3253.92	4539.85	3520.64	4131.21
pos-M130T90_2	2	130.05	1.49588	1	1	D-Pyroglutamic acid	C5H7NO3	Organic acids and derivatives	Carboxylic acids and derivatives	HMDB0000805	C02237	424272	279278	310819	341372	336936	380891	339219	330834	325634	307440	312041	398175	353831	285123	85275.5	159255	146584	242518	122179
pos-M130T55	2	130.05	0.918	1	1	D-Pyroglutamic acid	C5H7NO3	Organic acids and derivatives	Carboxylic acids and derivatives	HMDB0000805	C02237	211988	94151.6	97620.2	113594	93985.4	135946	128768	104636	125514	119426	99792.4	114285	164566	102681	69062	52313.9	53940.8	60912.3	58196.5
pos-M130T180	2	130.064	3.00402	1	1	Isoquinoline	C9H7N	Organoheterocyclic compounds	Isoquinolines and derivatives	HMDB0034244	C06323	4052.83	8862.38	6959.29	10365.3	7077.81	12088.5	10759.9	8697.55	8776.74	8583.58	9517.97	8233.04	5594.91	2425.68	2075.22	5209.23	4340.49	2006.94	1940.03
pos-M130T41	2	130.086	0.689167	1	1	D-Pipecolinic acid	C6H11NO2	Organic acids and derivatives	Carboxylic acids and derivatives	HMDB0005960	NA	46168.2	52857.6	49505.9	47410.3	49275.8	52884.4	80099.4	53915.1	57759.2	56087.9	61641.9	64016.7	50710	80805.1	67965.5	60921.8	78996.7	68534.5	80052.3
pos-M130T156	2	130.158	2.5973	1	1	(Z)-2-Octene	C8H16	Hydrocarbons	Unsaturated hydrocarbons	HMDB0061903	null	3084.18	4327.83	2014.48	5049.63	2356.4	3252.65	8493.38	5256.48	6001.45	4559.14	4408.34	4006.61	4258.14	10501.5	3592.01	6601.79	2851.46	2491.26	2300.04
pos-M132T50_2	2	132.077	0.837892	1	1	Leucine	C6H13NO2	Organic acids and derivatives	Carboxylic acids and derivatives	HMDB0000687	C00123	1.17901e+06	850778	987906	440774	833480	1.32499e+06	1.48361e+06	1.28986e+06	1.2414e+06	821101	1.28834e+06	1.30001e+06	1.23129e+06	1.0461e+06	1.18309e+06	1.13412e+06	1.30822e+06	723432	966647
pos-M132T65	2	132.078	1.08057	1	1	Leucine	C6H13NO2	Organic acids and derivatives	Carboxylic acids and derivatives	HMDB0000687	C00123	15687.9	8023.3	11090.8	34996.9	56281.9	39010.1	47616.2	50157.5	30991.9	35924.5	28518.1	40873.2	44911	39055.8	10824.9	44951.2	59907.6	25308.7	13263.4
pos-M132T121	2	132.102	2.01173	1	1	Leucine	C6H13NO2	Organic acids and derivatives	Carboxylic acids and derivatives	HMDB0000687	C00123	893588	475516	453424	505301	462985	562056	557593	440103	535704	846670	468467	615005	615975	495200	397044	448238	570663	511309	554584
pos-M132T58_2	2	132.098	0.969833	1	1	Leucine	C6H13NO2	Organic acids and derivatives	Carboxylic acids and derivatives	HMDB0000687	C00123	54875.9	69698	73194.9	52837.3	60451.5	87641.7	60429.8	59459.4	50888.7	44044.7	66438.6	76448.9	67647.1	48301.6	77868.9	47504.5	96908.6	105720	61864.3
pos-M136T134	2	136.038	2.2395	1	1	2-Benzoxazolol	C7H5NO2	Organoheterocyclic compounds	Benzoxazoles	HMDB0032931	null	1179.03	902.17	1317.48	1964.85	1542.7	1299.17	1518.99	1056.72	1680.68	1107.78	1843.53	1340.66	1912.54	1499.7	1621.39	2070.46	1656.31	1935.35	1962.05
pos-M136T127	2	136.061	2.11942	1	1	2-Benzoxazolol	C7H5NO2	Organoheterocyclic compounds	Benzoxazoles	HMDB0032931	null	3980.91	3437.52	3881.1	3685.18	6271.43	4799.73	3458.83	2780.78	3107.14	3815.3	3466.42	5238.71	4002.72	4073.34	3175.44	3713.69	7362.88	5051.15	3949.74
pos-M136T102_2	2	136.076	1.6984	1	1	2-Phenylacetamide	C8H9NO	Benzenoids	Benzene and substituted derivatives	HMDB0010715	C02505	178238	157875	147891	146680	179312	183794	202077	176690	158810	162584	171006	188044	192299	178512	152399	157359	233290	223398	237130
pos-M137T54	2	137.046	0.891683	1	1	Hypoxanthine	C5H4N4O	Organoheterocyclic compounds	Imidazopyrimidines	HMDB0000157	C00262	419993	302015	322810	487051	448660	411452	486356	398098	443551	423150	413085	413753	397914	235762	267862	295081	369318	411089	232826
pos-M137T135_2	2	137.046	2.24458	1	1	Hypoxanthine	C5H4N4O	Organoheterocyclic compounds	Imidazopyrimidines	HMDB0000157	C00262	589491	443031	468311	686916	775668	748544	653695	576812	595000	548244	616160	587782	701996	246417	299261	375251	489212	532607	132704
pos-M137T82_2	2	137.046	1.3593	1	1	Hypoxanthine	C5H4N4O	Organoheterocyclic compounds	Imidazopyrimidines	HMDB0000157	C00262	775293	723163	811551	898642	913200	881717	910721	837810	834341	850908	828773	870989	989247	651136	855779	755041	912191	1.06102e+06	678281
pos-M137T48	2	137.07	0.80605	1	1	Hypoxanthine	C5H4N4O	Organoheterocyclic compounds	Imidazopyrimidines	HMDB0000157	C00262	1516.73	1477.93	1583.41	1694.17	1917.3	1661.52	2094.75	2308.44	1638.24	1678.77	1755.18	1868.71	1571.28	1845.54	1414.93	2056.13	2092.54	1665.88	1268.85
pos-M139T53_2	2	139.05	0.879417	1	1	4-Imidazoleacrylic acid	C6H6N2O2	Organoheterocyclic compounds	Azoles	HMDB0000301	C00785	499159	237182	337355	363591	280419	343013	424343	368362	368450	356577	363104	369389	351193	601763	182837	225727	223881	310578	242474
pos-M139T81	2	139.05	1.3532	1	1	4-Imidazoleacrylic acid	C6H6N2O2	Organoheterocyclic compounds	Azoles	HMDB0000301	C00785	258566	164422	228538	190269	181826	218465	213231	212192	200368	211207	219929	241796	227338	435167	113945	157355	153087	215886	168755
pos-M139T134	2	139.049	2.22551	1	1	4-Imidazoleacrylic acid	C6H6N2O2	Organoheterocyclic compounds	Azoles	HMDB0000301	C00785	3161.64	2628.44	3289.29	3165.52	3028.28	3436.35	2753.87	1987.52	2668.83	2727.66	2838.32	4002.61	3523.01	10861.7	1874.14	1645.6	2876.84	3434.23	2524.02
pos-M141T542	2	141.113	9.0301	1	1	Hexamethylenetetramine	C6H12N4	Organic acids and derivatives	Carboximidic acids and derivatives	HMDB0001536	NA	3389.5	1995.17	1316.85	1419.22	1729.35	1356.2	4606.1	3897.39	4427.09	3717.23	1435.92	1746.72	1517.62	1595.03	1209.14	1373.07	1880.97	2068.2	1106.82
pos-M144T158	2	144.064	2.63398	1	1	1-Naphthalenamine	C10H9N	Benzenoids	Naphthalenes	NA	C14790	1156.64	543.299	401.274	622.755	865.71	542.153	446.301	954.067	563.125	635.273	535.575	1427.88	1159.81	873.93	920.469	784.059	671.639	1070.63	717.113
pos-M144T149	2	144.08	2.48365	1	1	1-Naphthalenamine	C10H9N	Benzenoids	Naphthalenes	NA	C14790	8898.04	9298.4	8344.24	9219.55	8544.17	11138.1	13956.4	10929.9	10438.6	8870.36	9474.53	9799.81	9472.98	8277.28	8616.03	7449.43	8287.86	8455.66	8896.74
pos-M146T148_1	2	146.06	2.47262	1	1	3-Formylindole	C9H7NO	Organoheterocyclic compounds	Indoles and derivatives	HMDB0029737	C08493	28218.1	27824.8	25340.2	29360.5	28365.2	34605.2	37911.5	32962.4	33400	30080.9	32618.3	31512.7	29364.8	26521.1	25046.2	22358.8	23097.7	28029.9	27869.4
pos-M146T188	2	146.059	3.13493	1	1	3-Formylindole	C9H7NO	Organoheterocyclic compounds	Indoles and derivatives	HMDB0029737	C08493	4985.08	9942.7	7555.4	9594.77	6903.18	4370.13	7062.35	8192.69	5651.37	6915.35	5312.55	6863.17	6197.65	1633.79	938.925	2612.52	3836.01	1271.87	2541.69
pos-M146T50	2	146.117	0.837917	1	1	Acetylcholine	C7H16NO2	Organic nitrogen compounds	Organonitrogen compounds	HMDB0000895	C01996	2190.94	3295.89	3883.97	4712.29	5100.35	5575.28	3365.24	3555.09	5137.73	3605.1	4950.93	4805.31	5445.02	2112.07	2220.36	3315.47	3837.68	1793.69	2026.54
pos-M146T41	2	146.164	0.690267	1	1	Spermidine	C7H19N3	Organic nitrogen compounds	Organonitrogen compounds	HMDB0001257	C00315	3374.75	3483.11	2737.35	3224.06	2460.43	2916.75	4364.73	4088.99	3777.6	3884.73	3825.52	4073.35	4527	7128.05	8162.22	13023.7	6101.93	4599.57	5816.07
pos-M147T102	2	147.044	1.69867	1	1	Coumarin	C9H6O2	Phenylpropanoids and polyketides	Coumarins and derivatives	HMDB0001218	C05851	29530.1	25733.1	23185.3	25222.9	27888.3	28515.5	34637.1	29069.3	26393.5	26378.7	26395.2	28784.3	29532.4	29283.7	23928.2	24680.2	39825.7	35810.2	37171.6
pos-M147T50	2	147.076	0.82745	1	1	Glutamine	C5H10N2O3	Organic acids and derivatives	Carboxylic acids and derivatives	HMDB0000641	C00064	13984.3	11391.6	14462	15739.3	15550.7	15355.3	15743.7	15243.4	14573.3	13498.5	15887.2	12407.9	14963.8	12868.9	13226.1	12126.1	13066.4	9528.59	12630.4
pos-M147T41	2	147.112	0.689067	1	1	Lysine	C6H14N2O2	Organic acids and derivatives	Carboxylic acids and derivatives	HMDB0000182	C00047	29423.1	35646.6	31602.2	36243.3	33610.6	40739.3	53118	33802.5	36530.3	36961.4	42664.4	38200.3	37569.7	56069.1	44674.3	41313.9	51391.2	46633.1	56945
pos-M148T50	2	148.06	0.82765	1	1	DL-Glutamate	C5H9NO4	Organic acids and derivatives	Carboxylic acids and derivatives	HMDB0060475	null	37020.3	34524.7	36423.6	42737.3	35004.9	33587.5	36847	34008.1	31490.3	35588.2	36898.7	36756	34715.5	18435.7	17125.6	25406.8	18601.8	12098.1	17427.1
pos-M149T142	2	149.059	2.36615	1	1	trans-Cinnamic acid	C9H8O2	Phenylpropanoids and polyketides	Cinnamic acids and derivatives	HMDB0000930	C00423	17075.1	15014	16475.4	16410.1	18057.6	17332.9	21521.3	17285.1	15932.8	16195	17110	17734.5	16316.6	17149.4	17428.4	15176.7	16702.4	18231.5	18507.1
pos-M150T81_2	2	150.058	1.35353	1	1	Racemethionine	C5H11NO2S	Organic acids and derivatives	Carboxylic acids and derivatives	HMDB0033951	C01733	54171.2	74481.5	70206.1	53340.9	73556.3	80496.5	72075.4	65804.2	59946.6	65650.4	63607.5	77616.7	74712.7	62194.6	75648.7	82728.3	92483.1	86033.2	97709.6
pos-M150T54	2	150.058	0.892283	1	1	Methionine	C5H11NO2S	Organic acids and derivatives	Carboxylic acids and derivatives	HMDB0000696	C00073	21303.2	20833.1	21449.6	19730.3	19965.2	23135.3	22902.5	21343.2	23832.8	20606	20527.6	23268.8	21438.6	16713.8	21017.7	21052.2	29038.9	24487.5	23437.3
pos-M152T89	2	152.032	1.48618	1	1	Guanine	C5H5N5O	Organoheterocyclic compounds	Imidazopyrimidines	HMDB0000132	C00242	1217.12	1088.45	1600.72	1197.3	1699.53	1503.99	1182.23	1044.32	1026.91	1640.38	690.106	2007.96	2088.82	1217.76	952.343	771.141	677.034	1386.21	985.309
pos-M152T93	2	152.056	1.54423	1	1	Guanine	C5H5N5O	Organoheterocyclic compounds	Imidazopyrimidines	HMDB0000132	C00242	15313.6	23963.2	17447.5	20531.2	20597.3	23932	17477.8	16528.7	16462	17161.9	20892.1	22511	23168.5	16998.4	11728.8	20621.4	18833.9	12698.8	19195
pos-M152T53	2	152.056	0.890917	1	1	Guanine	C5H5N5O	Organoheterocyclic compounds	Imidazopyrimidines	HMDB0000132	C00242	17627.1	15256.6	13135.1	16382.2	14553.2	15504.8	15458.6	14037.9	15301.3	14263.5	14035.6	14431.2	15439.2	8217.63	8189.39	12723.6	11988.4	7159.65	9612.51
pos-M152T135	2	152.056	2.252	1	1	Guanine	C5H5N5O	Organoheterocyclic compounds	Imidazopyrimidines	HMDB0000132	C00242	82766	66297.4	58219	67713	64535.5	71152.3	62474.4	56729.1	60693.5	57592.8	63427.6	72839.3	69527.4	39876.1	31459.8	59763	45426.3	27791.4	41034
pos-M153T91_2	2	153.041	1.51505	1	1	Xanthine	C5H4N4O2	Organoheterocyclic compounds	Imidazopyrimidines	HMDB0000292	C00385	977613	1.0297e+06	989340	1.09446e+06	1.08394e+06	1.1772e+06	1.17741e+06	1.08271e+06	1.02308e+06	1.01132e+06	1.10581e+06	1.17612e+06	1.23924e+06	900537	995622	1.05105e+06	1.22093e+06	1.11613e+06	1.10858e+06
pos-M153T133	2	153.064	2.21977	1	1	Oxypurinol	C5H4N4O2	Organoheterocyclic compounds	Imidazopyrimidines	HMDB0000786	C07599	1158.99	3057.39	486.299	3955.14	2756.6	1881.59	1136.09	1931.99	752.936	2868.84	2108.92	3246.75	2794.42	2766.68	4152.79	4433.98	2242.61	3699.87	2716.2
pos-M153T61	2	153.064	1.01841	1	1	Oxypurinol	C5H4N4O2	Organoheterocyclic compounds	Imidazopyrimidines	HMDB0000786	C07599	831.462	1201.65	907.45	564.825	1744.54	1452.52	1466.51	996.059	656.127	815.179	635.104	1206.1	527.638	1215.76	1332.77	1050.59	1194.91	975.645	1124
pos-M154T50	2	154.058	0.827733	1	1	Creatine	C4H9N3O2	Organic acids and derivatives	Carboxylic acids and derivatives	HMDB0000064	C00300	2843.01	3338.81	2561.08	3337.59	3397.23	3531.98	2026.04	3117.07	2585.66	2662.08	3126.11	3241.89	2851.82	3370.24	5148.34	2118.58	3969.59	3607.28	4347.88
pos-M155T195	2	155.046	3.25683	1	1	O,O-Diethyl phosphate	C4H11O4P	Organic acids and derivatives	Organic phosphoric acids and derivatives	HMDB0012209	C06608	7555.82	6475.65	6434.25	10431.4	6449.3	4911.48	8733.46	13970.1	15048.9	7974.79	6902.03	5662.04	5226.4	9466.85	7601.59	9528.58	6037.17	4808.17	4379.69
pos-M156T42	2	156.076	0.70695	1	1	Histidine	C6H9N3O2	Organic acids and derivatives	Carboxylic acids and derivatives	HMDB0000177	C00135	18320.9	16572.2	16264.4	17820.9	17679	18684.2	22037.1	19106.9	17149	16657.6	16910.6	19308	16395.4	13800.1	10197	10018.6	10650.2	12005.1	10018.1
pos-M159T139	2	159.074	2.31083	1	1	1,8-Diaminonaphthalene	C10H10N2	Benzenoids	Naphthalenes	NA	NA	1232.43	1685.47	927.029	1669.9	1171.14	1992.54	1976.77	1807.28	899.498	953.386	2243.53	898.102	1171.48	1549.39	1256.03	1276.35	1742.4	1046.1	1121.81
pos-M159T148	2	159.091	2.47248	1	1	1,8-Diaminonaphthalene	C10H10N2	Benzenoids	Naphthalenes	NA	NA	5215.18	5890.95	4957.42	6279.03	6514.5	7131.39	6795.2	6766.74	5913.06	5905.68	7041.81	6692.48	6238.15	4993.86	5291.06	4497.54	4669.4	6651.58	5223.35
pos-M160T180	2	160.075	2.99613	1	1	Indole-3-acetaldehyde	C10H9NO	Organoheterocyclic compounds	Indoles and derivatives	HMDB0001190	C00637	658.44	9991.91	6081.91	10317.1	6514.66	10420.1	12028.8	9600.56	8425.42	8322.26	7948.45	7866.07	8312.39	1200.93	1470.09	6241.15	3475.6	1695.33	1432.43
pos-M162T166	2	162.054	2.76947	1	1	2-Indolecarboxylic acid	C9H7NO2	Organoheterocyclic compounds	Indoles and derivatives	HMDB0002285	null	738.306	860.847	778.275	841.968	1206.42	828.648	1916.33	1895.54	1583.01	1295.66	1241.28	1076.4	1009.63	4343.51	2848.89	2132.98	1459.24	2006.23	5588
pos-M162T49	2	162.113	0.816417	1	1	L-Carnitine	C7H15NO3	Organic nitrogen compounds	Organonitrogen compounds	HMDB0000062	C00318	173028	177356	192853	197251	215088	201647	216753	176349	160677	191765	181429	209637	196821	161542	135902	170336	164317	142630	119672
pos-M165T53	2	165.054	0.890658	1	1	2-Coumaric acid	C9H8O3	Phenylpropanoids and polyketides	Cinnamic acids and derivatives	HMDB0002641	C01772	18468.9	16250.5	16368.3	17044.2	16447.5	18655.4	21455.7	18446.6	19781.8	18042.5	20074.4	18094.4	19058.3	17606.9	22117.5	17208.1	24507.3	23429.3	27834.9
pos-M165T102_2	2	165.055	1.69787	1	1	m-Coumaric acid	C9H8O3	Phenylpropanoids and polyketides	Cinnamic acids and derivatives	HMDB0001713	C12621	251054	228200	211635	205916	262274	269016	277612	246951	235367	237133	263149	273077	274204	250172	215560	229580	337039	324344	346223
pos-M166T142_2	2	166.087	2.36618	1	1	Phenylalanine	C9H11NO2	Organic acids and derivatives	Carboxylic acids and derivatives	HMDB0000159	C00079	630459	614971	644279	660283	705392	760476	784264	691824	651502	677203	693806	748893	676428	655055	660850	595233	691263	727467	727004
pos-M167T268	2	167.069	4.46161	1	1	Ethylparaben	C9H10O3	Benzenoids	Benzene and substituted derivatives	HMDB0032573	null	805.787	605.25	519.301	501.766	837.299	405.056	803.267	860.188	1035.97	838.01	692.497	676.649	732.826	367.62	499.38	578.193	482.853	612.882	555.297
pos-M169T81	2	169.035	1.35368	1	1	Uric acid	C5H4N4O3	Organoheterocyclic compounds	Imidazopyrimidines	HMDB0000289	C00366	16939.7	24374.6	21230.6	17383	14633.4	15215.8	21053.6	19545	19500.1	19059.4	18819.8	19723.8	21360.3	17157.5	20095.3	24343.9	29123.1	14560.7	24873.3
pos-M169T54	2	169.034	0.893042	1	1	Uric acid	C5H4N4O3	Organoheterocyclic compounds	Imidazopyrimidines	HMDB0000289	C00366	3560.6	3983.9	3608.05	3837.45	4131.41	3925.81	4533.02	4064.65	4493.39	4128.07	3291.77	3540.56	4191.72	4028.46	4740.97	4561.98	5429.08	3035.77	4813.61
pos-M169T48	2	169.058	0.7941	1	1	Uric acid	C5H4N4O3	Organoheterocyclic compounds	Imidazopyrimidines	HMDB0000289	C00366	2618.1	2361.72	4345.21	4170.69	2585.42	2723.04	3051.32	5834.23	2890.56	2470.99	3139.41	3542.15	3117.65	2635.87	2883.72	2552.14	2773.19	2640.87	3138.05
pos-M170T148	2	170.059	2.47173	1	1	4-Amino-4-methylpentanoic acid	C6H13NO2	Unknown	-	NA	NA	5702.21	5439.18	5184.78	5802.23	7178.85	4847.99	8063.63	6737.88	6312.48	5513.33	5851.28	6957.95	5375.18	5291.19	4760.3	4366.66	5513.07	6960.45	5768.58
pos-M171T56	2	171.004	0.93635	1	1	Glyceraldehyde, 3-(dihydrogen phosphate)	C3H7O6P	Organic oxygen compounds	Organooxygen compounds	HMDB0001112	C00661	2349.53	1322.53	1735.34	1757.89	867.002	1285.04	1371.51	974.395	1363.37	1312.31	1033.32	1380.2	669.254	632.212	819.219	567.667	2014.41	1218.31	678.899
pos-M172T176	2	172.132	2.93782	1	1	Gabapentin	C9H17NO2	Organic acids and derivatives	Carboxylic acids and derivatives	HMDB0005015	null	1077.82	4375.49	1545.08	5751.15	3712.66	1804.34	4497.97	3779.96	3319.93	3526.38	3756.89	4948.19	4257.83	2155.74	2121.57	5388.47	1908.08	5990.08	4308.8
pos-M175T81	2	175.108	1.34673	1	1	L-Theanine	C7H14N2O3	Organic acids and derivatives	Carboxylic acids and derivatives	HMDB0034365	C01047	173994	4904.59	3195.72	62125.5	2693.3	3909.34	33014.1	31713.8	30017	30790.6	31362.9	36214.1	36907.4	1920.53	5316.59	2403.85	2810.66	13117.7	2375.84
pos-M175T47_2	2	175.119	0.779492	1	1	Arginine	C6H14N4O2	Organic acids and derivatives	Carboxylic acids and derivatives	HMDB0000517	C00062	123732	111826	120188	112452	103435	134059	157715	112570	130962	130577	123333	129699	137749	232456	110389	113612	113562	178123	127733
pos-M175T223	2	175.147	3.70948	1	1	1,2,3,4,Tetrahydro-1,5,7-trimethylnapthalene	C13H18	Benzenoids	Tetralins	HMDB0059696	null	2883.21	3092.84	3355.58	2007.79	4939.75	5801.19	5823.42	6333.87	4986.02	5862.71	4728.63	4676.62	4601.48	18879.3	7511.25	4163.92	3339.44	1702.27	3979.3
pos-M176T47	2	176.121	0.778417	1	1	Citrulline	C6H13N3O3	Organic acids and derivatives	Carboxylic acids and derivatives	HMDB0000904	C00327	11214.1	3641.22	4849.59	4838.58	4864.29	2474.16	6520.07	10597.1	9792.01	4417.69	5341.98	5170.79	11931.2	9399.18	1728.31	4222.59	4809.68	5379.55	5219.56
pos-M177T76	2	177.039	1.25865	1	1	Vitamin C	C6H8O6	Organoheterocyclic compounds	Dihydrofurans	HMDB0000044	C00072	14252.4	11939.6	12847.9	11340.3	14427.7	20780.8	16605.2	16160.4	14399.3	14584.3	12342.1	16645.4	17287.5	13316.2	20198.9	14569.4	16362.9	16235.1	15444.9
pos-M178T204	2	178.098	3.39902	1	1	3-Methyladipic acid	C7H12O4	Lipids and lipid-like molecules	Fatty Acyls	HMDB0000555	null	898.613	3337.94	1568.39	927.605	601.503	565.161	1621.04	1807.34	1467.83	1129.22	2128.84	1570.77	1446.18	1933.67	1279.36	3942.36	10268.4	871.877	1225.69
pos-M182T53	2	182.081	0.890917	1	1	Tyrosine	C9H11NO3	Organic acids and derivatives	Carboxylic acids and derivatives	HMDB0000158	C00082	34392.6	33600.6	36456.6	36634	36366.7	40353.7	37137.4	38216.5	36731.6	38417.8	40695	40679	39859	35039.4	47723.6	34463.7	53781.7	56096.7	59167.2
pos-M182T102_2	2	182.082	1.69852	1	1	Tyrosine	C9H11NO3	Organic acids and derivatives	Carboxylic acids and derivatives	HMDB0000158	C00082	385927	339437	319938	323272	387109	409178	392818	345220	332194	337871	372226	441084	417791	380234	346128	346854	512309	484874	521954
pos-M184T265	2	184.072	4.41892	1	1	Phosphocholine	C5H15NO4P	Organic nitrogen compounds	Organonitrogen compounds	HMDB0001565	C00588	6788.98	7110.78	5947.14	6197.09	5528.48	7831.65	6938.33	5489.24	6800.76	5692.75	6731.16	6916.71	5561.59	8074.21	6427.35	6592.65	6772.21	6919.13	8633.03
pos-M184T49	2	184.073	0.816617	1	1	Phosphocholine	C5H15NO4P	Organic nitrogen compounds	Organonitrogen compounds	HMDB0001565	C00588	16318.3	15779.5	5114.94	18682.6	19175.5	18946.9	21381.1	17717.1	18200.8	16363.5	16609	16695.5	17949.4	10357.1	11964.6	14699.3	15651	8686.45	11818.5
pos-M184T293	2	184.072	4.87578	1	1	Phosphocholine	C5H15NO4P	Organic nitrogen compounds	Organonitrogen compounds	HMDB0001565	C00588	11991.1	5937.5	4386.61	5584.88	6772.47	13571	3278.44	4683.25	6098.8	8366.4	6055.94	5193.73	8168.96	13831.4	14801.6	12402.3	6388.74	6637.65	6110.44
pos-M187T57	2	186.999	0.944267	1	1	D-2-Phosphoglyceric acid	C3H7O7P	Unknown	-	NA	NA	3846.72	3059.65	3463.49	4392.92	2052.1	3421.15	3623.96	3244.63	3467.54	3646.81	3217.5	2961.89	3901.64	3120.7	3790.4	4255.22	5520.32	3067.01	4755.93
pos-M189T104	2	189.123	1.73935	1	1	Linsidomine cation	C6H11N4O2	Unknown	-	NA	NA	1562.83	1348.16	1717.06	1660.78	2703.45	2053.86	1824.98	1544.03	1860.42	1579.73	1843.39	2364.53	1652.09	1431.09	1031.14	1450.95	1939.06	1265.22	1642.87
pos-M189T143	2	189.122	2.38855	1	1	Glycyl-L-norleucine	C8H16N2O3	Organic acids and derivatives	Carboxylic acids and derivatives	NA	NA	5756.04	4117.35	5897.71	6312.98	7239.55	7376.61	6318.15	5092.55	5322.17	5358.78	6564.8	4352.92	6900.32	5003.52	4074.12	4928.92	4189.19	5003.74	3410.02
pos-M192T228	2	192.137	3.80812	1	1	DEET	C12H17NO	Unknown	-	NA	NA	4308.22	608.474	1838.64	2300.39	1150.24	916.616	2658.26	2292.18	2694.78	2192.37	1295.86	1818.27	1796.28	1073.56	959.277	721.182	790.393	801.074	614.608
pos-M193T223	2	193.158	3.70992	1	1	.alpha.-Ionone	C13H20O	Lipids and lipid-like molecules	Prenol lipids	HMDB0059883	C12286	4135.62	5390.05	4839.79	3435.74	6972.68	8920.72	7813.17	7284.72	7708.71	6232.17	6271.34	6301.78	6550.08	26223.4	9879.3	5529.54	5108.2	3681.27	9281.02
pos-M194T176	2	194.114	2.93445	1	1	N-Benzylglycine ethyl ester	C11H15NO2	Unknown	-	NA	NA	1201.24	3147.02	2249.28	3177.55	3378.71	1627.68	2824.99	2286.21	4721.57	1650.36	2380.99	3166.84	3113.88	1844.97	2428.18	2982.31	1972.04	4869.71	2923.62
pos-M194T245	2	194.116	4.07746	1	1	N-Benzylglycine ethyl ester	C11H15NO2	Unknown	-	NA	NA	938.348	609.855	651.332	227.998	521.635	346.486	978.218	683.422	1014.05	1002.91	587.931	594.82	578.706	740.321	381.788	5865.53	282.955	426.469	381.084
pos-M195T268	2	195.1	4.46194	1	1	Butylparaben	C11H14O3	Benzenoids	Benzene and substituted derivatives	HMDB0032575	null	739.937	790.974	382.419	465.935	854.096	474.303	1196.1	743.958	1119.9	1008.11	776.052	774.071	988.608	423.493	504.082	472.725	753.807	455.321	433.732
pos-M198T81	2	198.075	1.35222	1	1	DL-Dopa	C9H11NO4	Organic acids and derivatives	Carboxylic acids and derivatives	HMDB0000609	C00355	1353.91	1336.38	1309.77	791.586	1510.41	2667.37	1179.99	1266.54	880.628	892.7	1368.56	1615.92	1412.91	366.46	363.057	733.58	941.981	357.554	769.933
pos-M198T204	2	198.184	3.39792	1	1	2-trans-6-cis-Dodecadienal	C12H20O	Organic oxygen compounds	Organooxygen compounds	HMDB0032531	null	1882.6	5405.6	5063.08	1519.47	2264.86	2962.7	3811.38	4173.86	3977.24	3696.91	4595.33	3631.52	3581.55	6534.9	8911.19	3911.5	2880.83	4238.74	8119.6
pos-M199T76	2	199.02	1.25865	1	1	Vitamin C	C6H8O6	Organoheterocyclic compounds	Dihydrofurans	HMDB0000044	C00072	2022.72	2672.66	1959.08	2046.95	2773.14	4354.2	2473.19	2413.93	2257.72	2299.72	2481.13	2700.26	3569.54	2689.44	3690.84	2632.86	3072.69	2906.63	2975.15
pos-M200T43	2	200.04	0.722267	1	1	2-Chloro-L-phenylalanine	C9H10ClNO2	Organic acids and derivatives	Carboxylic acids and derivatives	NA	NA	3003.91	5601.31	4266.98	4387.56	4749.65	4746.79	5316.67	4476.71	3575.36	4925.12	4725.37	4884.37	4761.51	3649.91	3431.6	3365.47	3681.57	2726.26	4421.3
pos-M203T50	2	203.15	0.827733	1	1	NG,NG-Dimethyl-L-arginine	C8H18N4O2	Organic acids and derivatives	Carboxylic acids and derivatives	HMDB0001539	C03626	11079.8	12008.1	13588.9	10457.1	11796	12826.7	13355.2	11047.5	11233.5	10712.8	12665.3	23699.5	12044	20301.2	15619.6	16725.1	22876.8	16567.4	23689.3
pos-M204T183	2	204.065	3.04594	1	1	Indole-3-pyruvic acid	C11H9NO3	Organoheterocyclic compounds	Indoles and derivatives	HMDB0060484	C00331	8651.57	9476.37	6389.77	6428.66	6634.83	11183	8383.4	7654.29	7509.52	7131.54	8109.31	8217.91	7531.73	1686.48	3015.89	4330.27	3543.25	1082.32	2445.12
pos-M204T195	2	204.064	3.24843	1	1	Indole-3-pyruvic acid	C11H9NO3	Organoheterocyclic compounds	Indoles and derivatives	HMDB0060484	C00331	3628.54	7887	3079.82	3880.63	5158.98	7978.56	2977.16	3868.26	3838.39	3560.86	5223.51	4887.18	4878.16	1700.73	1455.94	3108.39	970.658	1433.14	1020.12
pos-M204T53	2	204.123	0.880233	1	1	Acetyl-DL-carnitine	C9H17NO4	Lipids and lipid-like molecules	Fatty Acyls	HMDB0000201	NA	435950	400234	354736	483128	412113	424065	448411	377848	441134	391428	414748	429903	438326	264654	305283	341336	434426	376798	360663
pos-M204T81	2	204.123	1.35353	1	1	Acetyl-DL-carnitine	C9H17NO4	Lipids and lipid-like molecules	Fatty Acyls	HMDB0000201	NA	129080	133047	138938	140635	150560	175642	130120	134419	124893	133879	126988	160646	156760	99613.5	110495	126069	149698	158975	158873
pos-M204T135	2	204.122	2.25274	1	1	Acetyl-DL-carnitine	C9H17NO4	Lipids and lipid-like molecules	Fatty Acyls	HMDB0000201	NA	2029.16	5648.49	3274.89	3768.29	5831.05	4442.57	4384.26	3359.78	3726.87	3194.71	5288.14	4220.21	4778.02	3566	3876.65	5450.79	3823.11	4422.75	4245.19
pos-M204T40	2	204.133	0.668	1	1	Diethyl L-glutamate	C9H17NO4	Unknown	-	NA	NA	1757.06	1609.88	1746.87	2167.72	1959.16	2207.37	1415.76	1148.31	1664.21	1544.22	1622.72	1702.44	1802.52	1344.16	1196.05	1752.11	1729.6	1882.78	1524.2
pos-M204T49	2	204.153	0.816267	1	1	Diethyl L-glutamate	C9H17NO4	Unknown	-	NA	NA	1407.21	1559.95	2038.39	1610.06	1050.83	1321.12	1756.24	2077.34	1043.33	1562.21	1266.64	1973.72	1240.87	1906.61	1973.17	1730.64	2119.56	1377.78	1550.84
pos-M205T196	2	205.059	3.26407	1	1	Triethyl phosphate	C6H15O4P	Organic acids and derivatives	Carboxylic acids and derivatives	NA	NA	1842.79	4637.62	5509.28	2926.95	5564.93	1585.66	5941.2	1740.11	5959.75	1970.71	2305.35	5440.84	5277.88	4179.74	1975.36	2073.86	1333.12	1973.02	1645.12
pos-M205T148	2	205.097	2.47235	1	1	(卤)-Tryptophan	C11H12N2O2	Organoheterocyclic compounds	Indoles and derivatives	HMDB0030396	C00806	140234	154470	133279	157836	157271	189058	164335	161398	155941	154024	166767	168046	167858	136864	127541	115449	128947	154366	155799
pos-M206T179	2	206.081	2.99017	1	1	DL-Indole-3-lactic acid	C11H11NO3	Organoheterocyclic compounds	Indoles and derivatives	HMDB0000671	NA	35655.8	1527.75	67081.4	114103	70794.7	93989.8	112806	87977.9	84775.8	74923.2	77963.8	83123.5	77069.5	9663.02	9850.68	69181.4	31629.6	10276.5	10730.6
pos-M206T307	2	206.189	5.12398	1	1	2,5-Di-tert-butylaniline	C14H23N	Unknown	-	NA	NA	1715.12	1169.68	1062.17	1197.06	914.479	748.876	1304.81	1819.89	1962.84	1800.63	1124.18	911.48	873.674	989.967	1105.03	747.525	1387.68	484.168	528.632
pos-M210T166	2	210.109	2.77492	1	1	Proflavine	C13H11N3	Organoheterocyclic compounds	Quinolines and derivatives	HMDB0015255	C11181	465.059	1713.05	1278.82	1696.72	1764.53	1107.47	1645.54	2335.11	1492.92	1717.54	2129.03	2003.21	1262.88	1625.62	2701.91	2134.15	1325.07	2194.95	1664.96
pos-M212T194	2	212.164	3.24003	1	1	Menthadienyl acetate	C12H18O2	Lipids and lipid-like molecules	Prenol lipids	HMDB0038292	null	2404.33	8471.69	12327.9	2365.5	4166.46	2655.8	7843.37	7206.68	6947.27	7180.35	6631.66	6669.66	5757.55	21567.2	24874.7	19171	5200.16	7826.84	23391.4
pos-M213T46_2	2	213.074	0.7631	1	1	L-Arginine	C6H14N4O2	Organic acids and derivatives	Carboxylic acids and derivatives	HMDB0000517	C00062	4839.85	4136.81	3231.19	4365.7	3396.1	4575.58	5037.41	4898.02	4717.93	4135.37	4522.24	4768.05	4246.93	6486.63	3586.32	3627.1	3891.85	5433.17	3870.65
pos-M213T41	2	213.097	0.683983	1	1	L-prolyl-L-proline	C10H16N2O3	Organic acids and derivatives	Carboxylic acids and derivatives	HMDB0011180	null	4823.87	1401.52	1641.18	2023.71	2027.5	1712.82	1494.33	1055.92	2095.61	2051.61	1880.91	1625.88	1388.89	1349.31	789.958	1387.53	139.847	1288.5	4627.32
pos-M213T53	2	213.122	0.881083	1	1	L-prolyl-L-proline	C10H16N2O3	Organic acids and derivatives	Carboxylic acids and derivatives	HMDB0011180	null	9897.52	6887.2	8519.3	8971.22	7609.98	6164.38	8092.17	7276.83	8297.79	7386.84	7647.94	8449.61	9144.03	7753.9	7135.11	8043.41	8815.6	8375.18	11003.1
pos-M213T105	2	213.123	1.74183	1	1	L-prolyl-L-proline	C10H16N2O3	Organic acids and derivatives	Carboxylic acids and derivatives	HMDB0011180	null	51480	34156.6	47696.9	39702.1	40589.5	25916.1	43608.7	40136.2	40701.2	39166.3	41709.5	49385	52916.8	44464.4	31241	42183	52121.2	51151.9	60628.7
pos-M213T444	2	213.184	7.40455	1	1	trans-.DELTA.2-11-Methyldodecenoic acid	C13H24O2	Unknown	-	NA	NA	1247.65	1106.45	1492.75	1127.25	1044.51	1162.31	1268.44	1030.22	1041.53	1218.08	1277.59	1299.14	734.506	1823.67	1141.57	1925.17	1638.5	1660.33	1283.62
pos-M214T211	2	214.179	3.52075	1	1	Dodeca-2(E),4(E)-dienoic acid	C12H20O2	Lipids and lipid-like molecules	Fatty Acyls	NA	NA	1981.06	3241.32	3263.55	1434.27	4208.86	5157.74	4122.64	5746.27	4767.64	4487.7	4856.91	4315.28	4414.93	13108.5	5981.36	2917.84	3284.96	2557.9	5368.31
pos-M214T212	2	214.252	3.53488	1	1	Tetradecylamine	C14H31N	Unknown	-	NA	NA	1384.34	1662.38	1707.37	3491.69	1217.71	1931.62	3162.73	1707.23	2545.62	1548.88	2162.31	824.211	1266.79	3140.11	1927.32	3603.85	2863.58	1790.83	1753.3
pos-M215T132	2	215.138	2.19656	1	1	Val-Pro	C10H18N2O3	Organic acids and derivatives	Carboxylic acids and derivatives	HMDB0029135	NA	11951.2	4892.38	7656.19	5815	12581.9	8483.92	12439.9	7234.49	6141.35	10965.5	5977.7	12379.9	13661.5	14385.9	8247.58	15553.7	17849.6	15954	9109.93
pos-M215T54_2	2	215.138	0.905167	1	1	Prolyl-Valine	C10H18N2O3	Organic acids and derivatives	Carboxylic acids and derivatives	HMDB0029030	null	2201.69	2055.35	2422.23	2817.09	2591	2947.14	3258.47	2554.76	2760.51	2794.08	2411.94	3310.02	2906.32	3418.94	2145.75	2715.55	3405.45	4598.11	3072.39
pos-M216T199	2	216.194	3.31753	1	1	.gamma.-Dodecalactone	C12H22O2	Unknown	-	NA	NA	1288.83	2499.81	1807.71	1338.83	2825.86	3628.53	2282.98	2425.06	2189.42	1518.51	2426.75	2676.91	2384.64	7368.4	5011.8	2080.96	1889.69	908.545	1946.14
pos-M217T139	2	217.154	2.31465	1	1	Valyl-Valine	C10H20N2O3	Organic acids and derivatives	Carboxylic acids and derivatives	HMDB0029140	null	2514.25	2246.99	2104.73	2366.41	2094.61	3493.48	2336.78	950.424	2353.32	2431.53	2351.89	2491.34	2423.01	2108.34	2288.31	1835.19	2859.24	2178.33	1673.05
pos-M218T135	2	218.138	2.24458	1	1	L-Propionylcarnitine	C10H19NO4	Lipids and lipid-like molecules	Fatty Acyls	HMDB0000824	C03017	21466.6	19615	18120.9	15901.9	22074.3	23601.7	20162.1	18530.6	18274.4	16916.9	17293.6	23215.8	19562.4	9899.01	8712.09	19702.7	15496	10628.1	13178.4
pos-M219T532	2	219.173	8.86857	1	1	Furanoeremophilane	C15H22O	Lipids and lipid-like molecules	Prenol lipids	HMDB0035835	C09685	10146.9	15679.8	16985.1	44611.4	18375.1	13607.5	42422.7	19682.3	41047.6	41108.3	37049.2	24715.4	32153.4	31141.5	48826.8	9058.98	15763.4	18638.5	30497.4
pos-M220T144	2	220.118	2.40315	1	1	D-(+)-Pantothenic acid	C9H17NO5	Organic acids and derivatives	Carboxylic acids and derivatives	NA	NA	112055	101509	106566	133107	100955	112859	139559	122358	113636	113299	124011	126180	120924	110092	122740	140560	128414	184846	119679
pos-M223T192	2	223.061	3.19519	1	1	Fraxinol	C11H10O5	Unknown	-	NA	NA	9488.62	15108.5	12346.7	8945.14	9450.46	12865.9	9839.21	9956.91	7903.06	7395.56	9935.24	3090.95	13261.8	6100.73	8122.85	6857.36	7551.98	6765.94	2228.27
pos-M223T143	2	223.106	2.38937	1	1	Phe-Gly	C11H14N2O3	Organic acids and derivatives	Carboxylic acids and derivatives	HMDB0028995	NA	10004.3	4414.44	5899.03	7813.29	7606.56	8367.84	9028.92	7076.46	6250.46	6119.23	6574.91	8588.03	7283.57	5146.8	2707.93	3869.12	8490	5654.49	3941.84
pos-M226T204	2	226.181	3.39994	1	1	2,2,6,7-Tetramethylbicyclo[4.3.0]nona-1(9),4-diene-7,8-diol	C13H20O2	Organic oxygen compounds	Organooxygen compounds	HMDB0036686	null	41775.7	254751	240735	47147.1	83910.6	57236.8	186774	166715	174379	138247	211370	196244	167413	166368	427998	109487	107239	259631	473593
pos-M227T46	2	227.113	0.766783	1	1	Carnosine	C9H14N4O3	Organic acids and derivatives	Peptidomimetics	HMDB0000033	C00386	3939.46	1160.23	2721.38	2672.84	4049.06	4444.51	2411.96	1433.87	3547.35	3209.71	1729.38	4281.22	2465.8	2549.04	4379.77	3602.43	2521.86	6089.38	3908.33
pos-M228T180	2	228.062	3.00149	1	1	DL-Indole-3-lactic acid	C11H11NO3	Organoheterocyclic compounds	Indoles and derivatives	HMDB0000671	NA	2612.65	4988.37	3861.5	5174.38	3536.39	4831.48	4776	3766.79	4557.13	4242.25	4111.48	3792.55	3886.85	2201.73	3413.43	2549.63	2966.64	1546.24	618.448
pos-M228T53	2	228.097	0.8789	1	1	Deoxycytidine	C9H13N3O4	Nucleosides, nucleotides, and analogues	Pyrimidine nucleosides	HMDB0000014	C00881	9781.67	7230.35	6664.56	8544.28	6487.49	10483.5	6322.71	6875.32	6582.61	6754.9	7416.08	7045.3	7684	1618.57	1845.87	2810.71	3056.56	1599.24	1944.79
pos-M228T81	2	228.097	1.35222	1	1	Deoxycytidine	C9H13N3O4	Nucleosides, nucleotides, and analogues	Pyrimidine nucleosides	HMDB0000014	C00881	4984.47	4802.06	3840.71	4220.42	5170.54	7362.77	3619.26	4004.73	3893.96	3850.9	4202.32	4893.76	4675.78	1180.07	1708.79	1698.2	1512.25	944.979	1022.63
pos-M228T223	2	228.195	3.70988	1	1	Methyl (2E,6Z)-dodecadienoate	C13H22O2	Lipids and lipid-like molecules	Fatty Acyls	HMDB0031014	null	28503.4	42186.5	37513	25435	80928.3	102016	75753.3	75905.2	73174.4	74828.3	64808.8	65622.1	63801.9	316884	93085.7	49126.6	41469.7	24567.3	67946.8
pos-M229T146	2	229.154	2.43065	1	1	Ile-Pro	C11H20N2O3	Organic acids and derivatives	Carboxylic acids and derivatives	HMDB0011174	NA	67589.1	48787.8	74862.6	86919.8	74852.9	42132.3	70720.3	66974.3	66384.2	62139.3	68381.3	72600.3	70944.8	56310.6	61707.5	65745.3	76004.4	95422.2	68874.6
pos-M229T84	2	229.154	1.40813	1	1	Isoleucylproline	C11H20N2O3	Organic acids and derivatives	Carboxylic acids and derivatives	HMDB0011174	null	27237.4	24088.1	19215.2	31376.2	32205.1	40121.7	31427.1	30401.4	29633.8	30212.3	28628.5	35493.7	36826	37002.3	44283.5	20824.3	37799.6	60954.8	42103.9
pos-M230T53	2	230.096	0.879917	1	1	Ergothioneine	C9H15N3O2S	Organic acids and derivatives	Carboxylic acids and derivatives	HMDB0003045	C05570	30253.4	21526.6	32318.1	27861.2	20681.9	21813.4	28308.7	24808.4	27676	28801.8	25714.5	28542.1	27151.3	41733.1	49159.7	36006.2	44764.6	37527.4	54918.8
pos-M230T194	2	230.174	3.24166	1	1	Cucurbic acid	C12H20O3	Lipids and lipid-like molecules	Fatty Acyls	HMDB0029388	null	1561.45	1591.42	2462.06	2085.36	1023.73	783.574	1858.94	1522.49	2081.29	1232.33	1378.29	1473.63	1337.47	3816.2	3752.94	3541.1	1121.69	1443.41	3077.05
pos-M232T145	2	232.154	2.41138	1	1	(R)-Butyrylcarnitine	C11H21NO4	Lipids and lipid-like molecules	Fatty Acyls	HMDB0002013	NA	132595	124694	105416	125245	126856	144545	140917	120418	118448	118714	126692	128884	128543	91105.6	69635.6	116323	95079.3	77916.4	78208.5
pos-M234T40	2	234.143	0.669933	1	1	Ser-Lys	C9H19N3O4	Organic acids and derivatives	Carboxylic acids and derivatives	HMDB0029044	NA	1519.17	1207.42	1022.77	1708.34	1765.3	1555.85	2253.79	1676.84	1334.54	1557.22	2178.68	1447.18	1720.16	1393.92	1526.73	1547.27	2411.86	2216.4	1443.63
pos-M237T147	2	237.123	2.45642	1	1	Phe-Ala	C12H16N2O3	Organic acids and derivatives	Carboxylic acids and derivatives	HMDB0028988	NA	3173.12	4071.63	1779.07	3302.88	4118.38	4720.23	1868.07	3700.75	4041.25	4666.05	4146.43	4975.6	3879.87	3317.46	4039.81	3620.61	3365.22	4212.53	2618.62
pos-M239T132	2	239.102	2.20198	1	1	Gly-Tyr	C11H14N2O4	Organic acids and derivatives	Carboxylic acids and derivatives	NA	NA	4556.13	5982.32	6844.81	4508.88	6046.81	8590.55	3638.31	7708.12	7209.75	8491.46	6425.55	6879.37	5279.49	4096.47	4439.4	4701.14	3159.97	7226.97	6475.06
pos-M241T47	2	241.129	0.780717	1	1	L-Anserine	C10H16N4O3	Organic acids and derivatives	Peptidomimetics	HMDB0000194	C01262	12764.3	8772.4	9148.35	13180	10834.3	8899.92	12071.3	12352.8	10202.8	11644.7	13453.2	12761.3	11602.9	12095.1	23045.6	11980.5	18625.2	22482.6	19135.4
pos-M241T53	2	241.154	0.890917	1	1	L-Anserine	C10H16N4O3	Organic acids and derivatives	Peptidomimetics	HMDB0000194	C01262	17891.2	14710.6	13322.3	18984.1	16228.4	19118.9	18174.2	15264.1	16152.5	14682.6	15034.1	16184.5	15151	10630.8	10731.1	11257.7	12803.5	10363.1	10931.5
pos-M242T144	2	242.099	2.40368	1	1	Pantothenic acid	C9H17NO5	Organic acids and derivatives	Carboxylic acids and derivatives	HMDB0000210	C00864	5134.84	6451.87	5193.17	5460.79	4475.3	4678.44	4594.93	6244.77	5820.65	4734.57	6336.65	6021.97	4120.38	4512.64	6853.77	6379.97	4597.18	7592.76	3792.8
pos-M243T41	2	243.108	0.6904	1	1	Histidinyl-Serine	C9H14N4O4	Organic acids and derivatives	Carboxylic acids and derivatives	HMDB0028894	null	1459.72	2622.43	1508.34	2227.18	2004.53	2405.22	2443.27	1615.96	981.286	1857.69	2008.14	1518.42	2173.97	2246.02	2206.18	2422.91	1470.53	1611.17	2529.88
pos-M244T53	2	244.093	0.879383	1	1	Cytarabine	C9H13N3O5	Nucleosides, nucleotides, and analogues	Pyrimidine nucleosides	HMDB0015122	C02961	143847	178786	137762	162288	153582	199637	139198	138836	141785	133807	146554	164673	155518	70309.3	63319.3	123419	100795	48405.5	58950.7
pos-M244T81	2	244.093	1.3504	1	1	Cytarabine	C9H13N3O5	Nucleosides, nucleotides, and analogues	Pyrimidine nucleosides	HMDB0015122	C02961	36851.3	60495.2	46602.9	48680.6	56032.8	79494.3	40182.9	41412.4	39189.8	42855.5	47517.1	55227.8	55844.8	26933.1	22873.2	46147.7	36336.5	18523.6	22826.1
pos-M244T204_1	2	244.19	3.39958	1	1	Methyl dihydrojasmonate	C13H22O3	Lipids and lipid-like molecules	Fatty Acyls	HMDB0031740	null	6385.25	42259.1	40116.2	7400.99	14950	8326.51	26759.1	27728.6	26809.9	21387.4	33014.6	30469.2	25584	26659.1	77296.5	19098.3	14496.8	43108.5	83077.1
pos-M245T103	2	245.076	1.7202	1	1	Uridine	C9H12N2O6	Nucleosides, nucleotides, and analogues	Pyrimidine nucleosides	HMDB0000296	C00299	6835.2	4980.15	6608.83	5915.74	5774.62	8305.52	6455.26	6653.49	8679.93	6060.34	6089.54	7951.54	6829.92	9026.6	9296.53	6264.42	9137.97	8964.25	7292.74
pos-M246T212	2	246.151	3.53195	1	1	Bisphenol A	C15H16O2	Benzenoids	Benzene and substituted derivatives	HMDB0032133	C13624	22572.1	23571.2	19132.5	22461.7	22712.1	33553.9	18302.4	20411.6	21022	18432.7	21071.2	21730.5	21142.8	6685.47	2781.21	13801.7	11237.7	2421	2418.8
pos-M246T153	2	246.17	2.55697	1	1	Acylcarnitine 5:0	C12H24NO4	Lipids and lipid-like molecules	Fatty Acyls	HMDB00378;HMDB00688;HMDB13128;HMDB41993	C02301	1.30493e+06	1.58755e+06	1.39217e+06	2.00388e+06	1.74782e+06	2.02019e+06	1.81669e+06	1.59098e+06	1.56033e+06	1.51978e+06	1.56904e+06	1.5975e+06	1.58792e+06	538001	182058	1.27262e+06	703819	124377	158203
pos-M248T89	2	248.031	1.47655	1	1	Pyridoxal 5-phosphate	C8H10NO6P	Organoheterocyclic compounds	Pyridines and derivatives	HMDB0001491	C00018	3928.18	3311.57	4073.88	5531.3	4731.96	5921.02	4183.89	4334.5	3917.45	3552.51	4091.7	4711.58	5813.26	3254.03	3388.5	3872.18	4938.81	4859.6	3116.77
pos-M250T223	2	250.177	3.70963	1	1	Furanogermenone	C15H20O2	Lipids and lipid-like molecules	Prenol lipids	HMDB0036766	C17488	8687.47	12421.6	11179.6	5937.59	22821.4	29661	30746.5	29751.8	27291.3	27472	16767.1	16478.6	17055.6	84516.9	20305.1	12579.4	12153.1	8049.51	15375.1
pos-M251T257	2	251.199	4.28503	1	1	Sclareolide	C16H26O2	Organoheterocyclic compounds	Naphthofurans	HMDB0035293	NA	7551.76	5078.63	4719.6	3263.55	3361.84	3489.31	7470.76	6443.82	6465.06	6751.67	3754.63	4298.48	4582.54	9380.27	4314.64	4323.1	6459.99	6089.27	4223.97
pos-M253T138	2	253.117	2.30193	1	1	Ser-Phe	C12H16N2O4	Organic acids and derivatives	Carboxylic acids and derivatives	HMDB0029046	NA	7018.75	4203.66	3422.22	5148.53	4934.65	9399.04	4410.72	3920.24	4805.21	5126.43	6879.91	5320.81	5510.12	7139.5	2718.83	5941.85	3544.53	3183.1	2936.54
pos-M255T190	2	255.064	3.16007	1	1	Daidzein	C15H10O4	Phenylpropanoids and polyketides	Isoflavonoids	HMDB0003312	C10208	5434.57	3170.8	5107.45	4076.82	2961.16	4841.56	5684.77	5707.68	5364.69	5134.83	4529.34	6204.47	3955.97	12553.6	7834.56	7295.18	7938.7	7322.58	13544
pos-M256T251	2	256.225	4.17625	1	1	Isobornyl 2-methylbutyrate	C15H26O2	Lipids and lipid-like molecules	Prenol lipids	HMDB0032343	null	1381.68	1782.3	1605.54	1017.64	2465.24	1531.75	3852.4	3093.24	3487.65	2652.14	2197.88	3378.48	2253	8988.95	2964.58	2337.24	1834.86	1664.69	5049.18
pos-M257T437	2	257.246	7.28053	1	1	Hexadecanoic acid	C16H32O2	Lipids and lipid-like molecules	Fatty Acyls	HMDB0000220	C00249	7895.11	7821.05	10590.4	8818.79	5098.08	6137.08	9877.95	9939.53	9099.59	7613.9	8698.52	8218.05	6097.74	14048.3	8417.89	11676.7	4879.86	5809.4	5628.64
pos-M258T49	2	258.11	0.817083	1	1	Glycerophosphocholine	C8H20NO6P	Lipids and lipid-like molecules	Glycerophospholipids	HMDB0000086	C00670	143094	123094	101493	153865	175863	164995	115319	106843	106045	114850	126166	122845	126748	7873.78	41304	53210.6	73266.7	36332.2	25049.4
pos-M260T106	2	260.159	1.75947	1	1	Leu-Gln	C11H21N3O4	Organic acids and derivatives	Carboxylic acids and derivatives	HMDB0028927	NA	2697.79	1970.88	2243.89	3550.28	2403.57	3488.51	2892.7	2230.47	3568.55	2535.19	2249.86	2618.14	3354.5	2059.67	1645.71	2404.7	2428.41	2148.36	7410.89
pos-M260T164	2	260.185	2.73595	1	1	Hexanoyl-L-carnitine	C13H25NO4	Lipids and lipid-like molecules	Fatty Acyls	HMDB0000756	NA	4584.25	14668.9	12800	26561.9	14525.9	20715.4	26636.5	17319.7	14602.6	13157.3	13662.1	15541.3	12611.6	8928.48	14497	14700.5	9847.44	16762.2	14062.1
pos-M260T102	2	260.196	1.69787	1	1	Leu-Lys	C12H25N3O3	Organic acids and derivatives	Carboxylic acids and derivatives	HMDB0028934	NA	4515.72	3116.01	3802.85	7086.98	5689.64	4220.94	3805.37	3885.67	4615.39	3571.74	3996.68	4171.78	6399.49	4060.56	5536.92	4042.56	6040.56	7325.61	7375.1
pos-M261T44	2	261.025	0.73815	1	1	Glucose 6-phosphate	C6H13O9P	Organic oxygen compounds	Organooxygen compounds	HMDB0001401	C00092	1005.25	2010.7	340.736	2342.97	1464.01	2635.35	1557.65	1375.42	438.175	1436.47	1528.64	719.049	1461.02	1237.74	736.784	560.76	779.533	695.315	949.102
pos-M261T56	2	261.036	0.935567	1	1	Glucose 6-phosphate	C6H13O9P	Organic oxygen compounds	Organooxygen compounds	HMDB0001401	C00092	3786.99	4392.11	3824.73	2853.01	4947.77	6313.87	3490.49	3983.88	3433.34	3118.62	3815.49	4406.61	3682.73	2107.79	1436.7	3580.21	1302.74	1564.16	895.814
pos-M261T104	2	261.144	1.72654	1	1	Ile-Glu	C11H20N2O5	Organic acids and derivatives	Carboxylic acids and derivatives	HMDB0028906	NA	4434.97	3135.19	4178.93	2521.44	4157.24	5159.47	4244.95	3866.64	2864.32	3363.73	4310.9	4759.35	6710.13	4003.52	6203.12	4326.79	6846.11	7058.26	6887.47
pos-M261T150	2	261.144	2.49698	1	1	Ile-Glu	C11H20N2O5	Organic acids and derivatives	Carboxylic acids and derivatives	HMDB0028906	NA	44467.6	49842.4	38697.2	55152.1	47074.5	56770.8	47568	41295.5	44445.7	38830.5	47625.1	48722.6	45183	22486.5	15283.7	36652.4	19822.4	18214.7	12871.3
pos-M261T40	2	261.154	0.6735	1	1	Asn-Lys	C10H20N4O4	Organic acids and derivatives	Carboxylic acids and derivatives	HMDB0028736	NA	1378.37	1852.32	2019.26	2367.97	1798.17	2715.39	2475.9	1943.07	1718.11	1192.94	1973.86	2470.2	2691.72	1914.64	1714.76	1492.04	2617.12	3183.36	2470.89
pos-M262T137	2	262.165	2.28733	1	1	(2R)-3-Hydroxyisovaleroylcarnitine	C12H23NO5	Lipids and lipid-like molecules	Fatty Acyls	NA	NA	38900.2	38671.1	34733.4	45230.6	44566.3	49989.8	41049.9	37675.1	37189.9	35842.7	38512.5	44289.4	45441.2	24559.5	20820.7	31002.7	32006.6	22290.1	18432
pos-M262T54	2	262.163	0.892067	1	1	(2R)-3-Hydroxyisovaleroylcarnitine	C12H23NO5	Lipids and lipid-like molecules	Fatty Acyls	NA	NA	12102.5	9316.24	9490	11844.1	9740.56	13406.6	10342	10093.2	10757	10108.2	9308.57	11077.3	9886.91	6809.85	5775.69	9133.18	8918.82	5304.45	5510.9
pos-M263T152	2	263.138	2.52714	1	1	Phe-Pro	C14H18N2O3	Organic acids and derivatives	Carboxylic acids and derivatives	HMDB11177	NA	8542.29	7397.3	8144.73	12335.1	10391.1	8681.88	9210.01	9611.66	10230.3	10994.6	12534.9	9995.39	9409.2	7748.27	10301.7	11950.3	11480.1	12875.3	7468.41
pos-M263T259	2	263.2	4.31017	1	1	alpha-Santalyl acetate	C17H26O2	Lipids and lipid-like molecules	Prenol lipids	HMDB0037209	null	23641.8	23255.2	7333.46	7538.94	12683.8	7540.69	26731.8	20723.1	19122.3	19649.1	7257.11	11547.8	10131.5	13137.4	6645.05	5446.14	6308.09	5343.14	10518.8
pos-M263T307	2	263.235	5.12019	1	1	6,10,14-Trimethyl-5,9,13-pentadecatrien-2-one	C18H30O	Lipids and lipid-like molecules	Prenol lipids	HMDB0034495	null	7954.15	3184.6	5322.63	5522.14	3161.28	3875.72	7553.05	11077.5	8296.19	12119.7	4490.87	4636.57	4263.61	12916.4	3413.35	6309.23	6467.88	7301.76	6096.46
pos-M265T152	2	265.154	2.52847	1	1	Phe-Val	C14H20N2O3	Organic acids and derivatives	Carboxylic acids and derivatives	HMDB0029008	NA	3779.93	3052.49	3289.32	3884.86	4128.77	3997.7	4070.82	3300.91	3022.78	4620.3	3408.11	3017.88	3524.36	2796.83	3045.55	2895.87	3023.79	4824.05	2236.79
pos-M267T140	2	267.133	2.32717	1	1	Phe-Thr	C13H18N2O4	Organic acids and derivatives	Carboxylic acids and derivatives	HMDB0029005	NA	3624.05	5370.43	4999.49	6602.81	3976.26	5930.16	5740.04	3123.73	6245.05	4799.93	5212.18	5521.43	3986.53	3181.29	4801.22	2461.85	4129.81	4970.15	1736.61
pos-M268T135	2	268.103	2.25267	1	1	Deoxyguanosine	C10H13N5O4	Nucleosides, nucleotides, and analogues	Purine nucleosides	HMDB0000085	C00330	3980.81	2347.59	1321.69	2969.17	2137.82	4125.86	2487.31	2000.4	1708.56	2838.16	3338.19	2492.45	3564.46	471.283	1976.18	2657.34	1809.04	2094.38	809.137
pos-M269T135	2	269.088	2.25013	1	1	Ser-Tyr	C12H16N2O5	Organic acids and derivatives	Carboxylic acids and derivatives	HMDB0029051	NA	144260	93895.2	125504	204662	231713	225994	135297	122278	131124	134738	151815	161068	168533	55414	77514.6	99656.9	124353	150466	27558.9
pos-M269T53	2	269.088	0.88965	1	1	Inosine	C10H12N4O5	Nucleosides, nucleotides, and analogues	Purine nucleosides	HMDB0000195	C00294	32658	22778.2	28031.1	47265.2	51005.7	47599.4	31943.9	32674	33235.4	33205	34571.4	36682.4	36794	13429	23287.4	21707.9	31454	40021.1	8215.32
pos-M269T91	2	269.16	1.51505	1	1	His-Ile	C12H20N4O3	Organic acids and derivatives	Carboxylic acids and derivatives	HMDB0028888	NA	11483.4	9584.44	12803.5	10019.1	9630.69	15027.3	9613.58	8942	8798.31	8654.75	9444.02	14949.5	11103.8	7623.85	10455.8	6248.81	13378.7	15004.1	15220.9
pos-M269T262	2	269.163	4.3685	1	1	4,4'-Bis(dimethylamino)benzophenone	C17H20N2O	Unknown	-	NA	C19266	1737.35	1330.16	611.934	926.434	705.563	860.809	2717.61	2480.28	1941.17	2553.16	1158.78	1081.17	1436.21	16742.5	349.056	6655.94	639.182	656.135	838.708
pos-M269T471	2	269.246	7.84887	1	1	Methyl hexadec-9-enoate	C17H32O2	Unknown	-	NA	NA	961.709	858.703	802.974	1326.47	1042.35	749.494	1391.72	1003.09	1052.99	1677.71	1136.76	1009.57	947.9	1192.81	2392.6	1887.52	1597.15	1784.28	2398.09
pos-M270T244	2	270.315	4.06157	1	1	Octadecylamine	C18H39N	Organonitrogen compounds	Amines	HMDB0029586	null	4326.88	22651.9	12284.2	11816.1	11082	14161.6	39319	34566.6	32372.4	32526.4	22328.4	25092.6	16962.7	26016.8	22822.5	12619.5	8661.19	17247.2	9350.61
pos-M271T202	2	271.06	3.36718	1	1	Genistein	C15H10O5	Phenylpropanoids and polyketides	Isoflavonoids	HMDB0003217	C06563	1186.12	1302.64	1270.27	1002.65	1030.02	943.59	1400	1414.97	1518.85	1718.56	1327.49	1337.4	1224.55	1815.03	1717.56	1063.14	1633.85	1364.25	3071.9
pos-M271T509	2	271.262	8.47993	1	1	Ethyl pentadecanoate	C17H34O2	Unknown	-	NA	NA	3392.61	6247.82	6581.72	5119.76	3619.93	5472.19	7439.22	4806.52	4856.21	3515.68	7308.15	4626.54	6145	4567.99	10917.8	8472.79	6823.06	8171.39	18382.8
pos-M272T203	2	272.258	3.37792	1	1	Palmitelaidic acid	C16H30O2	Lipids and lipid-like molecules	Fatty Acyls	HMDB0012328	NA	41760	38738.5	55909.3	38905.9	15003.1	21645.4	36190.2	29792.1	27710.3	27636.2	39658	32166.2	29674.8	11405.8	49318.5	26537.6	38437.9	51908.2	49759.4
pos-M272T312	2	272.257	5.19323	1	1	Myristoyl ethanolamide	C16H33NO2	Organic nitrogen compounds	Organonitrogen compounds	NA	NA	12002.2	2083.65	2146.06	2467.16	2114.98	1854.84	5037.29	5433.78	6956.46	5060.19	2814.58	2460.66	1953.03	2012.04	1146.3	1550.66	1135.51	838.545	1247.22
pos-M274T171	2	274.2	2.85628	1	1	Acylcarnitine 7:0	C14H28NO4	Lipids and lipid-like molecules	Fatty Acyls	HMDB13238	C02301	2582.91	5413.93	4306.45	6432.6	6602.43	8880.38	5078.81	5570.88	3400.71	3193.23	4092.45	5400.12	3787.18	1532.93	2104.77	4126.36	2346.02	3412.57	2207.1
pos-M279T141	2	279.133	2.35392	1	1	Tyr-Pro	C14H18N2O4	Organic acids and derivatives	Carboxylic acids and derivatives	HMDB0029113	NA	3956.73	3315.8	4753.65	3768.67	5483.47	2711.89	3864.51	4002.04	3736.11	4430.3	3617.07	4564.95	2070.15	4503.48	4081.56	4514.81	4454.91	4031.29	5250.79
pos-M279T159	2	279.168	2.64272	1	1	Leu-Phe	C15H22N2O3	Organic acids and derivatives	Carboxylic acids and derivatives	HMDB0013243	NA	3813.74	3975.16	3100.79	5358.63	5863.56	5119.85	5146.45	5131.25	3312.52	3576.42	5602.22	4146.17	4171.05	3780.14	2605.21	2571.78	3860.44	5242.49	4621.34
pos-M279T290	2	279.23	4.83352	1	1	2-Hexyldecanoic acid	C16H32O2	Unknown	-	NA	NA	25790.8	25526.9	24590	27371.4	21753.2	25406.9	38439.4	32782.6	29126.1	30710.4	27127.9	28103.5	26943.1	51015.3	36217.1	41350.7	38917.4	40855.4	46053.2
pos-M280T48	2	280.091	0.805	1	1	Glycerophosphocholine	C8H20NO6P	Lipids and lipid-like molecules	Glycerophospholipids	HMDB0000086	C00670	8400.6	12235.5	8319.69	7556.98	11538	11488.3	9015.68	11547.5	7527.67	9472.04	8865.06	8953.12	8744.84	5153.08	4150.83	7522.34	5627.33	3665.19	4672.75
pos-M281T144	2	281.098	2.40457	1	1	Phe-Asp	C13H16N2O5	Organic acids and derivatives	Carboxylic acids and derivatives	HMDB0028991	NA	4307.19	8830.89	6966.79	7211.9	6329.74	7594.02	3620.53	6629.67	4563.62	5759.07	5181.21	5463.81	5517.87	3288.32	5217.62	4625.05	6444.36	4923.23	5236.75
pos-M281T270	2	281.246	4.50199	1	1	Linoleic acid	C18H32O2	Lipids and lipid-like molecules	Fatty Acyls	HMDB0000673	C01595	2444.74	2998.51	2719.7	1540.68	3394.85	1647.55	2934.61	4784.91	2197.06	2850.98	1799.81	2010.13	1246.5	3092.78	1015.03	1793.56	2075.36	3935.23	1872.14
pos-M283T95	2	283.127	1.58593	1	1	Tyr-Thr	C13H18N2O5	Organic acids and derivatives	Carboxylic acids and derivatives	HMDB0029115	NA	2289.84	1602.77	1999.32	2955.97	2770.88	3153.29	1211.56	3056.52	2179.07	1949.18	1601.29	1844.96	3723.5	2176.97	938.497	1847.16	2319.79	1913.68	2489.4
pos-M283T152	2	283.173	2.52582	1	1	Hexaethylene glycol	C12H26O7	Unknown	-	NA	NA	10657.4	3949.99	15454.5	15206.4	1860.61	1500.45	7057.85	7400.11	8594.67	7124.67	7432.06	7708.25	1041.74	3572.53	1379.85	1586.42	2660.75	1840.56	1973.57
pos-M283T444	2	283.263	7.40718	1	1	trans-Vaccenic acid	C18H34O2	Lipids and lipid-like molecules	Fatty Acyls	HMDB0003231	C08367	36109.5	27740.1	40609	33334	28980.5	24005.9	38478.2	42486.8	33142.2	39032.4	35565.9	30310	33348.6	66277.6	28804.2	50336.8	48463.5	56683.7	31470.4
pos-M284T135	2	284.099	2.25018	1	1	Guanosine	C10H13N5O5	Nucleosides, nucleotides, and analogues	Purine nucleosides	HMDB0000133	C00387	27852.2	20984.7	19022.3	27758	29313.7	25754.1	22034.3	19215.6	20403.5	21581.5	21942.3	25150.4	24519.4	10805	9718.83	20660.7	15447.4	10535.5	6531.59
pos-M284T53	2	284.097	0.8908	1	1	Guanosine	C10H13N5O5	Nucleosides, nucleotides, and analogues	Purine nucleosides	HMDB0000133	C00387	4025.8	3564.9	3991.48	4779.96	3742.07	3527.85	4246.13	3536.19	5124.11	3989.32	3081.04	2044.38	5104.3	2020.4	3060.55	4157.45	1782.19	1806.14	4612.78
pos-M284T501	2	284.294	8.35047	1	1	Stearamide	C18H37NO	Lipids and lipid-like molecules	Fatty Acyls	HMDB0034146	C13846	5077.52	8484.81	7639.56	7753.85	11278.1	8264.21	10425.8	10838.3	8267.35	13281.7	9345.48	17388.5	9117.6	10280.2	14103.8	15132.5	12571.4	18192.8	14778.3
pos-M284T218	2	284.294	3.63874	1	1	Stearamide	C18H37NO	Lipids and lipid-like molecules	Fatty Acyls	HMDB0034146	C13846	24089.6	40859.7	35198.3	31545.9	36367.2	31954.3	48192.9	40798	34096.2	33595.2	37805.3	31175.2	31622.6	15130	35570.4	19467.5	16726.2	30679.6	40473.7
pos-M284T449	2	284.294	7.48578	1	1	Stearamide	C18H37NO	Lipids and lipid-like molecules	Fatty Acyls	HMDB0034146	C13846	29876.2	43599.8	19560.6	7967.44	10990.4	10181.3	39691.8	34697.6	30860.1	34053	14547.7	18710.7	19928.8	153233	48812.9	73717.9	41560	17421	21127.8
pos-M285T214	2	284.96	3.5675	1	1	Tris(2-chloroethyl) phosphate	C6H12Cl3O4P	Organic acids and derivatives	Carboxylic acids and derivatives	NA	C14445	1379.89	19976.2	1214.07	1054.38	1097.48	1590.8	3235.06	4999.28	4891.69	4436.8	3453.97	1586.56	3086.39	1329.86	1254.1	1658.86	1056.78	1131.98	1349.35
pos-M285T196	2	285.058	3.26147	1	1	Wogonin	C16H12O5	Unknown	-	NA	C10197	1689.22	8831	1525.46	4919.18	10212.6	12325.2	5717.25	5427.97	5186.95	5395.83	6113.5	7855.97	7951.46	3674.99	2465.68	6237.89	1525.56	3449.76	1635.85
pos-M285T137_2	2	285.083	2.28966	1	1	Xanthosine	C10H12N4O6	Nucleosides, nucleotides, and analogues	Purine nucleosides	HMDB0000299	C01762	11976.6	18116.2	3131.31	15248.3	11606.5	15471.5	11622.5	12287.6	12696.2	10872.7	11441.4	14530.6	12144.9	5433.83	4729.86	9206.1	8678.95	4823.88	6639.99
pos-M285T50	2	285.128	0.827717	1	1	Adenosine	C10H13N5O4	Nucleosides, nucleotides, and analogues	Purine nucleosides	HMDB0000050	C00212	3880.55	1884.32	4379.45	5553.55	5825.33	2054.38	1931.49	4061.31	2492.24	3036.97	3440.15	2850.15	4652.65	2520.88	3278.85	2342.12	7421.7	3096.37	4044.3
pos-M286T173	2	286.2	2.88979	1	1	Acylcarnitine 8:1	C15H28NO4	Lipids and lipid-like molecules	Fatty Acyls	-	C02301	2017.74	2445.64	1241.2	4790.87	2992.72	2748.84	6060.49	2774.08	3331.55	5174.59	3196.51	3486.76	4518.13	2084.46	2230.56	3005.2	5490.89	3852.41	4395.92
pos-M286T209	2	286.274	3.48207	1	1	C17_Sphingosine	C17H35NO2	Unknown	-	NA	NA	315398	274569	381166	281510	289880	323496	319790	321947	319112	279125	328931	313529	311425	180498	294517	194099	254007	336410	301316
pos-M286T199	2	286.293	3.31426	1	1	C17_Sphingosine	C17H35NO2	Unknown	-	NA	NA	1208.78	541.316	1017.27	1146.85	1331.67	1349.81	990.951	1138.13	1593.38	2669.43	1041.97	2340.99	1370.45	2260.78	793.81	1593.12	2296.33	1277.54	1525.32
pos-M288T114	2	288.202	1.89558	1	1	Arg-Leu	C12H25N5O3	Organic acids and derivatives	Carboxylic acids and derivatives	HMDB0028713	NA	5846.03	5055.95	4747.83	4951.82	4153.83	5631.79	6135.37	3640.17	4549.24	4315.13	4596.15	6007.29	5094.31	7869.02	4612.86	2999.23	5460.97	7611.36	6724.74
pos-M288T179	2	288.216	2.99017	1	1	Octanoylcarnitine	C15H29NO4	Lipids and lipid-like molecules	Fatty Acyls	HMDB0000791	C02838	9796.75	11134.3	12513.5	24777.5	9985.87	12043.8	17971.9	15106.3	14369.2	12012.2	15674.7	14181.9	15873.8	9744.6	15367.6	12202	12958.7	16587.3	14279.5
pos-M288T203	2	288.29	3.38801	1	1	Heptadecasphinganine	C17H37NO2	Unknown	-	NA	NA	564215	153086	254351	84993.7	1.12177e+06	1.23426e+06	815472	736010	735290	835449	791450	891571	697776	1.34652e+06	54341.6	357170	444245	355605	292793
pos-M291T132	2	291.069	2.20257	1	1	Inosine	C10H12N4O5	Nucleosides, nucleotides, and analogues	Purine nucleosides	HMDB0000195	C00294	7498.88	9111.37	10375.7	8298.03	10031.1	10941	9756.7	7677.68	9479.58	8293.65	10724.3	9680.53	13963.8	5560.39	9281.45	5672.05	10245	7818.36	3701.13
pos-M293T486	2	293.283	8.0918	1	1	Geranylcitronellol	C20H36O	Lipids and lipid-like molecules	Prenol lipids	HMDB0032147	null	2566.77	2309.64	2684.03	2703.92	2567.93	2945.44	3727.24	3534.18	2826.3	3306.81	3547.8	3356.16	3265.15	7261.84	6866.27	7862.93	6317.68	5644.56	7904.14
pos-M294T136	2	294.153	2.26045	1	1	Phe-Gln	C14H19N3O4	Organic acids and derivatives	Carboxylic acids and derivatives	HMDB0028993	NA	5475.71	6153.62	2598.88	5900.47	6000.67	8451.11	4399.62	3598.24	4328.62	4841.62	7544.32	7160.48	6556.55	6337.28	4791.02	6938.56	5061.39	2401.54	6286.66
pos-M295T153	2	295.128	2.54197	1	1	Glu-Phe	C14H18N2O5	Organic acids and derivatives	Carboxylic acids and derivatives	HMDB0029156	NA	18241	25396	16675.7	22141.2	18021.5	21537.7	20945	18505.6	16088.9	15900.3	18166.6	19824.9	18266.7	13669.9	5982.47	17251.6	15524.9	7513.75	5119.35
pos-M295T140	2	295.128	2.32798	1	1	Aspartame	C14H18N2O5	Organic acids and derivatives	Carboxylic acids and derivatives	HMDB0001894	C11045	6487.1	5607.25	6131.36	8939.39	7912.63	9735.04	7389.75	7548.98	7023.52	6667.83	8011.38	8265.39	7415.3	4641.85	4106.04	6918.37	6214.34	7237.51	5521.72
pos-M295T206	2	295.226	3.43515	1	1	9-Oxo-10(E),12(E)-octadecadienoic acid	C18H30O3	Unknown	-	NA	NA	14142.7	17645	18457.2	23001.4	7556.66	8639.31	14393.3	12308.5	11266.2	12366.5	10692.5	12058.6	18442.4	24274	13724.6	12156.7	15921.6	15515.6	24296.5
pos-M295T307	2	295.226	5.11978	1	1	9-Oxo-10(E),12(E)-octadecadienoic acid	C18H30O3	Unknown	-	NA	NA	7430.26	3666.52	5127.99	3200.07	3429.1	3430.76	7032.99	10054.7	7903.98	6642.57	3796.97	4386.8	4977.73	15649.8	5829.78	6537.54	5872.55	5507.71	9122.89
pos-M295T479	2	295.261	7.98115	1	1	Linoleic acid methyl ester	C19H34O2	Lipids and lipid-like molecules	Fatty Acyls	HMDB0034381	NA	1629.64	2974.98	2009.86	2477.65	1943.07	2799.98	2752.57	2904.78	2691.72	2716.85	2990.29	2701.47	2617.46	4771.26	5003.74	5538.65	3366.9	4228.76	6885.27
pos-M296T48	2	296.065	0.793917	1	1	Glycerophosphocholine	C8H20NO6P	Lipids and lipid-like molecules	Glycerophospholipids	HMDB0000086	C00670	17047.1	13230.7	10680.6	13912.8	21388.3	20047.5	18280.1	18318.1	11821.3	12555	18033.8	14823.5	13513.4	5894.04	5877.49	10810.7	7082.57	4934.34	3968.03
pos-M297T514	2	297.277	8.56463	1	1	Oleic acid methyl ester	C19H36O2	Lipids and lipid-like molecules	Fatty Acyls	HMDB0034451	C03425	1281.54	1451.94	1482.31	1976.66	1904.99	2260.49	2188.68	2181.84	2296.83	2223.44	1348.67	2051.18	1976.45	3785.1	5138.64	4806.06	2670.98	3950.12	8751.85
pos-M298T146	2	298.096	2.43705	1	1	5'-S-Methylthioadenosine	C11H15N5O3S	nucleosides, nucleotides, and analogues	-	NA	NA	2970.73	5909.59	6000.61	5608.58	9708.21	7914.99	7093.43	7497.79	6651.02	7200.82	8071.04	9880.13	8400.88	7173.22	7804.63	5969.27	6367.56	7548.8	7983.21
pos-M298T137_1	2	298.114	2.29115	1	1	5'-S-Methylthioadenosine	C11H15N5O3S	nucleosides, nucleotides, and analogues	-	NA	NA	8065.38	9943.29	7024.07	8682.32	2895.73	9277.2	8085.36	1193.86	7162.33	6458.97	9071.36	7464.27	9721.07	3544.55	2134.86	6198.77	5486.5	1775.2	4272.58
pos-M299T242	2	299.2	4.03165	1	1	Norethindrone	C20H26O2	Lipids and lipid-like molecules	Sterol Lipids	HMDB0014855	C05028	63925.1	60088.3	23650.8	28496.1	60997.3	77871.9	98080.9	89653.2	86408.5	80380.9	24995.8	67381.6	45896.6	41514.1	26639.1	36034.1	15898.3	30560.6	33678.4
pos-M299T210_1	2	299.2	3.49258	1	1	Norethindrone	C20H26O2	Lipids and lipid-like molecules	Sterol Lipids	HMDB0014855	C05028	60174.1	49665.6	50374.2	41650.5	52878.5	62289.1	54404.6	59423.4	52100.3	49915.9	44267.2	54131.3	53902	37972.1	42085.3	40642.9	60428.2	36025.7	44352.3
pos-M300T148	2	300.19	2.46438	1	1	Hexaethylene glycol	C12H26O7	Unknown	-	NA	NA	9467	5699.25	8408.47	10335.4	4612.89	3277.4	2689.01	4105.89	8087.03	2852.72	2709.76	3196.47	5742.57	3638.21	2223.91	4048.62	3674.86	3043.95	3638.83
pos-M300T215	2	300.29	3.58075	1	1	D-erythro-N-stearoylsphingosine	C18H37NO2	Organic nitrogen compounds	Organonitrogen compounds	HMDB0000252	C00319	456873	498619	631785	579509	514642	551323	631100	629628	597792	609171	664816	594195	585401	612415	672786	617853	583168	749635	678009
pos-M301T260	2	301.215	4.33225	1	1	Retinoic acid	C20H28O2	Lipids and lipid-like molecules	Prenol lipids	HMDB0001852	C00777	7404.01	10983.8	7536.16	5363.6	7481.57	7726.38	8948.12	10550.9	9179.94	9662.44	6779.89	6757.27	6991.42	26467.9	6729.38	10571.5	5125.81	5220.59	5217.75
pos-M301T276	2	301.214	4.60183	1	1	5,8,11-Eicosatriynoic acid	C20H28O2	Lipids and lipid-like molecules	Fatty Acyls	NA	NA	8002.89	8222.28	4085.82	4601.27	4925.45	4906	12485.7	6107.22	10531	8275.52	7447.94	4132.21	6426.85	8097.54	2587	4821.98	4460.79	2562.65	9879.62
pos-M302T199	2	302.288	3.31308	1	1	D-erythro-Sphinganine	C18H39NO2	Organic nitrogen compounds	Organonitrogen compounds	HMDB0000269	C00836	1608.78	4698.99	2026.65	4269.95	1710.91	2859.05	2750.77	2724.63	3521.9	2716.01	2906.75	3280.19	5012.78	4533.35	1095.36	2501.09	1950.62	4261.18	4089.83
pos-M302T211	2	302.305	3.52057	1	1	D-erythro-Sphinganine	C18H39NO2	Organic nitrogen compounds	Organonitrogen compounds	HMDB0000269	C00836	705174	1.11888e+06	675121	667964	355989	316805	638810	583996	606136	575388	541153	795169	862903	85414.3	1.28507e+06	1.1457e+06	615301	1.12207e+06	1.74759e+06
pos-M303T90	2	303.144	1.4996	1	1	Phe-His	C15H18N4O3	Organic acids and derivatives	Carboxylic acids and derivatives	HMDB0028892	NA	3030.84	2414.72	3050.2	2905.08	2519.4	4601.23	2626.22	2673.8	2470.73	2422.04	2429.5	4371.27	4059.58	2166.19	1583.97	1955.66	1834.08	2030.37	1622.51
pos-M303T172	2	303.176	2.87228	1	1	Arg-Gln	C11H22N6O4	Organic acids and derivatives	Carboxylic acids and derivatives	HMDB0028707	NA	1549.78	3158.91	2111.27	3533.05	5305.32	2115.99	2568.3	4115.7	1460.26	4604.31	3349.05	3796.19	5352.5	2844.19	7876.06	2586.66	3441	2315.01	6519.95
pos-M303T258	2	303.193	4.29553	1	1	S-Bioallethrin	C19H26O3	Unknown	-	NA	NA	2654.1	2729.24	2201.53	1701.35	3124.64	1918.18	4348.59	4391.9	3598.47	4059.43	1847.76	2155.8	1605.99	3121.83	1390.35	5979.47	531.774	1126.09	1688.46
pos-M303T305	2	303.231	5.07903	1	1	5-Hydroxy-6E,8Z,11Z,14Z-eicosatetraenoic acid, 1,5-lactone	C20H30O2	Lipids and lipid-like molecules	Fatty Acyls	NA	NA	42994.5	43981.4	27089.3	23470.2	20460	29837.5	51919.1	28512	38548.7	43537.1	34439.2	23516.2	24884.6	39964.6	22145	22917.1	31910.1	33452.9	48398
pos-M305T113	2	305.097	1.88133	1	1	N-Acetylaspartylglutamic acid	C11H16N2O8	Organic acids and derivatives	Carboxylic acids and derivatives	HMDB0001067	C12270	11587.6	9131.61	10892.9	12504.2	13953.8	7358.61	10201.5	8831.52	8933.26	9192.31	10365.6	12624.3	12286.3	10928.5	6734.33	8096	16224.2	12025.5	6903.38
pos-M305T55	2	305.097	0.924975	1	1	N-Acetylaspartylglutamic acid	C11H16N2O8	Organic acids and derivatives	Carboxylic acids and derivatives	HMDB0001067	C12270	2566.7	3487.87	1931.12	3200.53	4380.48	1795.37	1615.95	1973.95	2903.51	2103.52	1222	2662.99	1911.05	4255.78	1121.1	1513.22	2353.73	2146.51	1762.2
pos-M305T313	2	305.246	5.22175	1	1	Stearidonic acid ethyl ester	C20H32O2	Lipids and lipid-like molecules	Fatty Acyls	NA	NA	13878.3	8130.28	8039.75	9068.06	6067.1	5924.07	20289.7	23797.7	19946	17389	8787.94	8358.42	7364.83	8544.98	7627.82	7806.43	8656.47	7586.87	5924.84
pos-M308T53_2	2	308.09	0.882033	1	1	L-Glutathione, reduced	C10H17N3O6S	Organic acids and derivatives	Carboxylic acids and derivatives	HMDB0000125	C00051	141071	15823.1	48275.7	32227.8	33470.2	44611.5	49766.1	50526.3	47996.4	47840.9	50434.8	49158.1	47912.3	25404.5	64275.2	28294.4	64446.6	61572.9	27105.3
pos-M308T81	2	308.091	1.35163	1	1	L-Glutathione, reduced	C10H17N3O6S	Organic acids and derivatives	Carboxylic acids and derivatives	HMDB0000125	C00051	253281	21643	96735.8	57002.7	67849.3	84882.7	86059.3	82592	78985.4	81429.1	85779.2	88065.3	102291	44727	121480	54149.3	128487	124553	50030.5
pos-M308T179	2	308.22	2.98892	1	1	Gabapentin related compound D	C18H29NO3	Unknown	-	NA	NA	2680.37	5019.8	1228.91	4810.25	7124.28	3375.11	3073.68	4366.84	2606.48	3087.8	5879.3	1964.72	1376.78	5295.46	2209.9	3226.47	2977.26	2885.88	3991.45
pos-M309T453	2	309.278	7.54525	1	1	8Z,14Z-Eicosadienoic acid	C20H36O2	Lipids and lipid-like molecules	Fatty Acyls	NA	NA	1257.51	1027.12	1118.55	1195.19	974.211	1000.19	1593.46	1151.77	1635.74	1521.25	1055.1	1087.35	1281.53	1679.74	1089.31	1306.27	1207.5	1448.9	972.565
pos-M311T117	2	311.123	1.953	1	1	Tyr-Glu	C14H18N2O6	Organic acids and derivatives	Carboxylic acids and derivatives	HMDB0029104	NA	8253.18	7163.94	8748.66	8963.78	9322.42	11483.6	7814.3	7601.44	8192.09	7626.86	8151.98	8627.56	10510	6183.41	5447.03	7515.46	9917.49	7981.46	6890.79
pos-M311T486	2	311.293	8.09255	1	1	cis-13-Eicosenoic acid	C20H38O2	Lipids and lipid-like molecules	Fatty Acyls	HMDB0035159	NA	2213.13	1603.04	1785.9	1983.42	2042.73	2457.82	3033.68	2514.34	2882.3	2763.63	3174.36	2946.84	3168.27	6330.59	5036	6492.04	4699.81	5174.68	5478.23
pos-M312T140	2	312.128	2.34053	1	1	N,N-Dimethylguanosine	C12H17N5O5	Unknown	-	NA	NA	3857.62	3285.18	4269.22	4829.73	4410.57	5188.99	3640.19	4857.77	3868.24	3686.9	3457.71	3677.33	3934.39	1759.42	2664.01	4463.59	3110.73	2477.09	2354.95
pos-M313T219	2	313.179	3.6494	1	1	Trenbolone acetate	C20H24O3	Unknown	-	NA	NA	14643	5813.17	5292.17	11690.3	15173.8	10580.8	10579	9189.63	8692.3	9290.61	8430.23	9577.72	11576.4	9664.26	10279.6	7837.01	10162.5	7893.22	14433.8
pos-M314T187	2	314.232	3.10887	1	1	Acylcarnitine 10:1	C17H32NO4	Lipids and lipid-like molecules	Fatty Acyls	HMDB13205	C02301	6154.09	5880.61	7150.64	8615.31	4379.09	6177.35	8262.9	6239.82	5780.84	5637.45	6241.61	6711.54	6152.96	5285.29	9757.82	8362.89	7570.98	6823.09	6895.22
pos-M315T211	2	315.194	3.51034	1	1	Kahweol	C20H26O3	Organoheterocyclic compounds	Naphthofurans	HMDB0035602	NA	12068.4	6457.16	6593.02	5285.61	4989.44	6651.9	6129.9	4631.04	10243.2	7450.31	5656.8	2933.43	3614	8152.47	4122.03	5557.3	5250.3	3776.74	7648.86
pos-M315T252	2	315.251	4.19473	1	1	12,13-Dihydroxy-9Z-octadecenoic acid	C18H34O4	Lipids and lipid-like molecules	Fatty Acyls	HMDB0004705	C14829	3742.2	3009.44	4363.86	1653.39	3575.97	2169.72	5214.49	4203.56	3361.55	4309.34	2604.61	4640.94	2268.59	5678.33	1653.55	3545.09	3093.68	5410.62	2034.12
pos-M316T185	2	316.156	3.08427	1	1	Oxycodone	C18H21NO4	Benzenoids	Phenanthrenes and derivatives	HMDB0014640	C08018	3326.08	9310.92	4650.21	3850.36	23991.6	4046.63	3560.37	3451.54	9869.37	11046.4	6713.64	8797.47	10808.5	24270.2	787.627	39301.8	4401.76	3849.77	13978.4
pos-M316T192	2	316.248	3.20672	1	1	Decanoyl-L-carnitine	C17H33NO4	Lipids and lipid-like molecules	Fatty Acyls	HMDB0000651	NA	16245.1	8897.65	14110	21437.7	8270.22	10852	15942.1	14081.8	11931.2	11650.4	14136.3	12908.6	12707.4	15866.2	15221.1	13229.2	14272.1	14137.5	10913.3
pos-M317T212	2	317.211	3.52957	1	1	15-Deoxy-d-12,14-PGJ2	C20H28O3	Lipids and lipid-like molecules	Fatty Acyls	HMDB0005079	C14717	133409	136760	100874	89389.2	89497.8	109111	125726	106281	108184	117235	107253	101276	106477	70444.5	79932.9	75572.5	120986	71261.4	94201.7
pos-M317T244	2	317.21	4.06058	1	1	7-Oxo-8,15-isopimaradien-18-oic acid	C20H28O3	Lipids and lipid-like molecules	Prenol lipids	HMDB0036812	null	11528.1	8310.5	6471.79	6460.65	7087.9	6937.28	11955	12427.2	11219.4	11713.2	14620.9	10060.8	7901.53	10094.3	7649.15	30341.4	5963.71	7370.48	8102.13
pos-M318T200	2	318.299	3.32508	1	1	Phytosphingosine	C18H39NO3	Organic nitrogen compounds	Organonitrogen compounds	HMDB0004610	C12144	38133.3	47598.1	57449.1	39120.4	14960.5	15504.2	38230.6	39993.3	50440.2	47511.8	50111.3	41446.1	46958.3	17042.8	55008.4	74373.2	45433.9	52832	95496.1
pos-M319T206	2	319.225	3.43992	1	1	17(18)-Epoxy-5Z,8Z,11Z,14Z-eicosatetraenoic acid	C20H30O3	Lipids and lipid-like molecules	Fatty Acyls	HMDB0010212	C13843	10887.8	16500.3	12094	8663.44	6937.12	10288.3	14448	17508	16236.8	14238.9	15677.9	11491.5	13879.4	14448.8	21856.3	12885.9	15409	19371.2	30901.4
pos-M319T241	2	319.225	4.02251	1	1	Isosteviol	C20H30O3	Unknown	-	NA	NA	12003.5	6280.51	4206.47	5535.82	8678.14	6023.05	14087.1	12494.9	11279.3	11775.5	5713.07	8763.21	6234.39	19014.1	7488.61	6996.97	3398.72	5305.54	11503
pos-M319T220	2	319.225	3.66483	1	1	Isosteviol	C20H30O3	Unknown	-	NA	NA	7196.5	10825.3	9142.94	4847.14	7488.89	5742.29	6659.88	4863.37	6404.02	5836.67	6805.23	4931.74	6098.81	16785	8933.33	6130.27	6139.66	4955.55	5869.57
pos-M319T468	2	319.261	7.80218	1	1	.omega.-3 Arachidonic acid methyl ester	C21H34O2	Lipids and lipid-like molecules	Fatty Acyls	NA	NA	1300.9	2839.76	2101.23	2264.67	2480.95	3241.14	3458.88	3455.88	3103.2	2994.49	2928.12	2474.59	2406.29	3460.57	5457.85	6611.68	2931.7	2706.56	7450.04
pos-M322T215	2	322.27	3.5819	1	1	D-erythro-N-stearoylsphingosine	C18H37NO2	Organic nitrogen compounds	Organonitrogen compounds	HMDB0000252	C00319	4065.84	5306.66	6133.49	7836.4	5250.84	6849.56	9858.97	13012.3	9862.83	9204.96	5597.49	5632.37	6250.07	5522.41	9306.37	3790.82	4963.34	7449.8	8245.28
pos-M324T81	2	324.059	1.34963	1	1	Cytidine 2'-phosphate	C9H14N3O8P	Organic oxygen compounds	Organooxygen compounds	HMDB0011692	C03104	18843.3	27323.2	20379	24622.3	28492.4	37467.3	23853.8	23684.7	22953.4	23132.5	25092.7	29936	29039.8	20512.1	21593.4	26522.2	24869.9	19302.9	24312.2
pos-M324T53	2	324.058	0.880325	1	1	Cytidine 2'-phosphate	C9H14N3O8P	Organic oxygen compounds	Organooxygen compounds	HMDB0011692	C03104	17736.5	23959.1	16805.3	22487.9	21975.6	22039	17882	18042.2	19180.8	17788.8	19232.4	20543.8	21046.9	14161	14505.2	17729.2	19601.1	10430.7	18119.7
pos-M327T244	2	327.006	4.06203	1	1	Tris(2-chloropropyl) phosphate	C9H18Cl3O4P	Organic acids and derivatives	Carboxylic acids and derivatives	NA	NA	9207.62	56289.7	3463.81	5126.23	4610.13	6164.44	18221.8	17031.3	16165.3	15669.6	6425.27	8679.22	7222.3	9340.53	4796.81	4373.25	2754.31	4438.23	3752.49
pos-M327T297	2	327.231	4.94727	1	1	cis-5,8,11,14-Eicosatetraenoic acid	C20H32O2	Lipids and lipid-like molecules	Fatty Acyls	HMDB0001043	C00219	22478	19192.2	13756.1	15078.9	12365	15016.2	12408.8	19625	22865.3	20122.8	14726	13414.5	13807.2	30308.8	13050.7	19590.9	16631.2	20156.5	20614.8
pos-M328T227	2	328.319	3.77588	1	1	D-erythro-Sphingosine C-20	C20H41NO2	Unknown	-	NA	NA	1823.62	4515.8	4066.14	3240.91	1239.03	1246.54	5325.2	3855.39	3610.64	4360.23	2621.06	4311	2889.52	1374.42	6715.69	5235.27	3335.09	4032.09	8130.73
pos-M330T191	2	330.196	3.18052	1	1	Tralkoxydim	C20H27NO3	Unknown	-	NA	C18769	3636.55	6197.08	2025.63	12022.3	2540.02	3185.23	14663.1	14061.4	12700.2	12849.5	14394.8	13566	13230.5	90879.7	3534.63	338209	3335.8	2117.78	2340.56
pos-M332T81	2	332.074	1.35808	1	1	2'-Deoxyadenosine 5'-monophosphate	C10H14N5O6P	Nucleosides, nucleotides, and analogues	-	NA	NA	2033.8	2534.68	1872.45	1849.83	3403.18	2855.3	2755.89	1989.07	2463.64	2177.89	2518.82	3115.21	2625.31	1705.21	2009.24	2048.8	1869.54	1901.16	1351.12
pos-M333T223	2	333.203	3.70864	1	1	11b-Hydroxyprogesterone	C20H28O4	Lipids and lipid-like molecules	Sterol Lipids	HMDB0004031	C05498	19742.8	8146.29	6871.32	7556.9	11946.2	10295	9223.28	10101	10325.9	8576.86	8344.61	4899.53	11282.2	9176.05	5355.32	2221.45	5816.3	7616.23	5728.88
pos-M333T183	2	333.205	3.04257	1	1	Prostaglandin B3	C20H28O4	Organic acids and derivatives	Carboxylic acids and derivatives	NA	NA	4657.37	12026	12091.4	16528.9	5197.62	12793.9	13506.5	4610.38	5094.32	5456.81	5498.5	5335.97	6025.3	14832.9	9736.91	5004.09	6393.78	14389.8	5636.08
pos-M334T146	2	334.138	2.43102	1	1	Glu-Trp	C16H19N3O5	Organic acids and derivatives	Carboxylic acids and derivatives	HMDB0028830	NA	9829.18	11487.3	8001.63	8864.78	3552.38	5154.48	4569.61	6521.11	4773.36	5209.09	6521.81	6253.01	5502.27	5295.26	5172.86	5641.9	8500.65	7455.65	7251.17
pos-M335T212	2	335.221	3.5304	1	1	Prostaglandin A2	C20H30O4	Lipids and lipid-like molecules	Fatty Acyls	HMDB0002752	NA	133413	96800.6	95259.3	85927.4	87286.8	102262	110593	99674.7	98767.3	99084.8	87489.9	96706.7	87562.9	64405	78621.8	67192.2	115461	66003.2	83385.4
pos-M336T172	2	336.166	2.86128	1	1	Isopentenyladenosine	C15H21N5O4	Organoheterocyclic compounds	-	NA	NA	14852.6	40486.7	21167.6	45471.9	40826.8	63160.3	40728.6	29744	25544.3	24856.3	28770.4	38275.9	34759	10240.8	10770.6	31866.5	13166	8508.74	10726.7
pos-M337T210	2	337.234	3.5031	1	1	6-((E)-2-((1R,2S,3R,5S)-3,5-Dihydroxy-2-((Z)-oct-2-enyl)cyclopentyl)vinyl)tetrahydro-2H-pyran-2-one	C20H32O4	Unknown	-	NA	NA	9961.24	3227.04	11168.2	7045.14	8984.72	11677.2	6389.51	13086.3	7303.53	8097.24	10782.8	13025.7	5340.01	8777.6	16006.1	9938.35	11672.4	7500.98	22392.4
pos-M337T251	2	337.233	4.18997	1	1	Fentanyl	C22H28N2O	Organoheterocyclic compounds	Piperidines	HMDB0014951	null	15484.6	10631.8	11560.4	9058.08	8182.09	6055.63	21240.7	17256.6	14834.8	21542.3	8292.15	4864.22	8624.51	12782.4	7289.8	14124.8	6389.71	6428.07	7823.96
pos-M337T262	2	337.273	4.37422	1	1	8,11-Tridecadienoic acid, 13-(3-pentyl-2-oxiranyl)-, methyl ester, (8Z,11Z)-	C21H36O3	Unknown	-	NA	NA	22169.1	18903.9	16840	18274.2	17443.9	20133.1	34281.2	21942.7	22193.1	24480.3	17589.9	21589.5	17499.6	42909.4	23623.2	23330.4	27670.1	30896.4	21018.8
pos-M338T506	2	338.342	8.43252	1	1	Erucamide	C22H43NO	Unknown	-	NA	NA	271450	764839	563410	334328	525036	449402	705270	689600	745827	675928	746379	823757	761690	786872	806236	818578	618987	521019	830431
pos-M339T537	2	339.325	8.9533	1	1	cis-13-Docosenoic acid	C22H42O2	Lipids and lipid-like molecules	Fatty Acyls	HMDB0002068	C08316	1005.09	1651.67	801.442	1515.49	838.613	985.384	1427.59	1075.81	1644.81	2170.33	1366.33	899.889	1170.63	3470.12	3581.76	3309.15	2897.01	2213.05	3142.29
pos-M341T58	2	341.002	0.962617	1	1	D-myo-Inositol-1,5-diphosphate	C6H14O12P2	Organic oxygen compounds	Organooxygen compounds	NA	NA	5199.36	2238.12	2018.53	2968.84	2142.23	1983.68	2424.11	2404.67	2498.34	2679.87	2921.4	2579.49	3276.56	1642.41	1297.23	1908.47	2356.47	1060.74	860.994
pos-M342T160	2	342.237	2.66005	1	1	Ile-Pro-Ile	C17H31N3O4	Organic acids and derivatives	Carboxylic acids and derivatives	NA	NA	1935.6	3578.45	2885.68	4501.04	4652.76	2481.16	2932.14	3591.07	2848.64	4122.66	2041.93	5003.08	2643.68	3114.28	6395.76	3642.97	4180.11	3923.61	3390.48
pos-M342T200	2	342.263	3.32757	1	1	Acylcarnitine 12:1	C19H36NO4	Lipids and lipid-like molecules	Fatty Acyls	-	C02301	6550.18	4477.31	4416.66	6196.2	4043.91	2559.61	4699.38	3928.99	5065.57	4174.77	5533.93	4044.3	5451.28	4236.45	4898.62	3170.23	5220.03	5461.49	2740.99
pos-M343T305	2	343.222	5.08263	1	1	20-Hydroxyarachidonic acid	C20H32O3	Lipids and lipid-like molecules	Fatty Acyls	HMDB0005998	C14748	8610.53	5459.33	4770.59	4510.88	3009.18	4558.23	7586.86	6221.09	9817.95	7069.36	4123.27	3355.28	3150.69	9574.55	3859.48	3903.85	5074.32	3562.19	2909.11
pos-M344T205	2	344.279	3.41858	1	1	Dodecanoylcarnitine	C19H37NO4	Lipids and lipid-like molecules	Fatty Acyls	HMDB0002250	null	114317	28931.8	52105.5	85013.2	21370.5	19939.4	46974.9	40560.5	43503.2	39376.3	63446.1	49457	43530.9	31939.8	38645.1	20357	56612	59895.4	47391.8
pos-M344T215	2	344.298	3.58	1	1	Dodecanoylcarnitine	C19H37NO4	Lipids and lipid-like molecules	Fatty Acyls	HMDB0002250	null	3110.89	4978.81	3035.43	5235.26	2622.12	4111.38	3303.16	2778.01	2852.53	3922.74	5673.78	4577.83	5041.26	5546.18	2764.92	5500.14	3919.33	1965.29	3340.79
pos-M345T499	2	345.332	8.3167	1	1	Batyl alcohol	C21H44O3	Lipids and lipid-like molecules	Glycerolipids	HMDB0011143	C13858	254.251	459.209	378.67	284.953	343.533	326.264	831.243	902.15	822.174	1042.02	534.472	770.59	582.248	2352.55	2245.54	2322.78	1786.6	1671.88	1731.43
pos-M346T113	2	346.053	1.87738	1	1	Guanosine-3',5'-cyclic monophosphate	C10H12N5O7P	Nucleosides, nucleotides, and analogues	-	NA	NA	2405.74	3349.52	2442.55	2780.24	2686.88	3836.32	3154.38	3208.3	1826.59	2424.45	3447.53	3933.66	2948.35	2746.82	3659.58	2381.96	4111.03	2131.35	3266.79
pos-M347T195	2	347.23	3.258	1	1	Corticosterone	C21H30O4	Lipids and lipid-like molecules	Sterol Lipids	HMDB0001547	C02140	4408.59	12817.3	11230.2	10201.4	8233.09	4827.61	15295.2	16017.9	14191.7	14104.4	13376	12895.9	11963.3	26742.3	19088.9	16927.7	28874.2	18126	22583.9
pos-M348T53	2	348.07	0.88965	1	1	Adenosine 5'-monophosphate	C10H14N5O7P	Nucleosides, nucleotides, and analogues	Purine nucleotides	HMDB0000045	C00020	26659.6	38463.4	29503	38709	34137.4	35071.7	34687.3	31613.5	30500.8	33412	34212.4	33965	34608.4	25252.2	25127.1	30660.2	38454.5	23819.4	38918.6
pos-M348T127	2	348.071	2.116	1	1	Adenosine 5'-monophosphate	C10H14N5O7P	Nucleosides, nucleotides, and analogues	Purine nucleotides	HMDB0000045	C00020	262335	244628	222086	268786	264835	345798	233420	235838	232682	230350	251435	307697	298173	271615	202029	238063	298601	218465	309362
pos-M348T84	2	348.071	1.3983	1	1	Adenosine 5'-monophosphate	C10H14N5O7P	Nucleosides, nucleotides, and analogues	Purine nucleotides	HMDB0000045	C00020	90749.2	116884	94615.6	109850	127684	150942	101049	101493	96370.6	97328.5	115089	130646	146439	108429	74493.4	122213	127227	89971.3	119144
pos-M352T231	2	352.245	3.84677	1	1	Prostaglandin A2	C20H30O4	Lipids and lipid-like molecules	Fatty Acyls	HMDB0002752	NA	2286.33	2499.9	2082.24	2348	1811.89	2848.55	3193.57	2658.67	2061.33	2655.96	1942.02	2578.67	3356.9	1433.74	1676.43	2052.79	2051.87	2133.41	1683.58
pos-M353T206	2	353.229	3.43873	1	1	Anileridine	C22H28N2O2	Organoheterocyclic compounds	Piperidines	HMDB0015049	null	34343.5	21860.4	32705.6	26724.9	15992.1	16872	54602.4	30789.6	28499.7	36030.6	20410.2	25850.2	28630.3	35778.2	21869.9	19001.6	34173.8	29932.4	43676.2
pos-M356T205	2	356.278	3.4125	1	1	Acylcarnitine 13:1	C20H38NO4	Lipids and lipid-like molecules	Fatty Acyls	-	C02301	3385.2	2218.63	4293.1	3405.35	2495.16	1770.78	2429.72	2887.16	2511.37	2095.92	1355.57	2960.66	2145.61	2437.62	4912.76	887.568	1661.17	2935.96	2747.06
pos-M358T210	2	358.293	3.50108	1	1	Acylcarnitine 13:0	C20H40NO4	Lipids and lipid-like molecules	Fatty Acyls	-	C02301	11990.6	7474.73	8682.66	8961.96	8657.38	9089.59	8003.87	8586.42	8436.94	6282.67	8129.76	6734.64	9461.95	7632.36	9698.42	6922.82	7185.27	6259.27	8890.56
pos-M359T144	2	359.101	2.40358	1	1	Pantetheine 4'-phosphate	C11H23N2O7PS	Organic acids and derivatives	Organic phosphoric acids and derivatives	HMDB0001416	C01134	13583.3	3714.72	7877.99	6758.21	7164.16	6623.71	7846.79	7839.81	6048.4	6866.11	6732.64	8393.83	8530.52	4786.38	8172.51	6881.01	9839.31	10876.5	4953.71
pos-M359T242	2	359.218	4.0403	1	1	Cannabidiolic acid	C22H30O4	Unknown	-	NA	C10784	5477.31	2248.37	2294.58	3012.48	3917.76	2189.66	6214.89	5563.52	7127.27	6785.49	2817.93	3080.11	2848.37	4739.02	3276.32	1783.92	2277.7	1808.67	1083.02
pos-M360T506	2	360.322	8.4325	1	1	Erucamide	C22H43NO	Unknown	-	NA	NA	4800.63	8789.29	7314.97	3439.08	7201.35	6182.29	21395.8	20034.5	16293.1	17145.4	8425.15	11124.9	12888.9	18369	12758.2	12896.5	9624	8002.25	11478.9
pos-M363T195	2	363.203	3.25486	1	1	Hydrocortisone	C21H30O5	Lipids and lipid-like molecules	Sterol Lipids	HMDB0014879	C00735	1957.13	2179.24	2896.89	2034.97	2478.31	831.356	2065.08	2680.28	2638.76	2831.03	3227.4	3140.44	3331	4472.72	2806.13	3238.98	4282.57	3374.12	4512.45
pos-M363T185	2	363.223	3.08342	1	1	Hydrocortisone	C21H30O5	Lipids and lipid-like molecules	Sterol Lipids	HMDB0014879	C00735	1250.73	3002.15	3060.46	2848.19	2634.4	1427.73	2493.89	5501.48	4650.27	5509.2	6154.01	5326.02	3027.89	7932.47	3968.02	7237.62	3284.18	6236.32	2460.41
pos-M364T135	2	364.064	2.25018	1	1	Guanosine 5'-monophosphate	C10H14N5O8P	Nucleosides, nucleotides, and analogues	-	NA	NA	19675.8	27094.2	19887.8	21952.9	19909.6	23356.8	20712.2	19207.7	20048.1	20163.7	20675	23810.5	24033.4	24719	18513.4	24106.8	24165.5	15335.2	31188.2
pos-M364T53_1	2	364.063	0.890917	1	1	Guanosine monophosphate	C10H14N5O8P	Nucleosides, nucleotides, and analogues	Purine nucleotides	HMDB0001397	C00144	9902.49	12372.7	10432.6	10085	10597	13107.7	10455.5	10045.5	11800.3	11135.6	11881.2	11087.3	11956.1	10854.4	9792.56	11527.3	14258.5	11286.7	12030.3
pos-M364T93	2	364.064	1.5514	1	1	Guanosine 5'-monophosphate	C10H14N5O8P	Nucleosides, nucleotides, and analogues	-	NA	NA	16728.1	23410.9	19647.1	22410.9	24180	27874.9	19397.7	18084.5	18658.2	18559	21958.9	25128.7	27596.8	19877.1	13958.8	21878.7	23218.8	15217.7	18036.5
pos-M364T277	2	364.25	4.62335	1	1	1-Pyrrolidineheptanoic acid, 2-[(1E,3S,4S)-3-hydroxy-4-methyl-1-nonen-6-yn-1-yl]-5-oxo-, (2R)-	C21H33NO4	Unknown	-	NA	NA	861.854	2397.96	1542.35	969.604	5025.78	818.807	3507.32	3207.9	3199.16	3262.71	2282.74	2258.17	1299.1	3499.96	2110.83	2633.27	1489.64	2493.63	2846.91
pos-M365T542	2	365.103	9.02815	1	1	Gerberinol	C21H16O6	Phenylpropanoids and polyketides	Coumarins and derivatives	HMDB0033304	null	4483.15	3319.07	4429.21	3537.8	4639.49	4473.04	4416.05	3969.33	5175.2	4190.34	2839.72	3550.73	3831.53	3634.8	4309.56	3394.33	4576	4050.38	3042.6
pos-M365T50	2	365.104	0.837908	1	1	Gerberinol	C21H16O6	Phenylpropanoids and polyketides	Coumarins and derivatives	HMDB0033304	null	10550.5	11329.1	10498.1	11260.5	8671.82	13740.9	9673.12	8646	2064.56	7694.11	3917.94	8796.21	10201.5	3133.71	2395.54	7458.88	6070.58	1331.83	2410.12
pos-M366T203	2	366.263	3.38048	1	1	Acylcarnitine 14:3	C21H36NO4	Lipids and lipid-like molecules	Fatty Acyls	-	C02301	2822.67	4293.92	2729.46	2690.73	3495.33	3580.04	3595.79	3353.34	3319.85	2664.77	3567.24	4367.92	3488.27	4117.68	3333.1	2891.52	3505.89	1912.38	2826.67
pos-M368T205	2	368.278	3.41892	1	1	Acylcarnitine 14:2	C21H38NO4	Lipids and lipid-like molecules	Fatty Acyls	-	C02301	16030	11187.6	15271.5	16985.7	12921.7	11965.3	14052	13368	14173.2	15199.3	16302.2	14881.7	13114.1	14962	17155.8	12025.8	15553.7	14518.2	10617.6
pos-M370T126	2	370.05	2.09683	1	1	Adenosine monophosphate	C10H14N5O7P	Nucleosides, nucleotides, and analogues	Purine nucleotides	HMDB0000045	C00020	3786.72	3981.79	3233.46	3348.64	2611.42	5613.02	3288.65	3576.63	2441.6	3118.79	4332.09	4337.13	4173.81	3150.15	4182.42	3052.81	6040.7	2643.02	3149.45
pos-M370T210	2	370.293	3.50208	1	1	Acylcarnitine 14:1	C21H40NO4	Lipids and lipid-like molecules	Fatty Acyls	HMDB02014	C02301	96144.4	28165.3	53893.8	72997.8	45045.8	38433.4	56373.4	53994.9	52251.1	53950	58074.2	52610.8	59055.8	79580.9	57993	45252.4	67590.2	77199.3	59649.1
pos-M371T492	2	371.313	8.19362	1	1	Bis(2-ethylhexyl) adipate	C22H42O4	Lipids and lipid-like molecules	Fatty Acyls	HMDB0040270	C14240	3898.03	5808.62	3159.24	3797.16	3862.96	3125.51	7272.77	5295.56	3935.64	5600.95	3762.23	2869.1	4651.51	2851.89	2949.07	4498.74	3266.69	3720.12	2929.61
pos-M372T210	2	372.243	3.50252	1	1	Tamoxifen	C26H29NO	Phenylpropanoids and polyketides	Stilbenes	HMDB0014813	C07108	21719.9	50707	6406.58	108954	4564.71	16833.4	118605	104456	110036	106380	112647	106765	119603	645038	11663.4	2.09192e+06	25886.7	2978.92	5024.43
pos-M372T217	2	372.311	3.61907	1	1	Acylcarnitine 14:0	C21H42NO4	Lipids and lipid-like molecules	Fatty Acyls	HMDB05066	C02301	671751	295241	441698	595250	330564	258354	435088	417189	408652	393150	424023	394206	437715	450790	483973	441629	432495	555478	493940
pos-M375T462	2	375.204	7.69183	1	1	Furanylfentanyl	C24H26N2O2	Unknown	-	NA	NA	563.983	850.88	534.902	505.885	362.535	362.024	738.835	836.413	662.441	757.1	393.538	600.38	432.037	1026.71	419.731	865.768	464.624	514.292	356.119
pos-M375T212	2	375.213	3.53023	1	1	Furanylfentanyl	C24H26N2O2	Unknown	-	NA	NA	59540.3	40287.4	34702.5	36782.5	36821.9	41666.4	47466.1	51138.7	52018.2	49382.3	36313.1	35478.5	31979.4	21952.5	26499.1	21528.8	39170.9	28092.8	30517.2
pos-M377T156	2	377.143	2.6083	1	1	(-)-Riboflavin	C17H20N4O6	Organic oxygen compounds	Organooxygen compounds	HMDB0003070	C00493	7289.02	10291.3	7424.63	9982.87	10184.8	9087.32	9966.86	9275.04	9845.77	7848.35	10087.8	9436.33	7727.02	7033.72	9929.93	9141.28	9456.21	10966.5	15011.7
pos-M380T136	2	380.112	2.2622	1	1	S-Lactoylglutathione	C13H21N3O8S	Organic acids and derivatives	Carboxylic acids and derivatives	HMDB0001066	C03451	54893.6	25473.4	83123.6	45316.3	53229.8	35287.9	48085.4	42251.6	44248.2	45472.6	49992.4	54132.7	60678.4	40292	84646.5	5372.93	196796	75389.2	45089.7
pos-M380T53	2	380.114	0.890933	1	1	S-Lactoylglutathione	C13H21N3O8S	Organic acids and derivatives	Carboxylic acids and derivatives	HMDB0001066	C03451	14156.9	3231.86	19847.6	12777.5	11537.8	6113.68	11318	15421.8	5424.28	16240.1	14706	11018	10435.7	11344	23203.8	7112.35	54524.2	21794.5	12743
pos-M382T188	2	382.257	3.13489	1	1	N-[(3s,5s,7s)-Adamantan-1-yl]-1-(4-hydroxypentyl)-1H-indazole-3-carboxamide	C23H31N3O2	Organoheterocyclic compounds	Indoles and derivatives	NA	NA	4984.68	2012.14	4010.59	4886.06	1993.37	2923.4	5141.31	3537.16	2369.47	3882.75	4639.42	4406.12	4081.67	5783.13	7512.44	5061.66	5137.41	5457.56	4893.53
pos-M383T41	2	383.16	0.679067	1	1	Loratadine	C22H23ClN2O2	Organoheterocyclic compounds	Benzocycloheptapyridines	HMDB0005000	C06818	1020.51	1043.31	774.607	641.642	598.465	893.939	795.366	779.137	626.529	886.99	1237.07	1085.77	968.75	672.344	700.544	389.403	1129.33	982.513	610.141
pos-M384T216	2	384.309	3.59975	1	1	Acylcarnitine 15:1	C22H42NO4	Lipids and lipid-like molecules	Fatty Acyls	-	C02301	7727.96	7435.73	7607.87	5562.84	7296.37	8846.78	7398.52	7223.54	5023.98	6634.57	7636.86	6670.31	7142.47	7052.12	8233.42	6251.58	4439.94	5910.03	6739.23
pos-M385T102	2	385.128	1.70163	1	1	S-Adenosyl-L-homocysteine	C14H20N6O5S	Nucleosides, nucleotides, and analogues	5'-deoxyribonucleosides	HMDB0000939	C00021	34652.6	26572.4	28985.4	33846.1	35545.7	50059	30963	28825.9	28996.9	31043.2	34303.1	36809.5	42974.5	20615.4	23580.5	29398.7	33965.2	31633.7	18256
pos-M385T491	2	385.344	8.17728	1	1	8(9)-Dehydrocholesterol	C27H44O	Unknown	-	NA	NA	1793.98	1762.38	1480.88	579.66	3674.28	1145.74	2597.72	2359.68	2123.45	1851.12	1761.13	727.245	1184.89	2215.88	1612.07	2429.93	872.766	1103.47	1827.48
pos-M386T222	2	386.326	3.69977	1	1	Acylcarnitine 15:0	C22H44NO4	Lipids and lipid-like molecules	Fatty Acyls	-	C02301	289438	145592	191870	162330	297265	308055	171555	156590	154003	164953	183833	165699	164648	139791	121901	102246	86825.4	71406.3	110181
pos-M390T262	2	390.274	4.3686	1	1	Acylcarnitine 16:5	C23H36NO4	Lipids and lipid-like molecules	Fatty Acyls	-	C02301	1923.02	2213.69	1477.94	2434.31	1610.35	1802.22	2978.77	2316.01	1734.81	2428.26	3097.67	1984.24	2042.58	1867.34	2023.32	1863.72	1607.13	1554.66	2185.26
pos-M391T236	2	391.281	3.93403	1	1	12-Ketodeoxycholic acid	C24H38O4	Lipids and lipid-like molecules	Sterol Lipids	HMDB0000328	NA	1441.6	2608.52	1537.1	1116.49	2004.79	1527.09	1927.39	1532.36	2277.19	2422.89	1715.04	1669.73	1793.45	3697.34	4827.85	3941.89	3685.79	2034.21	2826.58
pos-M391T488	2	391.282	8.13513	1	1	Dioctyl phthalate	C24H38O4	Unknown	-	NA	C14227	5091.96	21450.3	5404.52	4121.9	5046.17	4869.91	11468	9979.04	7324.74	7701.94	5145.18	5369.04	5952.05	8791.29	5281.62	12487.4	4951.14	4561.85	3694.26
pos-M392T181	2	392.241	3.01812	1	1	Benzoic acid, 4-[[4-(1H-indol-4-yl)-1-piperazinyl]methyl]-, 1,1-dimethylethyl ester	C24H29N3O2	Benzenoids	Benzene and substituted derivatives	NA	NA	1746.17	2519.28	2044.67	1188.46	2474.22	2725.33	2860.51	2438.61	2989.39	2522.62	3149.11	3097.73	2722.91	7423.71	5379.91	5817.22	2269.81	4445.29	7249.37
pos-M392T208	2	392.278	3.46757	1	1	Acylcarnitine 16:4	C23H38NO4	Lipids and lipid-like molecules	Fatty Acyls	-	C02301	560.682	5151.77	4964.13	5309.01	6171	5793.77	5135.91	5421.14	3791.72	5522.04	6088.91	5446.5	6052.05	5204.13	8647.72	3785.65	5013.17	4007.7	5415.1
pos-M392T327	2	392.281	5.4475	1	1	Acylcarnitine 16:4	C23H38NO4	Lipids and lipid-like molecules	Fatty Acyls	-	C02301	3397.37	1547.63	664.938	655.998	1302.95	725.432	2046.77	1487.48	2400.15	2366.76	1047.48	746.247	851.695	2442.58	1252.1	1021.19	611.49	976.125	486.126
pos-M394T210	2	394.294	3.50093	1	1	Acylcarnitine 16:3	C23H40NO4	Lipids and lipid-like molecules	Fatty Acyls	-	C02301	19750.5	14976.6	17542.1	15334.7	11449.6	12420.2	15715.3	14826.8	13050	15705.8	15631.8	13174.6	13901	26273.7	21045	13660.2	16548.6	16519.6	12452.6
pos-M396T214	2	396.309	3.57225	1	1	Acylcarnitine 16:2	C23H42NO4	Lipids and lipid-like molecules	Fatty Acyls	-	C02301	77466	39293.4	51935.6	97080.5	31741.2	32741.5	53614.8	62874.7	58731.2	57942.2	62522.5	57440.2	56204.1	86723.1	81635.8	69059.7	78023.5	138984	107012
pos-M398T221	2	398.326	3.68043	1	1	Acylcarnitine 16:1	C23H44NO4	Lipids and lipid-like molecules	Fatty Acyls	HMDB06317	C02301	666674	319450	387962	477674	280508	298267	380947	419185	414704	422198	375714	379760	381759	464243	1765.39	379537	333066	557906	411212
pos-M399T48	2	399.142	0.805067	1	1	S-Adenosyl-L-methionine	C15H22N6O5S	Nucleosides, nucleotides, and analogues	5'-deoxyribonucleosides	HMDB0001185	C00019	4864.5	4326.37	5419.13	6422.5	8226.82	8459.61	7290.3	5998.67	5206	5416.87	6570.9	6708.27	6239.63	6353.55	6090.98	6182.91	6144.63	6829.76	4879.06
pos-M400T230_2	2	400.343	3.8374	1	1	Palmitoylcarnitine	C23H45NO4	Lipids and lipid-like molecules	Fatty Acyls	HMDB0000222	C02990	4.03452e+06	2.32623e+06	2.8442e+06	3.67047e+06	2.75901e+06	2.39885e+06	3.05972e+06	2.85536e+06	2.85244e+06	2.84105e+06	2.92364e+06	2.92371e+06	2.83546e+06	2.42122e+06	2.67422e+06	2.6002e+06	2.36662e+06	2.8694e+06	2.44274e+06
pos-M401T493	2	401.339	8.21092	1	1	7.alpha.-Hydroxy-4-cholesten-3-one	C27H44O2	Lipids and lipid-like molecules	Sterol Lipids	HMDB01993	C05455	3537.78	2906.16	3322.52	2837.53	3021.41	4496.87	6004.67	4704.49	10619.3	10427.2	3243.66	8103.75	2631.04	2618.4	1877.71	8076.57	2525.36	6967.29	6170.86
pos-M408T272	2	408.308	4.53233	1	1	12-Ketodeoxycholic acid	C24H38O4	Lipids and lipid-like molecules	Sterol Lipids	HMDB0000328	NA	813.743	963.929	750.431	580.805	686.062	419.732	1122.22	1582.31	1177.32	1187.62	567.212	595.528	633.089	3068.5	1491.63	2610.28	1533.58	1005.38	1138.98
pos-M410T222	2	410.323	3.70477	1	1	Acylcarnitine 17:2	C24H44NO4	Lipids and lipid-like molecules	Fatty Acyls	-	C02301	3398.68	2248.15	3561.25	2976.72	3797.89	2774.16	3807.93	2769.11	2453.21	2937.51	1784.7	3510.9	2778.72	2254.51	1625.32	3643.39	2470.81	3322.05	1970.13
pos-M411T184	2	411.233	3.07427	1	1	Risperidone	C23H27FN4O2	Organoheterocyclic compounds	Pyridopyrimidines	HMDB0005020	C06861	6249.13	4514.34	4589.29	2667.02	4391.84	3896.16	4578.72	4135.07	4019.74	3699.27	3094.1	2856.71	3080.87	3232.06	3902.52	2661.27	2532.05	3251.27	4019.85
pos-M412T203	2	412.304	3.37935	1	1	11-Hydroxyeicosatetraenoate glyceryl ester	C23H38O5	Lipids and lipid-like molecules	Endocannabinoids	HMDB0012530	null	40216.5	52273.1	53861.8	66301.3	36508.1	44304.8	43356	36923.5	47243.4	39132	49640.5	42944.7	43108.3	30472.1	64494.3	38543.6	65119.3	56324	33480.9
pos-M412T227	2	412.341	3.78482	1	1	Acylcarnitine 17:1	C24H46NO4	Lipids and lipid-like molecules	Fatty Acyls	-	C02301	77672	40344.7	41907.6	36778.9	43385.8	42641.3	46228	45827.2	45065.4	43991.9	39073.8	41617.2	39253	36799	36328.6	34609.3	29376.9	28307.8	35781.7
pos-M414T237_2	2	414.358	3.95107	1	1	Acylcarnitine 17:0	C24H48NO4	Lipids and lipid-like molecules	Fatty Acyls	HMDB06210	C02301	807104	493406	526082	600701	662395	683669	577720	570540	559025	573061	577174	541465	529572	255312	152448	268128	200878	178547	147911
pos-M416T216_2	2	416.337	3.60162	1	1	3-Hydroxyhexadecanoylcarnitine	C23H45NO5	Organic acids and derivatives	Hydroxy acids and derivatives	HMDB0013336	NA	309622	457141	375571	476152	323177	376780	343145	338716	338430	349268	383720	359698	372432	324003	615081	402879	401896	380596	258713
pos-M420T216	2	420.308	3.59779	1	1	Acylcarnitine 18:4	C25H42NO4	Lipids and lipid-like molecules	Fatty Acyls	HMDB06463	C02301	7306.36	7558.61	6039.9	5564.45	5566.34	3049.45	8261.9	6788.83	4886.68	7806.74	7228.56	7248.55	6513.22	11569.2	9733.51	9855.7	7556.34	5558.38	6156.61
pos-M422T220	2	422.325	3.66101	1	1	Acylcarnitine 18:3	C25H44NO4	Lipids and lipid-like molecules	Fatty Acyls	-	C02301	75693	41252.1	47831.5	53529.4	28268.2	35472.4	45161.3	55451	53186.2	45650.7	48254	43001.6	43861.6	86975.8	75877.6	75958.3	53531.9	44385.6	37119.5
pos-M424T225_2	2	424.342	3.74842	1	1	Linoleoylcarnitine	C25H45NO4	Lipids and lipid-like molecules	Fatty Acyls	NA	NA	975880	468294	556769	934700	429095	483411	656477	659498	657611	664383	700965	656822	655946	1.06428e+06	708841	812108	668557	886624	549013
pos-M426T246	2	426.259	4.10549	1	1	1-Myristoyl-2-hydroxy-sn-glycero-3-phosphoethanolamine	C19H40NO7P	Lipids and lipid-like molecules	Glycerophospholipids	HMDB0011500	NA	5546.5	4052.83	5505.62	5009.16	4981.58	5191.35	6215.85	6414.64	5439.81	6231.84	4760.52	5528.38	4377.1	5591.18	6897.66	4851.04	4363.25	6041.83	4737.99
pos-M426T234_2	2	426.358	3.9048	1	1	Oleoyl-L-carnitine	C25H47NO4	Lipids and lipid-like molecules	Fatty Acyls	HMDB0005065	NA	3.60946e+06	1.50222e+06	2.25812e+06	2.53844e+06	1.9421e+06	1.55409e+06	2.21593e+06	2.35925e+06	2.01158e+06	2.29733e+06	2.341e+06	2.20794e+06	2.17273e+06	1.71988e+06	1.75947e+06	1.82718e+06	1.55519e+06	2.37859e+06	1.91041e+06
pos-M427T50	2	427.094	0.837883	1	1	L-Cysteine-glutathione disulfide	C13H22N4O8S2	Organic acids and derivatives	Carboxylic acids and derivatives	NA	NA	63163.2	60350.5	64347.1	39215.9	50939.9	46871.2	40915	39293.8	42635.9	42155.7	47277.6	48393	45239.7	29878.5	8744.94	43644.6	29963.2	9519.86	20903
pos-M428T76	2	428.035	1.26832	1	1	Adenosine 5'-diphosphate	C10H15N5O10P2	Nucleosides, nucleotides, and analogues	Purine nucleotides	HMDB0001341	C00008	9742.94	8929.41	12483.8	14615.9	13840.3	11593.6	10137.3	12083.2	8596.87	20222.5	11132.9	12860.7	12861.2	11276.4	15010.5	10133.5	14350.3	13659	18854.9
pos-M428T54	2	428.035	0.8926	1	1	Adenosine_Diphosphate	C10H15N5O10P2	Nucleosides, nucleotides, and analogues	Purine nucleosides	HMDB0000050	C00212	5607.11	6320.86	6228.72	6437.66	6154.41	5598.34	5977.45	5635.04	6226.91	6086.87	5693.61	6814.46	7165.24	5099.17	6885.84	7352.44	6796.56	5128.56	9038.85
pos-M428T249_2	2	428.374	4.15005	1	1	Stearoyl-L-carnitine	C25H49NO4	Lipids and lipid-like molecules	Fatty Acyls	HMDB0000848	NA	2.98875e+06	2.34702e+06	2.20735e+06	2.87909e+06	2.43112e+06	2.28949e+06	2.47025e+06	2.37582e+06	2.34313e+06	2.45313e+06	2.5183e+06	2.36022e+06	2.26828e+06	1.61147e+06	1.91958e+06	1.78499e+06	1.75733e+06	2.00456e+06	1.739e+06
pos-M430T328	2	430.33	5.471	1	1	Sipeimine	C27H43NO3	Unknown	-	NA	C10808	1360.05	2539.29	1010.46	1857.92	4747.5	621.565	2406.85	1986.89	2671.56	3028.36	1271.59	1809.53	700.047	3719.15	2447.9	2723.22	1127.58	1731.83	2788.96
pos-M431T295	2	431.313	4.91816	1	1	7.alpha.-Hydroxy-3-oxo-4-cholestenoic acid	C27H42O4	Unknown	-	NA	NA	4713.38	5636.29	4766.47	3634.42	4484.82	6427.17	5372.54	4111.06	4605.71	5404.89	3144.18	3276.06	4135.2	4351.71	3033.42	4489	2867.49	2946.08	3963.9
pos-M438T233	2	438.354	3.87587	1	1	Acylcarnitine 19:2	C26H48NO4	Lipids and lipid-like molecules	Fatty Acyls	-	C02301	10038.2	4797.93	3487.52	6925.15	5072.71	8856.69	4467	4732.2	5293.98	6033.98	6596.42	5541.57	3001.26	3619.39	5801.18	3896.96	3381.57	3856.36	3472.43
pos-M440T264	2	440.274	4.39973	1	1	LysoPE 15:0	C20H42NO7P	Lipids and lipid-like molecules	Glycerophospholipids	HMDB11472	C04438	8956.83	7227.55	6880.31	7839.76	7122.54	8321.55	10081.7	9853.89	8876.54	10477.7	9123.69	7866.26	7632.23	8424.74	9159.35	8408.55	8127.35	6031.75	8244.14
pos-M440T221	2	440.275	3.68682	1	1	1-Lauroyl-2-hydroxy-sn-glycero-3-phosphocholine	C20H42NO7P	Lipids and lipid-like molecules	Glycerophospholipids	NA	NA	4651.91	3436.42	2575.36	2149.65	1946.57	2790.65	2212.04	1532.36	2825.39	2164.67	1758.18	1975.81	2319.69	5104.8	2285.48	1636.9	2521.95	1788.72	4348.58
pos-M440T213	2	440.337	3.55024	1	1	DG 22:3; DG(2:0/20:3)	C25H42O5	Lipids and lipid-like molecules	Glycerolipids	-	C00641	237636	312544	312936	451204	265173	282547	284883	290760	294194	290632	326092	326493	278651	327682	513240	286775	343422	418543	244234
pos-M440T201	2	440.336	3.3451	1	1	DG 22:3; DG(2:0/20:3)	C25H42O5	Lipids and lipid-like molecules	Glycerolipids	-	C00641	19470.1	10485.9	11431.6	12352.4	7617.97	7697.03	15556.9	14762.8	14735	14747.3	17455.2	16296	14902.6	55137.1	38494.1	50076.4	40572.1	19714.7	22262.8
pos-M440T243	2	440.372	4.05133	1	1	Acylcarnitine 19:1	C26H50NO4	Lipids and lipid-like molecules	Fatty Acyls	-	C02301	153829	92280.4	60685.8	46000.3	127509	113436	99138.8	94564.5	96594.8	94450.2	70446.7	83828.6	76952.9	31515.4	31040.3	16483	16994.7	33049.7	30276.5
pos-M442T220_2	2	442.353	3.66958	1	1	3-Hydroxyoleylcarnitine	C25H47NO5	Lipids and lipid-like molecules	Fatty Acyls	NA	NA	541328	710272	666938	748281	594185	662753	589500	589302	639660	636074	695926	645512	634087	599878	953044	644555	636116	765822	463917
pos-M442T258	2	442.388	4.29503	1	1	Acylcarnitine 19:0	C26H52NO4	Lipids and lipid-like molecules	Fatty Acyls	-	C02301	212317	160659	133718	175306	179292	202081	182984	174629	161721	165045	142396	141989	133211	40380.2	37508.2	65161	48008.9	40835.5	33735.5
pos-M444T217	2	444.307	3.61941	1	1	Acylcarnitine 20:6	C27H42NO4	Lipids and lipid-like molecules	Fatty Acyls	-	C02301	2231.07	2041.86	2262.94	2032.31	1563.19	1788.36	1625.09	2515.87	2634.11	2490.34	2183.58	1786.17	3254.69	2774.74	5228.76	2590.55	2861.83	2764.69	4019.01
pos-M446T218	2	446.325	3.6396	1	1	Acylcarnitine 20:5	C27H44NO4	Lipids and lipid-like molecules	Fatty Acyls	-	C02301	43812.4	35008.6	37583.7	35828.7	21441.1	34372.9	34639.1	35502.5	31090.2	31447.5	38815.6	29877.7	32337.5	87366	69652.7	78674.7	58029.4	35423.6	44300.9
pos-M448T225_2	2	448.342	3.74773	1	1	Acylcarnitine 20:4	C27H46NO4	Lipids and lipid-like molecules	Fatty Acyls	-	C02301	461561	462024	359441	380620	287438	428460	413750	420975	400871	441766	461586	421036	413429	885962	609395	730041	581097	360073	502848
pos-M450T230	2	450.354	3.82803	1	1	Acylcarnitine 20:3	C27H48NO4	Lipids and lipid-like molecules	Fatty Acyls	-	C02301	66910.7	65793	51610.1	66881.9	48604.7	55199.9	67380	65973	69996	70714	64139.9	52221.7	58551.9	89419.3	69064.4	69365.8	61144	57864.1	47111
pos-M452T256	2	452.277	4.27453	1	1	LysoPE 16:1	C21H42NO7P	Lipids and lipid-like molecules	Glycerophospholipids	HMDB11474	C04438	306410	207434	201413	252332	194788	252639	346474	323329	299970	295672	210563	273401	238757	295945	240145	257842	212640	266670	262544
pos-M452T239_2	2	452.373	3.9882	1	1	Acylcarnitine 20:2	C27H50NO4	Lipids and lipid-like molecules	Fatty Acyls	-	C02301	394569	227186	206982	475386	222584	272481	287291	291834	282283	290229	288202	311256	299389	399077	345764	148414	235072	591441	187231
pos-M454T285_2	2	454.292	4.75732	1	1	LysoPE 16:0	C21H44NO7P	Lipids and lipid-like molecules	Glycerophospholipids	HMDB11473;HMDB11503	C04438	1.3635e+06	1.10458e+06	1.01895e+06	1.08423e+06	1.12757e+06	1.11523e+06	1.59484e+06	1.55527e+06	1.4947e+06	1.37191e+06	1.0749e+06	1.09239e+06	1.06893e+06	1.36357e+06	1.14127e+06	1.28289e+06	1.10572e+06	1.2812e+06	1.12989e+06
pos-M454T254_2	2	454.388	4.22652	1	1	Acylcarnitine 20:1	C27H52NO4	Lipids and lipid-like molecules	Fatty Acyls	-	C02301	817942	598116	648889	804847	612784	662866	803914	748342	733460	729212	693708	674662	637589	544202	754397	434541	527770	1.03239e+06	634972
pos-M456T275	2	456.404	4.58325	1	1	Acylcarnitine 20:0	C27H54NO4	Lipids and lipid-like molecules	Fatty Acyls	HMDB06460	C02301	146095	263986	170612	238212	250188	294325	224859	183587	226626	233849	205948	223741	213792	145983	247225	170182	206364	253327	180532
pos-M460T269	2	460.279	4.48162	1	1	Prostaglandin G2 2-glyceryl Ester	C23H38O8	Lipids and lipid-like molecules	Fatty Acyls	HMDB0062591	null	7817.68	6809.7	7255.24	7482.5	7368.22	8047.15	9513.45	9933.9	8912.76	8486.2	7134.33	7745.24	8958.31	9826.07	8228.84	9331.42	9150.52	9996.08	9703.87
pos-M464T241	2	464.37	4.01042	1	1	Acylcarnitine 21:3	C28H50NO4	Lipids and lipid-like molecules	Fatty Acyls	-	C02301	4093.83	3312.67	2071.73	1909.36	3312.15	3332.99	3434.42	2427.9	4342.11	2664.01	2431.74	1742.63	1488.27	1667.69	2198.6	2290.11	1421.74	1613.11	2259.57
pos-M466T276	2	466.291	4.60012	1	1	LysoPE 17:1	C22H44NO7P	Lipids and lipid-like molecules	Glycerophospholipids	-	C04438	70208.6	43529.6	35954.5	39147.4	44629.7	47036.9	74740.7	53019.6	58853.2	60721.7	42196.2	52926.5	43413	66874.2	48405.5	50267.8	43168.2	49663.6	76461.5
pos-M466T231	2	466.29	3.85135	1	1	LysoPC 14:1	C22H44NO7P	Lipids and lipid-like molecules	Glycerophospholipids	HMDB10380	C04230	9077.57	6384.38	5909.63	6882.77	6072.55	5736.5	6603.25	6730.62	5727.98	5099.82	6449.73	5850.71	6424.7	4663.89	6593.21	4874.23	3966.26	4830.69	4556.72
pos-M466T255	2	466.385	4.24603	1	1	Acylcarnitine 21:2	C28H52NO4	Lipids and lipid-like molecules	Fatty Acyls	-	C02301	2828.93	3497.56	4611.06	2259.54	3240.25	2057.79	2995.65	5605.38	3135.76	3358.93	2216.35	3174.24	2586.55	2334.07	1781.08	1438.27	1682.53	2816.55	1762.88
pos-M468T248	2	468.308	4.1403	1	1	LysoPC 14:0	C22H46NO7P	Lipids and lipid-like molecules	Glycerophospholipids	HMDB10379	C04230	173817	157530	185223	167565	173979	184571	182298	246869	180807	182935	156547	156411	165344	192966	198368	184094	170757	167454	163301
pos-M468T311	2	468.307	5.1797	1	1	LysoPE 17:0	C22H46NO7P	Lipids and lipid-like molecules	Glycerophospholipids	-	C04438	113144	57419.4	62084.9	63373.3	69986.2	71842.6	118318	122226	132135	129540	62846.3	68738.9	58813.8	86100	63079.4	69327.3	62309.5	72111.3	74510.4
pos-M468T266	2	468.402	4.42852	1	1	Acylcarnitine 21:1	C28H54NO4	Lipids and lipid-like molecules	Fatty Acyls	-	C02301	11753.2	14432.3	16605.4	8748.52	17261.2	15394	15312.4	15080.1	12545.8	14383.1	13423.1	13656.8	12538.8	9583.44	9527.13	6045.44	6018.75	9069.79	9080.34
pos-M470T223	2	470.323	3.7099	1	1	Acylcarnitine 22:7	C29H44NO4	Lipids and lipid-like molecules	Fatty Acyls	-	C02301	6696.44	5998.97	4541.97	5225.76	4730.26	6517.64	4990.95	5493.06	7266.31	5493.83	5296.92	3273.85	4073.99	5388.25	7336.36	5061.57	4852.95	3488.08	3563.01
pos-M470T285_2	2	470.418	4.75728	1	1	Acylcarnitine 21:0	C28H56NO4	Lipids and lipid-like molecules	Fatty Acyls	-	C02301	13424.9	19507.4	16318.7	18510.5	20402.8	27460	19338.6	17960.2	17512.9	18232.2	16951.4	17100.3	20365	7569.87	10282.5	11582.3	10073.1	6840.63	7552.61
pos-M472T224	2	472.339	3.73635	1	1	Acylcarnitine 22:6	C29H46NO4	Lipids and lipid-like molecules	Fatty Acyls	HMDB06510	C02301	23192.6	15879.9	15591.2	16887.5	14565.6	23886.5	17493.2	15984.2	15492.1	18984.7	21822.7	18366.8	19700.1	54929.1	29349.6	31501	29376.6	19954.4	20550.9
pos-M474T228	2	474.357	3.7972	1	1	Acylcarnitine 22:5	C29H48NO4	Lipids and lipid-like molecules	Fatty Acyls	HMDB06321;HMDB06496	C02301	46174.4	42280.8	34397	37135.9	16988.1	28754.8	41201.9	38857	38120	38823.6	34279	37360.7	36255.9	76487.4	76341.7	74778.5	56853.1	51432.7	50541.8
pos-M476T249	2	476.274	4.14879	1	1	LysoPE 18:3	C23H42NO7P	Lipids and lipid-like molecules	Glycerophospholipids	HMDB11478;HMDB11479	C04438	14123.8	13821.9	13995.3	15297.7	11616.9	11462.9	14265.2	16292.2	13811.9	15723.2	13045.8	14034.8	11082.3	14328.4	15011.7	14383.2	13352.9	19152.7	12906.2
pos-M476T236	2	476.371	3.93322	1	1	Acylcarnitine 22:4	C29H50NO4	Lipids and lipid-like molecules	Fatty Acyls	-	C02301	23301.9	55055	19947.8	30290	20747.6	29130.7	33606.6	29985.2	30693.3	30383	31210.7	28803.4	28661.4	34062.4	58706.6	32487.6	31236	25067.2	40519.1
pos-M478T269_2	2	478.293	4.48152	1	1	LysoPE 18:2	C23H44NO7P	Lipids and lipid-like molecules	Glycerophospholipids	HMDB11477	C04438	575261	660599	674292	487536	651769	463907	632024	625265	572086	594966	486279	494610	468012	1.1236e+06	535838	651702	879920	612220	576265
pos-M478T246	2	478.386	4.09965	1	1	Acylcarnitine 22:3	C29H52NO4	Lipids and lipid-like molecules	Fatty Acyls	-	C02301	16125.6	25776.9	13440.4	17628.8	14832.5	16440.7	24453.6	16090.9	21985.8	20161.4	17859.1	22584.5	15381.1	12336.2	34695.8	11125.5	15708.3	23993	18628.8
pos-M480T299_2	2	480.308	4.97583	1	1	LysoPE 18:1	C23H46NO7P	Lipids and lipid-like molecules	Glycerophospholipids	HMDB11475;HMDB11476;HMDB11505;HMDB11506	C04438	2.18929e+06	1.59233e+06	1.61839e+06	1.71991e+06	1.57743e+06	1.81463e+06	2.06016e+06	2.04952e+06	2.04732e+06	2.1608e+06	1.68727e+06	1.71405e+06	1.63792e+06	1.97707e+06	1.50717e+06	1.88578e+06	1.51357e+06	1.71196e+06	1.72914e+06
pos-M480T260	2	480.403	4.33227	1	1	Acylcarnitine 22:2	C29H54NO4	Lipids and lipid-like molecules	Fatty Acyls	-	C02301	55078.3	132665	67543.2	101630	87844.8	114248	109950	101095	97226.7	98072	94778.9	90615.8	79756.3	111614	179062	55484.1	117716	227670	94953.9
pos-M482T267	2	482.324	4.45563	1	1	LysoPC 15:0	C23H48NO7P	Lipids and lipid-like molecules	Glycerophospholipids	HMDB10381	C04230	421003	346325	302192	323285	316834	414621	401018	406442	379640	418745	335370	342214	306846	330173	398073	350989	321536	316958	357944
pos-M482T327	2	482.323	5.45383	1	1	LysoPE 18:0	C23H48NO7P	Lipids and lipid-like molecules	Glycerophospholipids	HMDB11129;HMDB11130	C04438	87517.8	43053.3	41422.5	42711.1	48978.7	43572.4	157915	157542	150538	149497	52664.7	55312.8	48954.6	70254.4	67621.8	65896.4	61967.3	75251.4	79335.4
pos-M482T340_2	2	482.324	5.66443	1	1	LysoPE 18:0	C23H48NO7P	Lipids and lipid-like molecules	Glycerophospholipids	HMDB11129;HMDB11130	C04438	2.28963e+06	1.64279e+06	1.48967e+06	1.59502e+06	1.61245e+06	1.60625e+06	3.03269e+06	2.90642e+06	2.81881e+06	2.66195e+06	1.68795e+06	1.59697e+06	1.46485e+06	1.91084e+06	1.68561e+06	1.7543e+06	1.59718e+06	2.00989e+06	1.72748e+06
pos-M482T279	2	482.419	4.64985	1	1	Acylcarnitine 22:1	C29H56NO4	Lipids and lipid-like molecules	Fatty Acyls	-	C02301	79523.7	116505	102218	118515	117399	132103	157462	147535	140509	139940	115728	120688	118292	113487	188044	86493.8	143257	241864	128443
pos-M484T305	2	484.432	5.08342	1	1	Acylcarnitine 22:0	C29H58NO4	Lipids and lipid-like molecules	Fatty Acyls	-	C02301	11141.5	27677.8	24045.6	29072.7	28805.1	29010.3	24827.4	24354.7	19433.2	28445.1	24603.6	23324	22009.2	15038.1	24407.7	21994	20453.2	18658.2	15363.5
pos-M489T50	2	489.113	0.827725	1	1	Cytidine 5'-diphosphocholine	C14H26N4O11P2	Nucleosides, nucleotides, and analogues	-	NA	NA	5529.34	7153.7	5471.07	8200.97	9979.98	9451.32	5631.48	4382.75	6970.35	6099.47	7446.98	6336.5	8144.57	2197.86	3429.3	4167.92	4973	2393.18	2719.34
pos-M492T241	2	492.306	4.02078	1	1	LysoPC 16:2	C24H46NO7P	Lipids and lipid-like molecules	Glycerophospholipids	-	C04230	32790.1	24072	22929.8	32809.5	18182.4	26408.3	30626.5	26712.8	26893.8	31612.2	26957.6	25984	23830.1	57194.7	31567.8	39103.4	29755.2	27782.7	26691.6
pos-M494T259_2	2	494.323	4.32421	1	1	Plasmenyl-PC 16:0; PC(P-14:0/2:0)	C24H48NO7P	Lipids and lipid-like molecules	Glycerophospholipids	-	C00958	1.52939e+06	1.19181e+06	1.36622e+06	1.23015e+06	1.1027e+06	1.25538e+06	1.79337e+06	1.3942e+06	1.42559e+06	1.40706e+06	1.09698e+06	1.14975e+06	1.09523e+06	1.17388e+06	1.08154e+06	1.09709e+06	1.29992e+06	1.38813e+06	915328
pos-M494T323	2	494.322	5.37615	1	1	LysoPE 19:1	C24H48NO7P	Lipids and lipid-like molecules	Glycerophospholipids	-	C04438	29958	14252.8	11794.8	11444.9	15334.7	11968.7	31530.1	30635.6	29901.5	29135.3	10637.5	10438.7	10936.8	13211.5	11489.1	10968	8817.47	10062.7	14022.8
pos-M496T289_2	2	496.34	4.8239	1	1	LysoPC 16:0	C24H50NO7P	Lipids and lipid-like molecules	Glycerophospholipids	-	C04230	8.25969e+06	7.55068e+06	7.33833e+06	7.84108e+06	8.23956e+06	8.01833e+06	9.07295e+06	8.66806e+06	8.65003e+06	8.27313e+06	7.84267e+06	7.58572e+06	7.72538e+06	7.47634e+06	8.91699e+06	8.97301e+06	7.39285e+06	7.80829e+06	6.95034e+06
pos-M498T320	2	498.448	5.3355	1	1	Acylcarnitine 23:0	C30H60NO4	Lipids and lipid-like molecules	Fatty Acyls	-	C02301	3432.49	5240.98	3644.54	5192.92	5509.49	5417.23	8010.39	7172.6	7066.99	5549.45	5649.66	4828.58	2407.89	2746.54	4775.13	4152.85	3413.22	3942.54	3234.45
pos-M500T246	2	500.275	4.09234	1	1	LysoPE 20:5	C25H42NO7P	Lipids and lipid-like molecules	Glycerophospholipids	HMDB11489	C04438	15482.6	13728.1	14298.2	15581.8	15769	14844.2	20559.1	23375.4	19741.1	18668.3	15747.4	12028.8	11117.8	29923.5	15333.8	22546	16135.7	23053.7	14436.6
pos-M500T234	2	500.37	3.89488	1	1	Acylcarnitine 24:6	C31H50NO4	Lipids and lipid-like molecules	Fatty Acyls	-	C02301	4481.77	4755.71	4143.37	5196.94	2910.5	4542.26	4666.51	4408.03	4818.99	4533.39	4696.52	4328.95	4419.2	6814.76	7147.52	8295.49	6275.44	5400.69	4979.1
pos-M502T263_2	2	502.292	4.39072	1	1	LysoPE 20:4	C25H44NO7P	Lipids and lipid-like molecules	Glycerophospholipids	HMDB11487;HMDB11488;HMDB11517;HMDB11518	C04438	295775	406635	430582	394654	499280	303121	440027	442838	385429	419366	451906	505554	432030	437244	206953	323759	227966	356321	380613
pos-M502T241	2	502.386	4.02247	1	1	Acylcarnitine 24:5	C31H52NO4	Lipids and lipid-like molecules	Fatty Acyls	-	C02301	9298.91	12752.9	7216.94	10935.5	7115.06	9895.68	11657.3	11797.6	10008.9	9752.29	8901.74	9252.95	9383.37	9150.56	20475.8	8877.94	11201.9	8323.34	9694.89
pos-M504T278	2	504.307	4.63135	1	1	LysoPE 20:3	C25H46NO7P	Lipids and lipid-like molecules	Glycerophospholipids	HMDB11484;HMDB11485;HMDB11486;HMDB11514;HMDB11515	C04438	21963.3	15539.9	15870.9	46036.3	15073.7	15926.2	27676	24395	23336.3	23564.2	10232	14823.9	40938.4	23469.9	8513.68	15630.8	13138.6	14192.9	10553.1
pos-M504T267	2	504.301	4.45652	1	1	LysoPE 20:3	C25H46NO7P	Lipids and lipid-like molecules	Glycerophospholipids	HMDB11484;HMDB11485;HMDB11486;HMDB11514;HMDB11515	C04438	31843.2	33650.2	28396.5	25062.4	30033	27065.6	32551.9	35607.9	32961.5	33844.7	16640.2	47032.7	24397.7	25732.9	26025.3	28072.6	21847.5	21028	21614.8
pos-M504T253	2	504.402	4.21637	1	1	Acylcarnitine 24:4	C31H54NO4	Lipids and lipid-like molecules	Fatty Acyls	-	C02301	8170.71	28206	7827.49	12227.5	9987.45	16140	14754.3	14713.8	14118.7	13171	13239.4	12935.7	11814.8	8852.03	26580.6	9856.29	11895.3	9364.44	16529.1
pos-M506T311	2	506.321	5.18651	1	1	LysoPE 20:2	C25H48NO7P	Lipids and lipid-like molecules	Glycerophospholipids	HMDB11483	C04438	25274	13501.5	13810.3	15433.1	14625.3	14627.5	26737.9	27057.4	26523.4	27281.5	15410.8	15336.2	13528.4	24805.3	19189.5	17198.3	13026.8	18279.5	17257.3
pos-M506T255	2	506.321	4.25078	1	1	LysoPC 17:2	C25H48NO7P	Lipids and lipid-like molecules	Glycerophospholipids	-	C04230	15378.6	7971.84	7664.67	8745.17	7282.4	12193.8	9902.65	10197.4	9008.84	8325.86	7886.89	8157.53	9026.54	11974.9	15303.1	13683.1	5965.14	7578.93	12533.8
pos-M506T199	2	506.344	3.3123	1	1	N-Octanoylsphingosine-1-phosphate	C26H52NO6P	Nucleosides, nucleotides, and analogues	Purine nucleotides	NA	NA	4270.65	4551.28	4293.61	3430.09	2963.87	4129.59	3709.38	4173.39	3199.97	3340.83	4790.52	4484.6	3469.7	6656.84	5558.6	4874.49	5350.49	3378.15	4298.15
pos-M506T286	2	506.357	4.76727	1	1	N-Octanoylsphingosine-1-phosphate	C26H52NO6P	Nucleosides, nucleotides, and analogues	Purine nucleotides	NA	NA	12518	17684.4	6442.79	8883.8	13274.8	14564	12671.9	13684.3	15126.3	13976.2	13207.7	8938.67	11462.1	13599.8	8270.67	10570.9	10682.5	5903.78	7354.61
pos-M506T319	2	506.358	5.30848	1	1	N-Octanoylsphingosine-1-phosphate	C26H52NO6P	Nucleosides, nucleotides, and analogues	Purine nucleotides	NA	NA	24317.6	17230.3	15985.1	13691.9	15714.7	18585.3	27899.8	25592.9	26387.9	26140	15332.9	14650.6	13750.8	20343.1	12480.4	18281.3	13648.4	13197.8	12395
pos-M506T347	2	506.357	5.78923	1	1	N-Octanoylsphingosine-1-phosphate	C26H52NO6P	Nucleosides, nucleotides, and analogues	Purine nucleotides	NA	NA	26740.7	18790.5	20882.5	22470.3	17100.8	27206.2	30469.2	30086.9	36062	27331.3	22044.7	26371.5	20361.1	12351.9	17986.1	22313.7	17163.6	25193.5	16329.5
pos-M506T268	2	506.416	4.47118	1	1	Acylcarnitine 24:3	C31H56NO4	Lipids and lipid-like molecules	Fatty Acyls	-	C02301	2699.2	6738.11	2766.88	3427.94	4554.95	5508.09	3840.76	3369.96	5496.57	6803.75	4428.66	4275.28	2335.99	4187.3	8167.25	2833.6	3906.87	3835.52	4161.9
pos-M508T57	2	508	0.954958	1	1	Adenosine 5'-triphosphate	C10H16N5O13P3	Nucleosides, nucleotides, and analogues	Purine nucleotides	HMDB0000538	NA	9007.66	2275.59	3386.02	4786.71	4052.63	5613.32	2827.16	3949.82	2960.26	3029.19	2039.84	4663.24	5189.12	2102.45	3020.48	2943.95	4592.97	5114.18	3496.41
pos-M508T313	2	508.299	5.21933	1	1	PE 19:1; PE(3:0/16:1)	C24H46NO8P	Lipids and lipid-like molecules	Glycerophospholipids	-	C00350	8682.68	4246.05	4865.97	3823.3	4710.76	2915.27	9288.37	6631.04	6614.26	6928.92	4058.73	3472.96	4005.21	13462.4	2151.49	7079.4	1834.99	4758.26	3191.49
pos-M508T351	2	508.337	5.85132	1	1	LysoPE 20:1	C25H50NO7P	Lipids and lipid-like molecules	Glycerophospholipids	HMDB11482	C04438	38649.2	32079.2	29432.4	29013.3	25291.7	30454.9	41638.5	53749.4	45979.6	43019.3	32240	29210.5	29706.3	53668.8	39028.5	45843.4	33296	41384.3	49001.7
pos-M508T323	2	508.374	5.37745	1	1	1-(1Z-Octadecenyl)-sn-glycero-3-phosphocholine	C26H54NO6P	Lipids and lipid-like molecules	Glycerophospholipids	NA	NA	315586	189258	98920.8	125005	177652	179537	258218	264092	278667	311075	146416	155124	135353	154737	97944.5	157809	128908	116139	113947
pos-M508T286	2	508.434	4.77251	1	1	Acylcarnitine 24:2	C31H58NO4	Lipids and lipid-like molecules	Fatty Acyls	-	C02301	4837.49	12943	7821.11	10285.4	13966.3	16808.2	12275.5	5704.72	11988.9	12301.9	9434.5	1942.06	9420.68	8490.05	14576.8	7921.55	12115.4	12061.9	8849.71
pos-M510T290	2	510.314	4.83343	1	1	PC 16:0; PC(8:0/8:0)	C24H48NO8P	Lipids and lipid-like molecules	Glycerophospholipids	-	C00157	4960.32	5113.85	4101.79	4626.05	4881.12	6007.61	4659.66	4887.52	5411.37	5098.55	4691.53	4360.62	3689.86	3796.14	3255.11	3597.32	3910.5	4950.41	3927.17
pos-M512T336	2	512.465	5.6018	1	1	Acylcarnitine 24:0	C31H62NO4	Lipids and lipid-like molecules	Fatty Acyls	-	C02301	5450.98	12040.2	9146.04	11521.8	10679.9	14543.8	17752.7	19235.9	18024.4	14021.4	11073.2	9750.23	7786.54	8167.27	7483.82	9669.69	4782.94	4697.18	3141.76
pos-M518T251	2	518.322	4.18773	1	1	LysoPC 18:3	C26H48NO7P	Lipids and lipid-like molecules	Glycerophospholipids	HMDB10388	C04230	87985.4	68791.4	87070.2	91787.7	67327.6	70438.7	101823	102560	79170.4	94450.3	70264.8	83937.1	83865.5	93623.8	71915.1	82551.8	60567.6	83717.4	44819.4
pos-M520T272_2	2	520.339	4.53593	1	1	LysoPC 18:2	C26H50NO7P	Lipids and lipid-like molecules	Glycerophospholipids	HMDB10386	C04230	3.43992e+06	2.45118e+06	2.48781e+06	2.60108e+06	2.51791e+06	2.67249e+06	3.47538e+06	3.13942e+06	3.23813e+06	3.49955e+06	2.63676e+06	2.62501e+06	2.52805e+06	3.11018e+06	2.96373e+06	2.70844e+06	2.51836e+06	3.02295e+06	2.648e+06
pos-M522T303_2	2	522.355	5.04235	1	1	LysoPC 18:1	C26H52NO7P	Lipids and lipid-like molecules	Glycerophospholipids	HMDB02815	C04230	5.09956e+06	3.90296e+06	4.17963e+06	4.42948e+06	4.03625e+06	4.46592e+06	8.24068e+06	8.00218e+06	5.0934e+06	7.88473e+06	4.30524e+06	4.28783e+06	4.06735e+06	6.49904e+06	3.36551e+06	3.98031e+06	3.54356e+06	3.58736e+06	3.29912e+06
pos-M524T347_2	2	524.371	5.77877	1	1	1-Stearoyl-2-hydroxy-sn-glycero-3-phosphocholine	C26H54NO7P	Lipids and lipid-like molecules	Glycerophospholipids	HMDB0010384	NA	7.74276e+06	6.71237e+06	6.35053e+06	6.89223e+06	7.80606e+06	7.44305e+06	8.63331e+06	8.9271e+06	8.293e+06	8.26035e+06	6.92095e+06	6.88678e+06	6.65294e+06	6.31146e+06	5.72089e+06	6.31704e+06	6.25834e+06	7.02739e+06	5.34056e+06
pos-M524T334	2	524.37	5.56742	1	1	LysoPC 18:0	C26H54NO7P	Lipids and lipid-like molecules	Glycerophospholipids	HMDB10384;HMDB11128	C04230	721656	503779	413470	409514	506584	528062	700431	712249	734052	792416	447909	464529	437390	480612	440851	441573	422588	517031	453262
pos-M526T261	2	526.293	4.35618	1	1	LysoPE 22:6	C27H44NO7P	Lipids and lipid-like molecules	Glycerophospholipids	HMDB11496	C04438	398168	412122	356597	331606	423858	403466	457429	429360	428002	457586	341934	337030	389776	531942	350496	421489	458869	598377	338170
pos-M528T277	2	528.307	4.61287	1	1	LysoPE 22:5	C27H46NO7P	Lipids and lipid-like molecules	Glycerophospholipids	HMDB11494;HMDB11495;HMDB11524;HMDB11525	C04438	31083.5	47763.3	14422.3	16039.1	57454.6	42357.7	32638.8	70258	61820.2	50859.1	16598.8	22371.8	37123.3	28742.1	23141.9	56311.2	21547.1	31241.9	54095.1
pos-M530T296	2	530.322	4.92994	1	1	LysoPE 22:4	C27H48NO7P	Lipids and lipid-like molecules	Glycerophospholipids	HMDB11493	C04438	27181.1	27289.4	19541	17936.6	36689.3	22255.1	20713.6	21550.6	20800.6	22507.3	23547.4	23079.7	19888.3	31062.8	15371.9	26798.3	14925.3	17139.1	21122.4
pos-M530T260	2	530.415	4.33907	1	1	Acylcarnitine 26:5	C33H56NO4	Lipids and lipid-like molecules	Fatty Acyls	-	C02301	1825.12	3286.49	1416.42	1767.5	2370.6	2481.94	1499.34	2166.2	2166.45	3148.79	1966.75	1787.36	2027.63	1463.05	4740.96	2079.9	2416.59	2259.32	2080.34
pos-M532T276	2	532.432	4.59272	1	1	Acylcarnitine 26:4	C33H58NO4	Lipids and lipid-like molecules	Fatty Acyls	-	C02301	1130.04	4206.14	950.544	1549.13	1426.6	2670.23	2754.54	1963.81	2632.88	2368.09	2008.19	1488.64	1809.84	1324.97	4047.31	1372.2	1721.16	1270.23	2194.63
pos-M534T292	2	534.351	4.87148	1	1	LysoPC 19:2	C27H52NO7P	Lipids and lipid-like molecules	Glycerophospholipids	-	C04230	7659.06	6777.39	6277.28	9341.12	5466.54	8149.78	7175.75	6953.44	14808.3	6395.46	10702.5	5720.91	5674.11	8123.35	6539.79	4939.08	3819.52	11942.9	6091.79
pos-M536T328	2	536.369	5.47162	1	1	LysoPC 19:1	C27H54NO7P	Lipids and lipid-like molecules	Glycerophospholipids	-	C04230	253985	108207	70809.9	65524.6	137878	130515	169855	256583	171062	266640	94297.5	144042	89086.2	34164.3	28879.8	25674.9	26046.6	26749.4	42154.9
pos-M536T420	2	536.367	6.99918	1	1	LysoPE 22:1	C27H54NO7P	Lipids and lipid-like molecules	Glycerophospholipids	HMDB11491;HMDB11521	C04438	1519.45	2146.09	2059.37	2524.99	1622.18	2840.85	1625.32	2138.54	1867.97	2427.95	1891.98	2911.71	2483.13	4030.38	3608.24	3216.02	1677.58	3892.65	3636.96
pos-M538T266	2	538.348	4.44007	1	1	PC 18:0; PC(9:0/9:0)	C26H52NO8P	Lipids and lipid-like molecules	Glycerophospholipids	-	C00157	23432.5	21246.4	22893.8	13147.9	18526.7	14174.1	25379.1	16430.8	15392.3	26441.5	19775.3	19825.8	18950.4	17119.9	25445.3	17981.5	15097.2	8977.25	8041.75
pos-M541T371	2	540.531	6.18281	1	1	Cer(d18:0/16:0)	C34H69NO3	Lipids and lipid-like molecules	Sphingolipids	HMDB0011760	null	6064.94	2095.29	1470.71	2191.62	882.381	851.673	2771.18	1825.77	2437.74	2637.52	1678.79	1219.92	676.917	1476.49	2569.21	2475.44	1119.02	1565.1	2142.13
pos-M542T247	2	542.321	4.12186	1	1	LysoPC 20:5	C28H48NO7P	Lipids and lipid-like molecules	Glycerophospholipids	HMDB10397	C04230	35804.2	29554	32698.5	34115	11382.4	29691.9	32810.2	32241.5	32520.3	34295	30769.7	17843	31999.7	28288.7	34709.2	40586.3	32569.9	44793.8	15815.6
pos-M544T266_2	2	544.338	4.42573	1	1	LysoPC 20:4	C28H50NO7P	Lipids and lipid-like molecules	Glycerophospholipids	HMDB10395	C04230	917943	1.02058e+06	773142	840396	899546	1.05726e+06	940437	953861	906117	995567	827582	853812	767269	574315	548292	667520	592212	629503	574731
pos-M546T281	2	546.352	4.68975	1	1	LysoPC 20:3	C28H52NO7P	Lipids and lipid-like molecules	Glycerophospholipids	-	C04230	227882	73428.3	77790.2	77273.9	66227.7	88449.4	152950	117220	142745	100494	74292.3	71997.6	72530.6	124050	63308.1	81680.5	72103.4	82655.4	52488
pos-M548T317	2	548.37	5.27652	1	1	LysoPC 20:2	C28H54NO7P	Lipids and lipid-like molecules	Glycerophospholipids	-	C04230	309244	178520	182531	205095	205257	249872	327370	427352	306506	410323	214704	205135	203227	282299	177987	198028	171229	220583	191027
pos-M550T359	2	550.386	5.99042	1	1	LysoPC 20:1	C28H56NO7P	Lipids and lipid-like molecules	Glycerophospholipids	-	C04230	481784	231228	187774	198342	227184	275624	335921	355744	413177	463861	209174	184715	163412	191781	132623	215798	136095	152682	157596
pos-M550T346	2	550.383	5.76766	1	1	LysoPC 20:1	C28H56NO7P	Lipids and lipid-like molecules	Glycerophospholipids	-	C04230	36109.9	27500.5	28482.7	25280.8	20241.4	14929.6	27629.1	35099.3	19295.1	30693	21817.2	24609.7	21861.4	25170.7	26904	19939.8	26329.4	16102.4	23564.4
pos-M552T407	2	552.398	6.79072	1	1	LysoPC 20:0	C28H58NO7P	Lipids and lipid-like molecules	Glycerophospholipids	HMDB10390	C04230	4882.95	3726.55	5463.58	2551.46	3855.76	4526.06	1542.94	2263.73	5039.9	3375.81	3270.52	3382.86	4113.39	7789.88	7137.24	6590.71	4744.08	3685.02	3561.13
pos-M562T297	2	562.345	4.94787	1	1	PC 20:2; PC(2:0/18:2)	C28H52NO8P	Lipids and lipid-like molecules	Glycerophospholipids	-	C00157	5330.14	3421.88	4068.2	2359.58	4848.24	5564.86	7652.01	6570.66	5872.67	4191.3	4534.98	4685.54	4427.25	4606.55	3398.88	2648.59	3966.59	2685.46	2572.54
pos-M563T399	2	563.261	6.64763	1	1	Protoporphyrin IX	C34H34N4O4	Organoheterocyclic compounds	Tetrapyrroles and derivatives	HMDB0000241	C02191	2840.23	1578.84	1505.15	1969.35	2566.77	2296.97	4626.64	4065.69	4238.82	4543.25	1612.42	1533.32	2397.4	2268.03	1728.41	1349.62	1320	742.986	956.5
pos-M564T325	2	564.362	5.41297	1	1	PC 20:1; PC(2:0/18:1)	C28H54NO8P	Lipids and lipid-like molecules	Glycerophospholipids	-	C00157	11393.4	5920.88	7582.9	5462.92	6912.82	5239.36	9231.72	9495.64	11350.4	10342.7	5903.77	4498.55	6686.77	6668.01	6279.43	5082.68	4553.61	5420.98	8691.51
pos-M564T396	2	564.399	6.59793	1	1	LysoPC 21:1	C29H58NO7P	Lipids and lipid-like molecules	Glycerophospholipids	-	C04230	1809.5	5530.15	3955.82	3394.33	2666.71	4224.93	2593.7	4314.07	9602.67	7021.11	3394.1	3074.75	5202.27	4523.35	3141.2	3207.57	3010.56	3489.37	3772.48
pos-M564T379	2	564.399	6.3144	1	1	LysoPC 21:1	C29H58NO7P	Lipids and lipid-like molecules	Glycerophospholipids	-	C04230	16688.5	3581.88	6764.74	1722.21	5780.46	5225.88	3026.21	3567.84	2706.57	5465.59	1943.2	1505.7	4058.91	2587.94	4832.66	1725.71	3345.15	2924.65	3487.43
pos-M570T263	2	570.344	4.38366	1	1	LysoPC 22:5	C30H52NO7P	Lipids and lipid-like molecules	Glycerophospholipids	-	C04230	24490.5	41388.4	32243.3	30110.8	23426.7	30978.4	44607.3	29599.4	44054.8	32433.6	35809.6	29164.7	28443.6	36099.1	23584.9	26959.1	30842.1	24628.2	32004.9
pos-M570T274	2	570.352	4.57258	1	1	LysoPC 22:5	C30H52NO7P	Lipids and lipid-like molecules	Glycerophospholipids	-	C04230	76851	65497.1	60500.8	80821.1	64795.5	77329.9	93466.4	73497.3	87422.3	78495.4	65725.7	61740.7	65443.3	95009.8	62278.7	66002.2	71436.6	95238.4	95137.7
pos-M572T307	2	572.368	5.11798	1	1	LysoPC 22:4	C30H54NO7P	Lipids and lipid-like molecules	Glycerophospholipids	-	C04230	38716.8	34581.5	26375.3	27482.6	32153.6	36222.8	37516.7	38370.8	38256.2	37744.8	27288.8	26885.8	28130.4	22219	18213.9	22666.9	18838.4	18044.7	21513.6
pos-M576T377	2	576.4	6.28395	1	1	LysoPC 22:2	C30H58NO7P	Lipids and lipid-like molecules	Glycerophospholipids	-	C04230	10731	8302.98	7178.71	6310.64	6588.29	4794.04	15213.8	12103.6	17036.2	11207.8	7006.46	5447.04	11018.7	10270.1	7769.02	8393.61	6247.29	5319.68	7989.82
pos-M583T232	2	583.253	3.86567	1	1	Biliverdin	C33H34N4O6	Organoheterocyclic compounds	Tetrapyrroles and derivatives	HMDB0001008	C00500	17938.4	140707	71568.3	184251	52938.8	100803	76834.1	79851.3	112253	111527	85437	119852	85919.2	55326.2	77018.8	97582.2	65297.5	37120.3	90985.7
pos-M583T253	2	583.254	4.22064	1	1	Biliverdin	C33H34N4O6	Organoheterocyclic compounds	Tetrapyrroles and derivatives	HMDB0001008	C00500	52073.6	38108.4	38342.4	54310.8	17542.9	29886.7	27460.5	23699.2	25180.2	23087.4	34432.9	34349.4	35441.1	23133.3	21744	33943.5	25281.4	14527.1	28321.3
pos-M590T151_4	2	590.304	2.51485	1	1	Norbuprenorphine glucuronide	C31H43NO10	Unknown	-	NA	NA	2791.17	5018.67	7462.29	10879.5	6722.64	10538.9	10776	7486.72	6397.51	5070.36	6749.24	12069.7	10754.2	7898.18	11781.7	5319.26	13047.9	10705.7	9161.12
pos-M592T344	2	592.427	5.7398	1	1	Plasmenyl-PC 23:0; PC(P-14:0/9:0)	C31H62NO7P	Lipids and lipid-like molecules	Glycerophospholipids	-	C00958	2019.45	4179.11	3681.27	2272.57	4898.12	3442.53	1632.59	1576.26	2002.86	1095.49	1451.15	900.782	3222.4	4291.19	1150.66	4177.83	4632.1	1639.39	2295.12
pos-M594T316	2	594.373	5.26103	1	1	2-(5-Oxovaleryl)phosphatidylcholine	C29H56NO9P	Unknown	-	NA	NA	24330	17809.9	15084.2	12605.1	68111.8	6785.14	35077.2	36222.8	33994.5	33648.8	21371.1	21007.4	21994	31473.1	18785.5	21580.8	8677.62	22688.4	24479.7
pos-M600T354	2	600.398	5.90818	1	1	LysoPC 24:4	C32H58NO7P	Lipids and lipid-like molecules	Glycerophospholipids	-	C04230	6506	5694.83	4674.68	3889.12	7773.69	5408.87	6730.36	8175.67	6695.83	8260.87	4138	4583.66	4519.88	4293.78	2741.09	3824.24	2694.84	4731.66	5986.05
pos-M608T65	2	608.086	1.08243	1	1	Uridine 5'-diphospho-N-acetylgalactosamine	C17H27N3O17P2	Nucleosides, nucleotides, and analogues	-	NA	NA	6099.56	5286.71	6911.79	8645.62	10164	12324.7	6052.86	6585.63	6389.66	5777.77	6957.26	7384.74	8469.54	3034.69	4360.38	6857.95	6643.77	4373.19	1392.74
pos-M613T53	2	613.159	0.883083	1	1	Glutathione, oxidized	C20H32N6O12S2	Organic acids and derivatives	Carboxylic acids and derivatives	HMDB0003337	C00127	89911.4	120626	177875	176890	186112	274803	179890	170778	164047	166416	176003	207397	204509	174451	346966	121042	294511	337097	283869
pos-M613T100	2	613.159	1.66603	1	1	Glutathione, oxidized	C20H32N6O12S2	Organic acids and derivatives	Carboxylic acids and derivatives	HMDB0003337	C00127	169393	182278	270917	255410	331881	492426	267868	254200	259063	258291	293718	367062	369508	365780	513124	251623	525185	598191	503763
pos-M634T344	2	634.45	5.74112	1	1	PE(14:0/14:1(9Z))	C33H64NO8P	Lipids and lipid-like molecules	Glycerophospholipids	HMDB0008822	C00350	8823.27	28437.9	11678.7	7186.7	5468.83	3679.65	23053.2	21760.7	21733.1	22106.5	12453.7	12441.3	12897.7	58446.9	18495.9	48139.3	30557.2	8301.62	13345.7
pos-M649T367	2	649.451	6.12367	1	1	TG 36:6; TG(12:2/12:2/12:2)	C39H62O6	Lipids and lipid-like molecules	Glycerolipids	-	C00422	2133.58	2873.95	2225.25	2247.98	3031.93	2163.79	2676.82	3201.2	1842.44	3122.2	2686.05	1528.66	2868.39	5637.28	1998.18	5716.61	3821.16	1787.98	1976.77
pos-M651T99	2	651.111	1.65183	1	1	Glutathione, oxidized	C20H32N6O12S2	Organic acids and derivatives	Carboxylic acids and derivatives	HMDB0003337	C00127	3716.28	4699.45	5077.04	4577.6	7374.65	8000.65	6171.8	4679.3	4349.21	4898.53	5626.26	5617.99	6368.72	5743.31	8060.27	4704.71	7605.72	8635.8	6770.54
pos-M664T81	2	664.113	1.35581	1	1	beta-Nicotinamide adenine dinucleotide	C21H27N7O14P2	Nucleosides, nucleotides, and analogues	(5'-&gt;5')-dinucleotides	HMDB0000902	C00003	1157.98	1054.54	1559.35	1309.05	932.015	1408.16	1245.31	1315.19	1070.82	1135.83	1489.8	1679.26	1384.64	1382.45	1345.04	1247.3	1440.66	1869.05	1529.17
pos-M666T328	2	666.429	5.46153	1	1	PC 28:6; PC(6:0/22:6)	C36H60NO8P	Lipids and lipid-like molecules	Glycerophospholipids	-	C00157	4682.62	7238.46	4980.09	3814.95	6120.62	3412.75	6026.22	6696.52	6459.24	6890.5	4800.58	4442.26	7622.07	10029.5	5575.24	6969.31	3226.11	6416.7	6143.73
pos-M674T336	2	674.498	5.59247	1	1	PC(14:1(9Z)/14:1(9Z))	C36H68NO8P	Lipids and lipid-like molecules	Glycerophospholipids	HMDB0007900	C00157	7140.82	10511.2	6736.62	9733.85	4118.89	4249.25	13200.6	12512.7	11277.8	9983.5	9083.33	7995.64	8324.6	17721.9	5753.87	24427.8	5376.72	4824.9	4633.66
pos-M703T365	2	702.532	6.07642	1	1	PE(18:2(9Z,12Z)/15:0)	C38H72NO8P	Lipids and lipid-like molecules	Glycerophospholipids	HMDB0009087	C00350	19374.1	17268.2	13682.9	17968.7	14249.5	13802.3	22214.4	21667.7	21831.3	1563.05	18891.1	18871	18892	32477.2	12029.6	42369.5	16149.6	14803.3	14842
pos-M719T334	2	718.534	5.56896	1	1	PC(15:0/16:1(9Z))	C39H76NO8P	Lipids and lipid-like molecules	Glycerophospholipids	HMDB0007936	C00157	10087.8	60743.7	19299.4	10010.6	8380.1	22293.2	9570.71	9022.55	11039.2	10036.7	10937.1	4937.63	10286.8	14400.7	26925.3	32812.4	10442.1	2550.17	15433.6
pos-M726T410	2	725.549	6.82961	1	1	SM 36:4; SM(d14:2/22:2)	C41H77N2O6P	Lipids and lipid-like molecules	Sphingolipids	-	C00550	415821	35897.8	39882.8	13733.2	7034.9	20680	4186.14	2661.76	3779.45	6496.82	6392.32	6807.45	8945	437085	32678.7	33494.6	11834.2	18536.1	8293.94
pos-M726T393	2	725.552	6.5492	1	1	SM 36:4; SM(d14:2/22:2)	C41H77N2O6P	Lipids and lipid-like molecules	Sphingolipids	-	C00550	1.30723e+06	45956	28607.8	15992.3	11752	29625	5460.82	5443.17	4513.95	14754.3	14466.4	12444.2	16313.2	908411	46404.6	58811.4	21389.9	35584.5	15676.9
pos-M729T437	2	728.517	7.28724	1	1	PE(15:0/20:3(5Z,8Z,11Z))	C40H74NO8P	Lipids and lipid-like molecules	Glycerophospholipids	HMDB0008902	C00350	9632.16	38857.9	17959.8	2830.09	22251.2	12668.9	4682.48	2645.19	4445.7	8813.09	3774.35	3373.53	4270.78	7444.66	15771.7	4542.92	8274.34	3786.19	7684.39
pos-M736T336	2	736.483	5.59728	1	1	PE(22:5(7Z,10Z,13Z,16Z,19Z)/14:1(9Z))	C41H70NO8P	Lipids and lipid-like molecules	Glycerophospholipids	HMDB0009647	C00350	8846.94	27182.6	12263.9	3760.25	5792.6	3314.01	18738.7	19197.6	16268.4	16680	13596.9	9854.41	10094	36247.5	16744.8	55070	43694.5	4643.92	16439.1
pos-M744T81	2	744.08	1.35522	1	1	.beta.-Nicotinamide adenine dinucleotide phosphate	C21H28N7O17P3	Nucleosides, nucleotides, and analogues	(5'-&gt;5')-dinucleotides	HMDB0000217	C00006	1230.89	772.104	1132.91	1349.71	970.092	1551.6	1044.72	1388.04	791.327	852.679	903.208	1038.63	1107.18	670.829	1029.06	1033.6	974.421	1224.18	787.906
pos-M750T476	2	749.535	7.93247	1	1	Azithromycin	C38H72N2O12	Organic oxygen compounds	Organooxygen compounds	HMDB0014352	C06838	3129.37	1564.47	2488.21	2599.08	1822.97	1277.36	2123.18	2450.06	2750.37	1913.2	1658.95	1813.48	1845.59	5228.66	1433.47	2255.59	1330.14	1503.31	3055.28
pos-M765T486	2	764.535	8.10496	1	1	PE(18:2(9Z,12Z)/20:4(8Z,11Z,14Z,17Z))	C43H74NO8P	Lipids and lipid-like molecules	Glycerophospholipids	HMDB0009103	C00350	19855.3	11441.4	8874.62	8036.77	6694.15	6936.07	17577.8	17957.4	17118.3	16741.4	5861.1	7203.33	7526.29	11397.3	9008.99	10472.1	6445.25	7690.81	5547.35
pos-M769T246	2	768.538	4.10358	1	1	PC(20:4(8Z,11Z,14Z,17Z)/15:0)	C43H78NO8P	Lipids and lipid-like molecules	Glycerophospholipids	HMDB0008461	C00157	2752.23	13868.3	4625.29	7225.19	6904.71	12884.3	3849.85	6995.7	6990.87	5601.61	9458.01	7907.76	13713.3	8352.87	45583.3	7378.95	13937.2	6926.95	6704.52
pos-M789T475	2	788.606	7.91332	1	1	PC(22:1(13Z)/14:0)	C44H86NO8P	Lipids and lipid-like molecules	Glycerophospholipids	HMDB0008558	C00157	15264.1	6713.18	9323.99	16537	8702.17	11118	15337.6	12850.5	13217.4	12412.4	10886.2	12764.5	12262.8	29905.3	5073.8	6467.15	6652.49	7453.12	23639.7
pos-M817T528	2	816.638	8.80677	1	1	PC(22:0/16:1(9Z))	C46H90NO8P	Lipids and lipid-like molecules	Glycerophospholipids	HMDB0008529	C00157	24493.2	11606.9	16396.7	24680.7	8490.55	10705.3	23901.9	20729.5	20566.4	19479.6	17361.7	15074.1	16447.9	44754.3	8609.62	12322.4	7103.21	8949.01	38235.6
pos-M827T411	2	826.534	6.84968	1	1	PC(22:6(4Z,7Z,10Z,13Z,16Z,19Z)/18:4(6Z,9Z,12Z,15Z))	C48H76NO8P	Lipids and lipid-like molecules	Glycerophospholipids	HMDB0008733	C00157	35439.3	19255.1	23064.3	3519.7	12285.8	10149.8	1927.59	922.856	2322.59	1566.74	1947.57	1924.16	750.814	81162.9	9339.09	11481.3	1194.63	10259	3138.06
pos-M838T474	2	837.587	7.89297	1	1	TG 50:10; TG(13:0/16:5/21:5)	C53H82O6	Lipids and lipid-like molecules	Glycerolipids	-	C00422	4534.17	2518.24	3359.3	4013.05	2098.27	1747.66	2503.17	3475.4	3332.31	3387.54	2301.14	2024.58	2606.23	6132.96	1468.5	2216.64	1788.5	2012.71	3760.6
pos-M849T422	2	848.627	7.03432	1	1	PE(20:5(5Z,8Z,11Z,14Z,17Z)/24:1(15Z))	C49H86NO8P	Lipids and lipid-like molecules	Glycerophospholipids	HMDB0009476	C00350	4589.51	4217.15	3491.7	4206.65	4545.34	3579.37	7688.88	7476.63	6808.15	6579.1	3359.87	3581.78	3977.28	12619.6	2754.17	7546.66	4598.99	3456.99	3780.46
pos-M857T395	2	856.576	6.57533	1	1	PC(22:5(7Z,10Z,13Z,16Z,19Z)/20:4(5Z,8Z,11Z,14Z))	C50H82NO8P	Lipids and lipid-like molecules	Glycerophospholipids	HMDB0008706	C00157	5041.04	12117.7	10813.3	8393.86	14227.3	10572.1	3843.16	3446.84	3931.11	4555.28	10513.7	9058.63	6654.7	29192.5	11351.6	23846.3	11476.3	19455.5	9097.77
pos-M863T449	2	862.64	7.47567	1	1	PC(22:2(13Z,16Z)/20:4(5Z,8Z,11Z,14Z))	C50H88NO8P	Lipids and lipid-like molecules	Glycerophospholipids	HMDB0008607	C00157	1149.63	1101.53	847.835	1065.87	870.016	644.937	2530.01	2592.69	1683.48	1939.37	890.521	1867.62	1360.28	2585.07	1034.77	3651.57	1198.08	943.954	785.021
pos-M865T359	2	864.622	5.98422	1	1	HemiBMP 40:1; HemiBMP(12:0/12:0/16:1)	C46H87O11P	Lipids and lipid-like molecules	Glycerophospholipids	-	-	1967.28	1807.52	1861.31	2342.11	2146.27	1310.74	1711.97	1412.64	1884.7	1675.4	2146.12	2374.52	2213.41	3581.92	1322.03	3150.91	1548.35	1723.65	2004.11
pos-M896T249	2	895.667	4.1486	1	1	TG 54:9; TG(18:3/18:3/18:3)	C57H92O6	Lipids and lipid-like molecules	Glycerolipids	-	C00422	4031.31	2907.39	4245.08	3607.04	4186.43	2668.21	2062.1	2025.23	2795.26	2847.97	3742.27	2901.82	2686.2	915.583	3047.92	2869.44	2614.85	4540.7	2820.28
pos-M921T471	2	920.685	7.85302	1	1	HemiBMP 44:1; HemiBMP(14:0/14:1/16:0)	C50H95O11P	Lipids and lipid-like molecules	Glycerophospholipids	-	-	12564.7	5513.21	8099.52	11826.4	5842.68	4610.07	13146.7	10836.9	10681.1	11613.9	7601.01	6867.85	6677.26	28000.6	5071.03	6536	4432.47	5467.05	18346.2
pos-M926T471	2	925.638	7.85502	1	1	TG 57:15; TG(19:5/19:5/19:5)	C60H86O6	Lipids and lipid-like molecules	Glycerolipids	-	C00422	4115.18	2070.95	3027.75	4215.12	2056.1	1576.93	2330.42	3151.75	3805.07	3033.44	1661.43	1927.43	2230.97	6273.3	2093.03	2130.04	1833.51	2328.39	5424.09
pos-M949T524	2	948.716	8.73957	1	1	HemiBMP 46:1; HemiBMP(14:0/14:1/18:0)	C52H99O11P	Lipids and lipid-like molecules	Glycerophospholipids	-	-	16890.5	8233.29	13437.7	21432.4	8721.67	7002.01	17392.4	17387.2	14975.6	14039.2	12194.6	11851.6	11765.2	36267.6	7780.87	8852.9	6080.62	11918.3	31518.8
pos-M965T470	2	964.71	7.82762	1	1	AcylGlcADG 46:4; AcylGlcADG(12:0/16:3/18:1)	C55H94O12	Lipids and lipid-like molecules	Glycerolipids	-	C06038	10683.2	4674.35	6467.6	11517.7	5193.45	3530.14	10943.7	10218.7	10787.1	9159.6	6047.17	5904.53	6144.82	23878.8	5027.81	5473.44	4120.67	5738.02	16098.7
pos-M974T260	2	973.714	4.33136	1	1	TG 60:12; TG(16:4/22:4/22:4)	C63H98O6	Lipids and lipid-like molecules	Glycerolipids	-	C00422	602.706	721.853	507.548	810.668	733.773	977.152	481.839	528.463	789.118	820.279	468.954	865.795	679	595.029	1331.42	879.073	729.27	1240.29	1185.51
pos-M976T273	2	975.732	4.55687	1	1	TG 60:11; TG(18:5/21:3/21:3)	C63H100O6	Lipids and lipid-like molecules	Glycerolipids	-	C00422	1040.87	1413.3	1122.62	1416.41	1582.71	1075.54	1557.12	2052.75	1806.7	1200.51	1410.01	1585.53	972.689	989.997	2386.4	1289.27	1357.71	2200.76	1412.16
pos-M992T289	2	991.673	4.82412	1	1	TG 62:17; TG(20:6/20:6/22:5)	C65H92O6	Lipids and lipid-like molecules	Glycerolipids	-	C00422	2.06489e+06	1.84755e+06	1.74637e+06	1.87017e+06	1.85148e+06	1.85992e+06	2.01708e+06	1.90105e+06	1.87089e+06	1.99415e+06	1.8419e+06	1.67929e+06	1.63883e+06	2.04161e+06	1.71362e+06	1.95351e+06	1.57497e+06	1.93446e+06	1.59897e+06
pos-M993T523	2	992.742	8.71724	1	1	AcylGlcADG 48:4; AcylGlcADG(18:0/18:4/12:0)	C57H98O12	Lipids and lipid-like molecules	Glycerolipids	-	C06038	12035.2	6548.44	10527.6	17774.8	6822.73	5987.45	14388.6	13505.1	12302.9	4508.75	10239.6	10230.6	9982.1	28833.1	6503.11	7230.08	5984.97	12973.8	23429.1
pos-M1015T289	2	1014.65	4.82407	1	1	HemiBMP 52:10; HemiBMP(16:0/18:5/18:5)	C58H93O11P	Lipids and lipid-like molecules	Glycerophospholipids	-	-	33524.5	23718.1	21240.5	19769.5	18231.3	20089.4	44630.8	41019.9	45881.9	44329	18735.4	17579.1	16044.9	29239.7	23049.7	21075.1	15721.4	16820.1	1647.47
pos-M1040T265	2	1039.67	4.41935	1	1	TG 66:21; TG(22:7/22:7/22:7)	C69H92O6	Lipids and lipid-like molecules	Glycerolipids	-	C00422	147937	120039	151377	126900	93331.3	135853	172227	144606	180371	156934	145976	124137	112113	346198	224818	224080	199911	258748	177219
pos-M1125T519	2	1124.82	8.65719	1	1	AcylGlcADG 58:8; AcylGlcADG(16:2/22:6/20:0)	C67H110O12	Lipids and lipid-like molecules	Glycerolipids	-	C06038	4581.69	3105.14	5274.25	10866.6	3101.52	2991.09	6286.03	6788.28	5380.9	5689.83	5026.57	6689.57	5221.5	10815.9	4187.32	3023.59	2905.57	12312.2	8872.13
neg-M87T79	2	87.009	1.32212	1	1	Pyruvic acid	C3H4O3	Organic acids and derivatives	Keto acids and derivatives	HMDB0000243	C00022	2474.61	4971.66	4919.32	2695.13	4082.52	5776.18	3755.04	5636.16	4857.58	1667.7	2419.7	4653.71	4757.28	4700.99	5527.94	2784.06	3773.2	4654.53	2446.77
neg-M88T144	2	88.0404	2.40533	1	1	Sarcosine	C3H7NO2	Organic acids and derivatives	Carboxylic acids and derivatives	HMDB0000271	C00213	5462.08	5147.68	5659.64	5337.33	5209.03	5541.22	5197.7	5082.29	5370.53	5399.36	5631.12	5822.55	5643.91	5522.91	5725.89	5690.42	6319.81	7826.21	5605.55
neg-M89T57_2	2	89.0251	0.947208	1	1	Acetaldehyde	C2H4O	Organic oxygen compounds	Organooxygen compounds	HMDB0000990	C00084	274288	293834	241796	263272	301331	305297	181961	235012	255037	252742	305624	284606	301898	242433	258066	256748	263740	265022	266146
neg-M89T81_2	2	89.0251	1.35253	1	1	Acetaldehyde	C2H4O	Organic oxygen compounds	Organooxygen compounds	HMDB0000990	C00084	170330	203343	190518	208343	234891	216253	138234	160795	192364	191001	198899	188296	213931	138943	200065	157416	197903	205704	162272
neg-M93T166	2	93.0346	2.77106	1	1	Phenol	C6H6O	Benzenoids	Phenols	HMDB0000228	C00146	5208.88	5282.98	5441.24	8358.08	5323.01	5057.77	5268.07	6577.95	6057.33	6349.33	7118.38	8140.38	7373.57	15112.4	14280.3	14756.4	17098.1	15441.5	18080.9
neg-M93T196	2	93.0345	3.27008	1	1	Phenol	C6H6O	Benzenoids	Phenols	HMDB0000228	C00146	506.578	876.652	657.412	501.564	1741.09	608.449	596.183	709.384	647.294	1443.83	688.818	1724.24	815.146	1410.04	1676.33	1301.93	1012.33	1559.09	1696.78
neg-M93T81	2	93.0459	1.35288	1	1	Methylpyrazine	C5H6N2	Organoheterocyclic compounds	Diazines	HMDB0033112	null	4245.75	2093.87	3182.85	3157.34	2609.78	2828.87	2216.23	2615.42	2891.28	2829.32	3383.43	2861.92	3225.28	6407.71	1707.07	1954.53	1642.86	3565.52	2339.41
neg-M97T54	2	96.9692	0.893483	1	1	Phosphoric acid	H3O4P	Homogeneous non-metal compounds	Non-metal oxoanionic compounds	HMDB0002142	C00009	79076.5	62867.2	53560	44469.7	20161.5	70170.2	56998.2	51426.8	71583.9	62437.5	61905.8	54890.2	73884.6	37511.9	57865.9	45282.5	83336.8	59427.7	17320.6
neg-M101T153	2	101.061	2.55408	1	1	Valeric acid	C5H10O2	Lipids and lipid-like molecules	Fatty Acyls	HMDB0000892	C00803	1393.83	1557	981.767	1660.39	1426.44	1210.75	1285.05	1504.98	1220.83	1368.89	1293.48	1498.31	1138.35	1027.01	941.656	977.011	1322.02	501.067	536.779
neg-M102T49	2	102.056	0.8111	1	1	2-Aminoisobutyric acid	C4H9NO2	Organic acids and derivatives	Carboxylic acids and derivatives	HMDB0001906	C03665	8005.71	9089.68	8662.34	9084.64	9293.68	8553.77	6958.83	8340.47	8820.12	8699.23	8990.15	9223.56	9092.44	7149.47	6234.57	7181.41	7187.98	5705.12	6640.78
neg-M103T138	2	103.04	2.29531	1	1	Alpha-Hydroxyisobutyric acid	C4H8O3	Organic acids and derivatives	Hydroxy acids and derivatives	HMDB0000729	null	3392.69	2321.64	4002.73	3716.97	2165.37	2448.55	2085.34	2908.75	2987.61	3065.25	2407.1	2515.1	2773.39	943.787	1276.5	1330.83	1357.94	1241.97	1143.16
neg-M103T142	2	103.055	2.37122	1	1	Alpha-Hydroxyisobutyric acid	C4H8O3	Organic acids and derivatives	Hydroxy acids and derivatives	HMDB0000729	null	2296.38	2266.43	2163.63	1955.91	2098.63	2097.64	2078.6	2097.55	2114.31	1999.8	2303.81	2376.98	2300.09	1866.41	1948.99	2202.31	2293.74	2399.75	1768.97
neg-M104T47	2	104.035	0.787417	1	1	L-Serine	C3H7NO3	Organic acids and derivatives	Carboxylic acids and derivatives	HMDB00187	C00065	3384.49	2771.43	2723.1	2988.45	3095.3	3588.44	2609.66	3092.94	2987.64	2269.19	2065.44	2947.42	3167.2	4272.02	2091.28	2173.18	2952.65	2835.71	3297.4
neg-M107T188	2	107.05	3.1372	1	1	Benzyl alcohol	C7H8O	Benzenoids	Benzene and substituted derivatives	HMDB0003119	C00556	1741.96	3360.96	2033.15	2088.16	2161.08	2342.05	2001.68	2098.78	2323.74	1932.4	2414.18	2242.59	2654.8	1861.29	2616.82	2147.39	2241.67	1746.49	2712.97
neg-M107T149	2	107.05	2.48222	1	1	Benzyl alcohol	C7H8O	Benzenoids	Benzene and substituted derivatives	HMDB0003119	C00556	9862.68	11372.6	8088.3	6991.76	8780.49	8772.5	7403.9	7443.82	6258.56	6646.18	7729.47	6345.29	7646.32	2898.37	1056.09	7005.63	3201.21	723.545	1872.64
neg-M107T172	2	107.05	2.86695	1	1	p-Cresol	C7H8O	Benzenoids	Phenols	HMDB0001858	C01468	1977.1	2980.43	1863.04	1514.82	1937.26	2504.25	2019.37	2482.6	2215.95	1550.6	1701.18	2264.59	2023.04	1475.89	1398.05	2449.68	1203.39	1012.04	1125.85
neg-M108T91	2	108.02	1.51563	1	1	Hypotaurine	C2H7NO2S	Organic acids and derivatives	Sulfinic acids and derivatives	HMDB0000965	C00519	16432	16254.3	14661.3	17840.5	14909	16729.2	13393.3	16191.5	14497	15747.9	15155.7	17671.8	17275.5	16715.3	13440.3	13754.2	15899.4	15904.4	14135.2
neg-M109T163	2	109.03	2.71075	1	1	Catechol	C6H6O2	Benzenoids	Phenols	HMDB0000957	C00090	2928.19	4202.58	3638.5	3173.31	4072.66	4490.17	2757.76	3102.21	3229.57	2273.93	3822.72	3796.19	3571.61	3002.42	3293.3	3755.28	4547.36	3297.61	5454.62
neg-M111T82	2	111.01	1.36209	1	1	Uracil	C4H4N2O2	Organoheterocyclic compounds	Diazines	HMDB0000300	C00106	28546.8	16978.9	20402.1	26381.2	19672	21708.8	21748.3	22930.4	22529.6	20610.5	20393.4	17363.3	23535.8	16252.6	28582.7	5277.07	17166	14740.6	8660.27
neg-M115T54	2	115.004	0.892358	1	1	Maleic acid	C4H4O4	Organic acids and derivatives	Carboxylic acids and derivatives	HMDB0000176	C01384	61466.2	78173.5	64372	68658.6	80154.5	85513.9	64981.9	69684	63593.8	69614.1	68295.7	67882.9	69861.3	66560	69426.3	63605.7	63011.7	66359.9	60056.7
neg-M116T149	2	116.051	2.47507	1	1	Indole	C8H7N	Organoheterocyclic compounds	Indoles and derivatives	HMDB0000738	C00463	4365.73	4193.82	4219.93	4640.39	4276.27	4831.5	3925.65	4053.91	4036.81	4239.7	4387.94	4069.4	4349.4	3832.63	3854.94	4117.44	4068.14	4782.23	4120.33
neg-M121T149	2	121.03	2.47505	1	1	3-Hydroxybenzaldehyde	C7H6O2	Unknown	-	NA	C03067	6607.59	8208.56	6027.24	6253.13	5750.12	6771.31	4821.34	6196.55	5480.32	5354.06	5971.93	6225.64	5329.4	2412.45	1602.89	5411.13	4177.43	1465.42	1814.15
neg-M121T174	2	121.03	2.89168	1	1	3-Hydroxybenzaldehyde	C7H6O2	Unknown	-	NA	C03067	8786.49	20446.4	8806.61	10645.3	18156.6	12558.5	6461.74	7258.38	12213.7	12980.2	9616.86	16178.4	11111.9	9425.1	3514.38	5823.92	10434.4	2937.75	5826.19
neg-M124T48_2	2	124.008	0.79965	1	1	Taurine	C2H7NO3S	Organic acids and derivatives	Organic sulfonic acids and derivatives	HMDB0000251	C00245	492700	399290	461058	475466	478254	436060	427713	514984	484664	448604	490293	514161	495145	401792	485790	458655	508024	504349	446166
neg-M124T81	2	124.008	1.34269	1	1	Taurine	C2H7NO3S	Organic acids and derivatives	Organic sulfonic acids and derivatives	HMDB0000251	C00245	3230.16	3478.25	3017.06	8421.07	17500.2	2515.64	8926.19	8495	8459.4	3210.06	3221.07	8503.36	3102	23188	3041.24	22519.3	18287.1	3847.54	22996.4
neg-M126T165	2	126.002	2.75803	1	1	2-Acetylthiazole	C5H5NOS	Organic oxygen compounds	Organooxygen compounds	HMDB0032964	null	1282.64	5826.94	2201.28	4375.57	4163.5	3557.56	2967.75	3354.42	3418.03	3392.8	3882.98	3568.72	3659.47	2238.96	3557.67	3929.43	2495.64	3017.95	3161.17
neg-M128T55	2	128.036	0.915825	1	1	dimethadione	C5H7NO3	Organoheterocyclic compounds	Azolidines	HMDB0061093	null	446672	267738	292499	264950	254283	275521	249170	296954	295404	265964	298962	289215	295101	327751	77804.1	157944	121607	179459	121113
neg-M128T89	2	128.036	1.48979	1	1	DL-Pyroglutamic acid	C5H7NO3	Unknown	-	NA	NA	506469	327810	403328	412571	380280	391414	358527	442890	380064	399274	369696	385789	387735	349304	116537	169539	151530	242728	124403
neg-M128T194	2	128.051	3.23671	1	1	Isoquinoline	C9H7N	Organoheterocyclic compounds	Isoquinolines and derivatives	HMDB0034244	C06323	3034.83	2974.66	1739.2	1736.73	2414.15	3298.34	2013.54	2865.79	1857.43	2466.06	2231.76	2035.5	2271.47	606.533	734.093	1381.91	904.933	907.133	839.092
neg-M129T81	2	129.02	1.35275	1	1	Mesaconic acid	C5H6O4	Lipids and lipid-like molecules	NA	HMDB0000749	C01732	7359.75	4405.57	5326.56	7036.66	4456.49	4469.21	4546.46	4594.24	5058.19	4597.24	4556.49	4363.58	5264.62	3786.76	5815.58	3851.43	4179.99	5940.42	2991.71
neg-M129T89	2	129.039	1.48949	1	1	Mesaconic acid	C5H6O4	Lipids and lipid-like molecules	NA	HMDB0000749	C01732	15853.5	10308.2	11987.9	13731.3	12025.6	12060.8	11185.4	12370.7	11314.1	11118.6	12531.1	11936.7	11790.2	10877.8	3612.53	6232.77	7035.64	9362.62	5153.83
neg-M129T177	2	129.056	2.95744	1	1	xi-2,3-Dihydro-3-methylfuran	C5H8O	Organoheterocyclic compounds	Dihydrofurans	HMDB0037788	null	6374.68	5491.74	6170.2	5030.18	6244.39	6132.89	6312.16	7010.31	7025.48	6527.23	7399.89	7343.7	6036.39	13496.1	8898.86	12281.9	8926.79	9310.45	9472.25
neg-M130T81	2	130.051	1.35275	1	1	N-Acetyl-beta-alanine	C5H9NO3	Organic acids and derivatives	Carboxylic acids and derivatives	HMDB0061880	C01073	3061.81	2677.26	2584.22	2818.34	2673.82	2763.8	2310.72	3113.6	2691.58	2497.05	2944.64	2607.26	2790.76	3045.34	3567.8	2791.55	3433.27	3860.6	3925.11
neg-M130T50	2	130.061	0.833933	1	1	Creatine	C4H9N3O2	Organic acids and derivatives	Carboxylic acids and derivatives	HMDB0000064	C00300	1572.42	1697.24	3509.62	1673.1	1840.38	1685.19	2872.89	1806.03	2007.27	1810.1	1829.93	2169.73	1982.32	2897.02	2758.4	2737.12	3257.04	3553.67	2558.94
neg-M130T121_2	2	130.088	2.0144	1	1	L-Leucine	C6H13NO2	Organic acids and derivatives	Carboxylic acids and derivatives	HMDB0000687	C00123	438425	743235	402872	379708	422866	466227	619788	418372	400369	415325	443570	779231	436094	774638	381930	718173	434388	432703	467540
neg-M131T174	2	131.072	2.90138	1	1	(.+/-.)-2-Hydroxyisocaproic acid	C6H12O3	Lipids and lipid-like molecules	Fatty Acyls	HMDB0000746	NA	3985.03	4756.89	3654.47	4179.82	4339.13	4222.41	4189.83	5202.64	4017.05	3827.32	3752.13	4603.68	4247.38	5465.44	5196.96	5742.19	4750.75	4525.72	5898.94
neg-M132T48	2	132.03	0.799567	1	1	Aspartate	C4H7NO4	Organic acids and derivatives	Carboxylic acids and derivatives	HMDB0000191	C00049	7995.87	7850.39	7930.69	7836.69	7538.71	7338.72	7949.93	8739.06	8563.14	7585.2	8717.23	8249.86	8390.47	6027.61	7432.92	5216.93	7105.9	7529.23	6815.18
neg-M133T54	2	133.015	0.892567	1	1	D-Malic acid	C4H6O5	Lipids and lipid-like molecules	Fatty Acyls	HMDB0031518	C00497	313341	318175	312949	285956	347057	364070	292142	325250	316224	321730	308241	337837	307349	274256	268935	311277	285954	361421	238490
neg-M135T82	2	135.032	1.36157	1	1	Allopurinol	C5H4N4O	Organoheterocyclic compounds	Pyrazolopyrimidines	HMDB0014581	null	135374	104315	129268	154618	156602	145988	114373	137671	129774	130683	131088	123752	150595	99304.7	148920	106714	138602	214036	87119.9
neg-M137T162	2	137.025	2.69623	1	1	4-Hydroxybenzoic acid	C7H6O3	Benzenoids	Benzene and substituted derivatives	HMDB0000500	C00156	2813.92	2530.39	2677.15	2872.19	2102.51	2288.05	3087.92	3714.27	1899.68	2551.24	2158.86	2867.98	2814.35	2192.14	2498.86	3199.41	2612.17	2670.13	3216.91
neg-M137T196	2	137.025	3.27438	1	1	4-Hydroxybenzoic acid	C7H6O3	Benzenoids	Benzene and substituted derivatives	HMDB0000500	C00156	1778.06	2605.55	1767.22	2157.39	1351.45	1554.3	2453.42	1915.75	1928.85	2030.86	2170.14	1713.82	2901.25	2637.66	2144.37	3540.32	2237.74	2311.54	4473.77
neg-M137T81	2	137.036	1.35275	1	1	2-Aminonicotinic acid	C6H6N2O2	Organoheterocyclic compounds	Pyridines and derivatives	HMDB0061680	null	9746.2	5802.26	7775.81	6998.75	6250.69	6581.3	6736.93	6830.23	7380.21	6970.47	7339.86	5933.04	7408.04	15430.8	3882.37	4500.67	4938.42	9340.39	5988.09
neg-M138T197	2	138.02	3.28364	1	1	3-Nitrophenol	C6H5NO3	Benzenoids	Phenols	NA	C14418	3423.53	21441.7	4501.14	4719.86	4460.37	3487.29	5091.65	5858.81	6235.54	6032.05	7284.92	6550.99	6075.42	8884.94	4908.09	6352.8	4487.44	4277.09	5117.85
neg-M142T158	2	142.051	2.63042	1	1	2,4-Dimethyloxazole	C5H7NO	Organoheterocyclic compounds	Azoles	HMDB0032968	null	1998.53	2313.3	1920.12	1333.99	2692.14	2153.81	2174.76	2776.38	2656.44	1808.77	3582.39	2068.35	2246.15	2796	2177.5	2046.19	2118.23	2480.46	2690.19
neg-M142T149	2	142.066	2.48003	1	1	2,4-Dimethyloxazole	C5H7NO	Organoheterocyclic compounds	Azoles	HMDB0032968	null	3439.33	3253.21	3089.01	3180.52	2883.99	3148.54	2755.98	3414.02	3202.32	3038.05	3437.35	2894.56	3104.54	2464.72	3149.96	2170.03	2717.19	3271.71	2754.34
neg-M142T179	2	142.066	2.9832	1	1	2-Aminonaphthalene	C10H9N	Benzenoids	Naphthalenes	HMDB0041802	C02227	2246.54	2511.97	2626.08	2269.98	2216.7	2582.54	1834.68	2314.33	2268.05	2090.58	2306.64	2082.45	2460.93	1002.28	510.772	1915.44	1738.25	628.31	961.254
neg-M144T189	2	144.046	3.14506	1	1	Indole-3-carboxyaldehyde	C9H7NO	Organoheterocyclic compounds	Indoles and derivatives	HMDB0029737	C08493	24356.3	43629.1	51030.3	45925.8	41705.5	28431.5	24291	26314.1	27097.6	27785.7	35254.6	39648.6	37707.5	7689.81	3582.96	10317.9	18641.1	4171.79	5328.48
neg-M144T167	2	144.082	2.78169	1	1	2,4-Dimethyl-1H-indole	C10H11N	Organoheterocyclic compounds	Indoles and derivatives	HMDB0032967	null	1614.23	1941.05	1429.05	1975.5	1211.64	4077.66	1776.43	1660.96	1286.25	2033.14	1573.88	1768.58	1590.19	1160.61	1121.47	1082.08	333.121	869.534	806.495
neg-M145T81	2	145.014	1.34242	1	1	2-Oxoglutaric acid	C5H6O5	Organic acids and derivatives	Keto acids and derivatives	HMDB0000208	C00026	1835.54	5125.54	3499.58	7005.6	6119.9	5860.09	3239.76	3662.99	4045.06	3808	5242.51	5036.08	5562.24	2650.27	2888.82	3695.12	3914.02	3416.08	3510.15
neg-M145T43	2	145.099	0.708533	1	1	(3-Methyl-2-butenyl)-benzene	C11H14	Benzenoids	Benzene and substituted derivatives	HMDB0061808	null	47080.1	62319.9	52971.4	52350	54994.6	58658.1	54179.8	56289.8	58786.8	58157.2	57020.2	57281.3	54922.7	90101.4	70436	75106.8	79078.3	98281.8	93125.8
neg-M146T49	2	146.047	0.811192	1	1	L-Glutamic acid	C5H9NO4	Organic acids and derivatives	Carboxylic acids and derivatives	HMDB0000148	C00025	115067	139158	119865	134204	135081	125569	103312	114772	127460	121664	129579	116542	130547	93226.3	81109.7	93409.6	101402	77596	92750
neg-M147T81	2	147.03	1.353	1	1	Acetoacetic acid	C4H6O3	Organic acids and derivatives	Keto acids and derivatives	HMDB0000060	C00164	4657.72	3665.03	3446.79	4514.41	3579.25	3783.23	3351.98	3672.38	3668.2	3165.04	4047.64	3864.35	4129.37	3823.98	3741.76	4276.19	3347.22	4142.92	3070.48
neg-M147T179	2	147.046	2.98484	1	1	p-Coumaraldehyde	C9H8O2	Phenylpropanoids and polyketides	Cinnamic acids and derivatives	NA	NA	43959	40784.4	42434.8	39884.2	24914.4	36051.6	32012.1	34821.5	34249.8	33792.4	34272.1	36912.6	33284.3	11349.6	1781.64	44499.3	26667.4	2883.69	3073.52
neg-M147T142	2	147.046	2.36553	1	1	trans-Cinnamic acid	C9H8O2	Phenylpropanoids and polyketides	Cinnamic acids and derivatives	HMDB0000930	C00423	56797.9	59468.5	52986.4	53583.1	52106.2	55378.9	55617.6	55446.3	55684.9	53601.3	57004.8	56039.2	59334.8	58729.4	56623	48147.6	58990.2	61011	57177.1
neg-M147T138	2	147.065	2.29455	1	1	trans-Cinnamic acid	C9H8O2	Phenylpropanoids and polyketides	Cinnamic acids and derivatives	HMDB0000930	C00423	929.628	925.252	561.333	1240.32	790.987	566.322	820.709	811.926	1200.49	888.988	970.991	691.044	867.384	1184.71	701.491	1263.9	1071.66	981.278	1137.45
neg-M148T158	2	148.044	2.6277	1	1	5,6-Dihydroxyindole	C8H7NO2	Organoheterocyclic compounds	Indoles and derivatives	HMDB0004058	C05578	3003.15	2212.84	3067.4	2106.26	2545.11	2222.49	2635.82	4312.86	3464.76	2915.98	3268.93	3538.63	3388.25	3049.8	2649.5	3258.64	2782.47	4359.93	2675.73
neg-M151T91_2	2	151.027	1.51138	1	1	6,8-Dihydroxypurine	C5H4N4O2	Organoheterocyclic compounds	Imidazopyrimidines	HMDB0001182	null	1.89111e+06	1.81952e+06	1.80189e+06	1.91661e+06	1.71145e+06	2.00765e+06	1.59571e+06	1.77546e+06	1.69703e+06	1.74748e+06	1.89344e+06	2.05021e+06	1.96513e+06	1.80874e+06	1.54441e+06	1.7493e+06	1.80876e+06	1.77494e+06	1.86296e+06
neg-M151T193	2	151.04	3.22317	1	1	Methyl 3-hydroxybenzoate	C8H8O3	Benzenoids	Benzene and substituted derivatives	NA	NA	1039.61	1292.1	1193.96	3232.53	861.369	1742.54	2162.85	1734.48	1473.65	1304.05	1539.56	1548.41	1563.27	2278.4	1163.16	4109.07	1682.35	1195.94	1727.63
neg-M151T148	2	151.04	2.47447	1	1	Xanthine	C5H4N4O2	Organoheterocyclic compounds	Imidazopyrimidines	HMDB0000292	C00385	3016.08	3947.36	3126.38	3432.26	3231.68	1763.55	2721.1	2431.02	1864.42	3069.2	3797.21	1296.54	2418.29	3112.84	1174.93	1646.96	3135.86	2627.14	2088.76
neg-M153T179	2	153.019	2.98785	1	1	2,4-Dihydroxybenzoic acid	C7H6O4	Benzenoids	Benzene and substituted derivatives	HMDB0029666	null	2219.24	3171.63	2436.3	2353.39	3343.55	2734.86	2729.47	2438.67	2711.18	2409.58	1819.95	2722.87	2116.66	2265.72	2664.05	3103.27	3640.07	2898.09	3432.8
neg-M154T45	2	154.063	0.744658	1	1	L-Histidine	C6H9N3O2	Organic acids and derivatives	Carboxylic acids and derivatives	HMDB0000177	C00135	47728.2	42856.9	38171.5	49088.6	43911.8	48133.7	40867.9	40491.4	41514.5	42658.1	38732.3	41335.3	40311.4	41312.4	23733.7	29976.1	30919.8	35945.2	27060.6
neg-M155T77	2	155.01	1.27553	1	1	Orotic acid	C5H4N2O4	Organoheterocyclic compounds	Diazines	HMDB0000226	C00295	1429.71	1582.79	1573.41	1107.24	1922.68	2970.18	2570.26	2031.42	1880.12	2018.9	1625.48	1564.86	1873.02	898.261	1553.42	1764.14	1586.85	1012.34	946.794
neg-M158T179	2	158.061	2.9827	1	1	Indole-3-acetaldehyde	C10H9NO	Organoheterocyclic compounds	Indoles and derivatives	HMDB0001190	C00637	8501.05	7661.29	8191.02	8026.82	6596.83	8086.41	7010.55	8081.11	6981.25	7151.25	6135.75	8054.37	6784.92	3101.65	2276.91	7117.67	4557.63	2342.94	1706.87
neg-M159T162	2	159.066	2.69583	1	1	Pimelic acid	C7H12O4	Lipids and lipid-like molecules	Fatty Acyls	HMDB0000857	C02656	3430.18	3661.02	2006.53	5053.03	2960.68	2033.39	3708.28	2683.67	3613.83	3023.06	3043.88	2415.21	4734.58	3245.55	2218.37	2956.66	4988.47	4092.56	3756.17
neg-M159T197	2	159.103	3.28233	1	1	3-Hydroxyoctanoic acid	C8H16O3	Organic acids and derivatives	Hydroxy acids and derivatives	HMDB0001954	C20793	2630.3	1596.88	3539.51	4162.76	1261.15	1169.44	2035.51	2736.73	2231.57	3621.82	1837.27	2945.37	2150.65	5459.18	2313.23	2517.19	2004	1886.72	2938.7
neg-M159T175	2	159.103	2.91185	1	1	1-Methylcyclohexanol	C7H14O	Organic oxygen compounds	Organooxygen compounds	HMDB0059693	null	3313.04	1581.04	1552.69	2478.31	1488.95	2878.98	1546.13	2000.81	1831.19	1577.23	3302.29	3224.4	1505.54	2810.24	2012.49	1567.1	1733.52	1935.06	2336.16
neg-M160T166	2	160.041	2.75869	1	1	Quinoline-2,6-diol	C9H7NO2	Organoheterocyclic compounds	Quinolines and derivatives	NA	NA	2199.52	1811.32	1446.26	1860.1	2197.92	1430.98	3310.98	4961.1	4140.77	4243.27	4895.44	5787.8	4506.69	28270.9	8113.3	8809.41	11541	7930.91	21696.3
neg-M161T131	2	161.046	2.17917	1	1	3-Hydroxy-3-methylglutaric acid	C6H10O5	Lipids and lipid-like molecules	Fatty Acyls	HMDB0000355	C03761	3344.06	2764.27	2848.01	2604.62	2536	2424.3	4071.92	3697.6	3441.06	3066.6	4924.73	4469.15	3113.81	2974.63	2111.51	3635.99	3216.82	2754.65	2367.36
neg-M162T172	2	162.056	2.86688	1	1	4-Oxo-1-(3-pyridyl)-1-butanone	C9H9NO2	Organic oxygen compounds	Organooxygen compounds	HMDB0062406	C19567	1551.22	1249.27	1810.08	2169.45	1801.02	2096.73	1542.64	3630.66	1641.89	2646.27	4152.33	2632.04	2324.93	6046.03	5309.09	3212.8	3395.42	2972.72	9503.01
neg-M163T181_2	2	163.04	3.0221	1	1	Enol-phenylpyruvate	C9H8O3	Benzenoids	Benzene and substituted derivatives	HMDB0012225	C02763	179707	216734	159959	160221	165059	201554	158032	160404	165004	154997	159233	155339	153458	38218.1	3697.91	157374	72831.8	7232.62	8614.55
neg-M163T102	2	163.04	1.70107	1	1	m-Coumaric acid	C9H8O3	Phenylpropanoids and polyketides	Cinnamic acids and derivatives	HMDB0001713	C12621	7272.7	6937.54	5893.86	5447.59	6338.67	6005.87	6158.9	6821.65	6159.12	6539.53	6595.63	6922.45	6791.34	6641.01	7482.68	6098.68	6889.25	8278.73	8957.85
neg-M163T205	2	163.04	3.41738	1	1	Enol-phenylpyruvate	C9H8O3	Benzenoids	Benzene and substituted derivatives	HMDB0012225	C02763	26049	32220.4	25007	23727.4	24570.4	30351.3	27947	26500.2	23916.9	23113.9	22927.1	21956.2	20035.8	6034.1	772.303	21499.6	11931.3	1197.01	3624.67
neg-M163T153	2	163.041	2.54395	1	1	trans-4-Coumaric acid	C9H8O3	Phenylpropanoids and polyketides	Cinnamic acids and derivatives	NA	NA	16452.7	19608.2	16203.2	15796.6	14591.4	14761.8	16191.7	16905.2	14785.8	17423.1	14379.8	14140.3	13893.8	6960.36	3472.44	18378.1	10987.2	4739.75	4151.81
neg-M164T142_2	2	164.073	2.36903	1	1	L-(-)-Phenylalanine	C9H11NO2	Organic acids and derivatives	Carboxylic acids and derivatives	NA	NA	546073	567540	512809	524850	531497	538491	516267	495657	557235	509838	568367	556956	606381	592666	584077	472107	626350	617134	599002
neg-M165T163	2	165.02	2.71519	1	1	Terephthalic acid	C8H6O4	Benzenoids	Benzene and substituted derivatives	HMDB0002428	C06337	5881.52	11120.7	7547.31	9046.76	6676.56	8120.96	8199.35	8757.58	7686.65	7686.71	8369.43	7297.32	7165.85	7313.23	6934.3	14368.8	6084.07	7071.51	7910.03
neg-M165T179	2	165.056	2.98514	1	1	L-3-Phenyllactic acid	C9H10O3	Phenylpropanoids and polyketides	Phenylpropanoic acids	HMDB0000748	C05607	233617	206612	214331	212672	136236	186002	176608	189378	192441	188553	178855	196061	174290	60212.5	11639.9	219838	141747	14320	15955.3
neg-M166T210	2	165.979	3.4949	1	1	2(3H)-Benzothiazolethione	C7H5NS2	Organoheterocyclic compounds	Benzothiazoles	HMDB0030524	C14437	625.114	417.537	1350.59	505.075	617.509	457.406	818.895	475.589	434.749	461.897	512.473	582.281	571.76	619.528	471.666	407.2	483.806	436.251	471.422
neg-M167T59	2	166.976	0.9803	1	1	Phospho(enol)pyruvic acid	C3H5O6P	Organic acids and derivatives	Organic phosphoric acids and derivatives	HMDB0000263	C00074	33935.9	28645.4	40572.7	30442.5	16389.6	18944.6	32284.6	31475.1	28827.3	28048.3	35364.4	32362.6	27857.5	25152	31379.5	33783.5	42578.2	23728.9	50972.3
neg-M167T81_2	2	167.022	1.35275	1	1	Uric acid	C5H4N4O3	Organoheterocyclic compounds	Imidazopyrimidines	HMDB0000289	C00366	422492	463389	447139	411723	370207	393858	399492	426545	427578	433201	439933	419243	466268	465667	406498	583459	662817	486409	529349
neg-M169T55	2	168.991	0.9217	1	1	D-Glyceraldehyde 3-phosphate	C3H7O6P	Organic oxygen compounds	Organooxygen compounds	HMDB0001112	C00661	76703.2	39958.7	56588.9	57532.5	28592.4	41060.7	51235.3	50247.7	50624.7	45852.3	48341.7	46055	41461.4	12657.6	17910	13962.2	62717.4	23337.5	10592.4
neg-M173T166	2	172.992	2.77483	1	1	Phenol sulphate	C6H6O4S	Organic acids and derivatives	Organic sulfuric acids and derivatives	HMDB0060015	C00850	128127	105316	123442	175510	100340	109018	153825	166069	161267	164891	170094	171396	166036	377157	357192	362414	384619	377136	454954
neg-M173T80	2	173.01	1.34063	1	1	Trifluoroacetic acid	C2HF3O2	Organic acids and derivatives	Carboxylic acids and derivatives	HMDB0014118	null	9900.85	36646.8	28534.9	35218.6	40842.5	38294	34437.5	33736.4	34672.4	31111.4	36720.9	40495	35543	28114.3	19832	59255.3	36074.8	38887.6	25891
neg-M173T172	2	173.082	2.86869	1	1	2-Propylglutaric acid	C8H14O4	Lipids and lipid-like molecules	Fatty Acyls	HMDB0060684	C16658	11251.3	11349.6	10789.3	17720.7	11532	7554	11864.9	10013.1	12218.7	10028.7	12678.5	10837.3	11607.7	26736	11304.9	19407.9	10030.3	16585.1	25650.8
neg-M173T46	2	173.105	0.759158	1	1	L-(+)-Arginine	C6H14N4O2	Organic acids and derivatives	Carboxylic acids and derivatives	HMDB0000517	C00062	11023.6	8871.91	9971.53	10089	9169.5	7839.73	10112.4	10304.4	10158	9342.45	10089.7	9917.27	9620.59	18782.1	7880.56	7763.52	8351.73	12365	10739
neg-M173T219	2	173.118	3.64569	1	1	2,5-Diethyltetrahydrofuran	C8H16O	Organoheterocyclic compounds	Tetrahydrofurans	HMDB0029574	null	1568.46	2134.54	1881.46	1431.14	1503.37	726.048	1731.45	2658.84	2276.88	1262.29	1673.71	1599.42	1359.51	3930.48	8195.13	2612.98	1435.76	1664.21	2608.63
neg-M173T186	2	173.118	3.09668	1	1	2,5-Diethyltetrahydrofuran	C8H16O	Organoheterocyclic compounds	Tetrahydrofurans	HMDB0029574	null	3108.89	1866.67	2208.22	2900.52	2104.98	2049.14	2795.7	1804.19	2335.66	1823.54	1848.98	1420.14	2056.67	2370.35	1434.44	2082.24	4694.05	1467.89	2228.79
neg-M174T81	2	174.041	1.35275	1	1	N-Acetyl-L-aspartic acid	C6H9NO5	Organic acids and derivatives	Carboxylic acids and derivatives	HMDB0000812	C01042	43587.8	37106.1	42674.6	40763	42804	33360.8	40724.5	45920.5	42762.5	40035.7	42193.8	40072	45296.4	39584.4	52279	45673.2	62306.6	70773.7	74021.9
neg-M174T184	2	174.056	3.06146	1	1	Isoquinoline	C9H7N	Organoheterocyclic compounds	Isoquinolines and derivatives	HMDB0034244	C06323	4481.15	3895.49	4679.48	2017.02	2865.33	3957.21	5755.92	5060.93	3394.72	5590.37	5015.04	5284.36	5647.11	1616.44	2812.62	1780.78	1616.28	2516.03	3738.88
neg-M175T53	2	175.026	0.8811	1	1	Vitamin C	C6H8O6	Organoheterocyclic compounds	Dihydrofurans	HMDB0000044	C00072	358897	351179	318579	274081	295012	457095	392048	414201	396046	395409	350530	348771	354472	356766	541365	336129	388669	392024	415612
neg-M175T75	2	175.025	1.25617	1	1	Vitamin C	C6H8O6	Organoheterocyclic compounds	Dihydrofurans	HMDB0000044	C00072	330014	220233	215251	205783	191718	337603	360516	356236	331077	290471	233181	201584	234138	308915	413427	289715	240278	239260	254073
neg-M175T81	2	175.044	1.35247	1	1	Vitamin C	C6H8O6	Organoheterocyclic compounds	Dihydrofurans	HMDB0000044	C00072	1878.7	1635.85	1825.89	665.652	4036.42	1426.52	1933.4	1682.46	1845.55	1731.15	3863.34	1908.4	2027.07	2013.5	2598.83	2135.63	2381.03	2687.52	2996.33
neg-M175T159	2	175.061	2.65723	1	1	3-Oxopentanoic acid	C5H8O3	Organic acids and derivatives	Keto acids and derivatives	HMDB0003771	NA	2647.76	1931.8	2574.92	2554.2	1945.32	1759.5	2432.26	2808.79	2805.29	2052.26	2187.2	1157.46	2110.45	3270.57	2597.9	2605.97	1894.18	1532.56	3361.1
neg-M178T166	2	178.051	2.76927	1	1	Hippuric acid	C9H9NO3	Benzenoids	Benzene and substituted derivatives	HMDB0000714	C01586	39941.2	42388.6	37525.8	58045.1	43756.9	44213.9	45185	47325.8	47001.2	46136.2	43164.7	44571.2	43544.6	16926	58065.7	48433.5	61313	40816.3	58721.9
neg-M179T149	2	179.036	2.47512	1	1	trans-Caffeic acid	C9H8O4	Phenylpropanoids and polyketides	Cinnamic acids and derivatives	HMDB0003501	C01197	76207.5	101418	62024.7	53445.8	68424.7	75563.3	68499.5	64875.3	63687.4	61628.7	61239.2	59367.8	58253	17197.4	3909.06	56447.1	28962	6137.17	7219.03
neg-M179T171	2	179.035	2.85612	1	1	trans-Caffeic acid	C9H8O4	Phenylpropanoids and polyketides	Cinnamic acids and derivatives	HMDB0003501	C01197	5788.97	10896.6	6269.27	7271.53	7006.28	6590.5	9271.72	8299.46	8802.04	6193.8	6868.47	5549.3	4811.08	3460.79	2416	6602.17	2518.4	1179.89	751.03
neg-M179T166	2	179.054	2.76282	1	1	trans-Caffeic acid	C9H8O4	Phenylpropanoids and polyketides	Cinnamic acids and derivatives	HMDB0003501	C01197	2390.72	2783.73	2718.96	3483.18	3619.59	3111.87	3391	3513.63	3972.16	3128.63	2931.95	3025.02	3222.06	1160.97	4030.03	3328.13	4113.7	2095.61	3949.75
neg-M179T305	2	179.108	5.07757	1	1	3-tert-Butyl-4-hydroxyanisole	C11H16O2	Unknown	-	NA	NA	1429.31	1392.1	1222.9	1770.67	1064.11	1123.16	1313.85	1951.03	1274.92	2343.05	1401.39	807.126	1131.25	1127.61	1175.03	1147.41	1394.54	1222.6	1187.85
neg-M180T49	2	180.059	0.811233	1	1	L-Tyrosine	C9H11NO3	Organic acids and derivatives	Carboxylic acids and derivatives	HMDB0000158	C00082	828.566	4612.14	402.752	792.069	538.366	2181.58	723.072	641.118	906.452	919.366	2102.24	1133.12	1926.82	736.444	3040.35	1582.51	2584.33	2839.97	1335.15
neg-M180T102_2	2	180.067	1.70128	1	1	L-Tyrosine	C9H11NO3	Organic acids and derivatives	Carboxylic acids and derivatives	HMDB0000158	C00082	207379	207366	186439	191654	196074	190494	195232	210297	218708	201930	220211	209867	208850	221123	208697	185623	218160	242619	292525
neg-M181T153_2	2	181.051	2.54764	1	1	DL-3-(4-Hydroxyphenyl)lactic acid	C9H10O4	Phenylpropanoids and polyketides	Phenylpropanoic acids	HMDB0000755	C03672	202145	201310	183060	187710	132217	176303	159641	163716	160603	157144	169109	157896	165390	65816.5	26217.3	224903	133655	24277.8	31696.7
neg-M182T137	2	182.046	2.28338	1	1	4-Pyridoxic acid	C8H9NO4	Organoheterocyclic compounds	Pyridines and derivatives	HMDB0000017	C00847	2193.72	1858.73	1830.73	1847.72	976.193	1484.8	1707.38	1824.8	1496.26	1856.69	1553.32	1510.62	1817.26	2489.36	1816.63	2398.14	3285.21	2963.57	3366.2
neg-M185T57	2	184.986	0.947667	1	1	3-Phosphoglyceric acid	C3H7O7P	Organic oxygen compounds	Organooxygen compounds	HMDB0000807	C00597	76836.5	57527.7	74764.7	78646.1	35596.4	52685.6	85033.7	83511.3	80331.7	74781	66418.7	64542.7	65649.2	70753.6	76436.2	100220	99305.9	66265.4	108875
neg-M186T179	2	186.056	2.98448	1	1	Indoleacrylic acid	C11H9NO2	Organoheterocyclic compounds	Indoles and derivatives	HMDB0000734	null	3691.4	3503.4	3995.77	3637.24	3331.56	3305.99	3273.06	3463.29	3433.77	3471.46	3273.38	4090.18	3438.21	3408.21	928.398	3408.95	2055.21	2361.9	2799.1
neg-M187T188	2	187.008	3.13833	1	1	p-Cresol sulfate	C7H8O4S	Organic acids and derivatives	Organic sulfuric acids and derivatives	HMDB0011635	null	106470	223051	115051	145944	183626	213905	152665	149576	150564	151878	162118	161637	153740	103023	134358	143984	158080	118690	187950
neg-M187T143	2	187.109	2.38223	1	1	Glycyl-L-norleucine	C8H16N2O3	Organic acids and derivatives	Carboxylic acids and derivatives	NA	NA	10158.4	5358.25	7511.86	8343.8	6242.81	10285.4	9226.57	9045.58	8120.65	8284.08	7584.21	7445.12	7590.67	5871.34	4511.5	5535.74	5833.33	5154.1	3492.41
neg-M187T182	2	187.098	3.03624	1	1	Azelaic acid	C9H16O4	Lipids and lipid-like molecules	Fatty Acyls	HMDB0000784	C08261	64672.3	59874	54143.1	79011.4	44038.8	42950.7	66284	64099.6	68863.6	67449.1	65006.7	67679.9	67753.8	154882	103955	83024	81385.2	103623	194017
neg-M187T233	2	187.134	3.88783	1	1	(??)-2,6-Dimethyl-6-hepten-1-ol	-	Unknown	Unknown	-	-	2497.08	3335.49	4397.64	2845.62	2217.67	1915.63	2864.25	2976.56	2600.77	2683.44	2716.21	3263.58	3200.13	4998.7	3812.73	5251.54	3951.42	4756.81	4436.06
neg-M188T101	2	188.057	1.69158	1	1	N-Acetyl-L-glutamic acid	C7H11NO5	Organic acids and derivatives	Carboxylic acids and derivatives	HMDB0001138	C00624	5211.23	4680.26	4994.33	4976.13	4949.59	4804.06	4997.81	4874.13	4875.31	4404.89	4695.78	4668.04	4716.41	3724.11	3715.41	7703.43	4179.21	4314.72	3612.35
neg-M188T230	2	188.093	3.841	1	1	Proline betaine	C7H13NO2	Organic acids and derivatives	Carboxylic acids and derivatives	HMDB0004827	C10172	9568.88	4575.35	6431.76	6198.58	6736.99	5023.27	7302.53	7308.67	5989.73	6006.43	5395.25	6304.11	5905	3760.1	4101.72	4945.4	3133.28	5525.95	4791.04
neg-M188T237	2	188.111	3.95518	1	1	Proline betaine	C7H13NO2	Organic acids and derivatives	Carboxylic acids and derivatives	HMDB0004827	C10172	2881.91	8015.56	2908.84	5916.45	2021.68	2185.65	5217.95	4639.89	4964.94	4760.64	5725.12	5822.39	5902.07	14487.9	3315.3	12447.4	4638.32	4105.92	4470.36
neg-M189T163	2	188.987	2.7095	1	1	Pyrocatechol sulfate	C6H6O5S	Organic acids and derivatives	Organic sulfuric acids and derivatives	HMDB0059724	null	51544	103804	70832.7	74102.8	98246.7	98432.2	87793.2	85915.8	89892.6	85881.4	90764.7	87992.8	85347.9	73415.3	95825.4	97680	109003	78091.6	145062
neg-M189T108	2	189.041	1.80612	1	1	trans-2-Butene-1,4-dicarboxylic acid	C6H8O4	Lipids and lipid-like molecules	Fatty Acyls	HMDB0000393	NA	4839.51	3822.5	4724.68	4025.3	4933.82	4266.59	5487.04	5277.09	4597.36	4743.12	4736.9	4702.88	4580.7	4803.63	6550.45	4842.92	4820.6	5137.42	8094.67
neg-M190T158	2	190.054	2.63443	1	1	N-Acetyl-L-methionine	C7H13NO3S	Organic acids and derivatives	Carboxylic acids and derivatives	HMDB0011745	C02712	24612.8	24878.5	23301.8	22898.1	25636	27887.4	27533.1	26758.2	26440.9	25580.7	26621.3	26176.9	25438	32311.6	23723.3	27043.8	27300	29792.9	27962.7
neg-M191T53	2	191.021	0.881033	1	1	Citric acid	C6H8O7	Organic acids and derivatives	NA	HMDB0000094	C00158	335813	260129	298719	316475	261804	273953	279816	305022	289841	286619	302129	284276	303538	276276	372028	139872	258455	198577	195489
neg-M191T82	2	191.021	1.36157	1	1	Citric acid	C6H8O7	Organic acids and derivatives	NA	HMDB0000094	C00158	360567	242961	285467	354514	263589	283094	297622	318557	316473	296094	282862	244031	302198	219226	375604	135270	231937	184891	128173
neg-M192T142	2	192.034	2.37147	1	1	5,6-Dihydroxyindole-2-carboxylic acid	C9H7NO4	Organoheterocyclic compounds	Indoles and derivatives	HMDB0001253	C04185	9877.08	47892.3	17121.6	39209	38994.9	61079.8	38760.2	33045.5	35729.8	31293.9	34097.6	34967.5	32720.2	16435.1	20152.3	23099.2	19146.1	20282.5	8900.99
neg-M192T171	2	192.067	2.85756	1	1	Phenaceturic acid	C10H11NO3	Organic acids and derivatives	Carboxylic acids and derivatives	HMDB0000821	C05598	13148.9	14781	11968.7	23100.8	15105.3	14974.9	19258.9	18052.1	17687.5	19900.1	17780.8	17024.3	16832.2	22543.8	37344	28847.6	36928	35358.1	36589.6
neg-M193T226	2	193.087	3.75838	1	1	Methoxyeugenol	C11H14O3	Benzenoids	Benzene and substituted derivatives	HMDB0041194	null	4389.33	4172.37	3611.14	3398.57	4889.95	3861.14	4274.51	4270.73	4474.84	4145.5	3590.26	3463.6	5430.08	6077.03	5390.02	3472.13	4331.18	3318.49	3618.21
neg-M195T49	2	195.051	0.821983	1	1	D-Gluconic acid	C6H12O7	Organic oxygen compounds	NA	HMDB0000625	C00257	100030	103519	98810.6	90771.8	105335	92502.5	105194	112147	111829	106312	105296	104846	106408	59556.9	85761	59673.6	82121.8	64516.7	62672.5
neg-M199T54	2	199.001	0.892583	1	1	Acetylphosphate	C2H5O5P	Organic acids and derivatives	Organic phosphoric acids and derivatives	HMDB0001494	C00227	8876.59	7498.58	6605.88	10363.2	11203.5	7716.61	11195.6	9884.35	10200	9630.51	10052.6	10291.4	9210.06	5790.1	6635.94	6133.07	10822.4	7626.71	2635.08
neg-M199T325	2	199.17	5.41891	1	1	Dodecanoic acid	C12H24O2	Lipids and lipid-like molecules	Fatty Acyls	HMDB0000638	C02679	2624.28	2656.04	1938.26	2295.17	1397.52	1543.31	3627.7	2350.72	3294.75	2060.36	2593.05	2243.89	2231.6	9273.21	2056.37	3106.68	2391.4	2143.63	2406.93
neg-M201T219	2	201.023	3.65592	1	1	3-ethylphenyl Sulfate	C8H10O4S	Organic acids and derivatives	Organic sulfuric acids and derivatives	HMDB0062721	null	30215.1	41789	33632	30246.9	36242.6	40699.7	31122	29423	30012.3	31311.6	31446.7	31685.7	29989	7483.2	16092.5	17804.2	19057.9	12943.3	36681.6
neg-M201T192	2	201.113	3.20443	1	1	Sebacic acid	C10H18O4	Lipids and lipid-like molecules	NA	HMDB0000792	C08277	10174.9	10816.6	7081.08	9349.44	6823.64	6669.58	9885.41	9030.81	10164.8	8626.89	9418.36	9038.05	8800.95	18224.4	11883.3	13543	13370.3	9574.56	14760.6
neg-M202T183	2	202.051	3.05642	1	1	Indole-3-pyruvic acid	C11H9NO3	Organoheterocyclic compounds	Indoles and derivatives	HMDB0060484	C00331	57036.7	57032.1	33960.1	31326.6	36603.3	56292.3	41406.6	40499.6	40849.3	39389.9	36524.9	35570.1	34521	7818.09	1602.85	18640.7	11277.9	1766.78	3303.95
neg-M202T173	2	202.109	2.88521	1	1	N-lactoyl-Leucine	C9H17NO4	Organic acids and derivatives	Carboxylic acids and derivatives	HMDB0062176	null	112272	133728	87601.9	92995.1	97523.4	147018	106659	106618	102031	106798	106645	110615	106643	115059	55014.1	87932	80880.3	87958.8	92351.1
neg-M203T187	2	203.002	3.11767	1	1	O-methoxycatechol-O-sulphate	C7H8O5S	Organic acids and derivatives	Organic sulfuric acids and derivatives	HMDB0060013	null	4045.06	2567.58	1722.32	4734.15	2305.88	2751.15	3455.08	3046.57	3292.05	2643.9	2902.17	3288.42	3309.98	2067.66	3108.91	2284.45	2632.41	2255.08	4566.89
neg-M203T49	2	203.067	0.822175	1	1	Gly-Glu	C7H12N2O5	Organic acids and derivatives	Carboxylic acids and derivatives	HMDB0028840	NA	6973.74	7118.34	7242.29	6349.59	7253.23	7025.91	6932.56	7346.75	7910.42	6344.63	7214.87	6816.82	4887.1	9380.77	4499.95	4316.12	5169.9	5862.39	4556.11
neg-M203T149	2	203.084	2.48023	1	1	Tryptophan	C11H12N2O2	Organoheterocyclic compounds	Indoles and derivatives	HMDB0000929	C00078	315475	289643	304271	303611	297006	319210	282876	317608	284596	288717	303457	296211	299365	285986	302788	215204	303012	357833	324276
neg-M204T179	2	204.068	2.98592	1	1	Indolelactic acid	C11H11NO3	Organoheterocyclic compounds	Indoles and derivatives	HMDB0000671	C02043	327633	335239	363773	363778	256945	312338	275443	311183	300061	291514	287262	303294	293653	112294	47809.9	293895	210677	52636.7	65067.6
neg-M205T327	2	205.159	5.44686	1	1	2,4-Di-tert-butylphenol	C14H22O	Benzenoids	Benzene and substituted derivatives	HMDB0013816	NA	950.548	854.645	666.441	825.436	652.289	969.946	646.656	920.866	884.812	969.502	915.985	542.09	770.48	1748.51	911.083	613.239	1143.55	774.752	564.82
neg-M205T402	2	205.196	6.70456	1	1	1,1,2-Trimethyl-3,5-bis(1-methylethenyl)cyclohexane	C15H26	Lipids and lipid-like molecules	Prenol lipids	HMDB0061780	null	1593.14	1158.99	1323.14	1455.59	1116.46	592.311	1565.43	1026.05	1312.17	1621.62	1791.72	1516.04	1247.79	1374.18	950.055	1375.04	1206.48	1258.59	1049.01
neg-M206T176	2	206.082	2.93925	1	1	N-Acetyl-L-phenylalanine	C11H13NO3	Organic acids and derivatives	Carboxylic acids and derivatives	HMDB0000512	C03519	4982.87	2685.29	1799.66	3099.17	3607.68	3755.05	2950.19	3782.1	3384.91	2950.62	3282.9	2598.52	2865.55	3682.96	4121.82	3555.95	3664.02	4150.33	4368.73
neg-M207T182	2	207.012	3.03781	1	1	2-Naphthalenesulfonic acid	C10H8O3S	Organosulfur compounds	-	NA	NA	3398.51	5624.28	4526.74	16772.2	3620.09	4976.98	5652.44	6611.21	6296.53	5342.38	6946.62	6393.17	6201.98	11510.6	2835.01	2972.39	4477.26	4170.46	4131.21
neg-M211T217	2	211.077	3.6105	1	1	Pinosylvin	C14H12O2	Unknown	-	NA	NA	5533.04	1448.9	2451.01	3350.65	3907.11	2878.02	2945.25	2756.18	2381.52	2604.15	2845.77	2657.05	2935.55	2564.75	861.264	771.145	892.264	1194.62	1966.77
neg-M212T170	2	212.003	2.83117	1	1	Indoxyl sulfate	C8H7NO4S	Organic acids and derivatives	Organic sulfuric acids and derivatives	HMDB0000682	NA	280965	398371	327846	349725	351043	398851	361917	367024	361848	357082	367316	377993	371614	512323	443784	454983	485218	460674	641947
neg-M215T202	2	215.129	3.36907	1	1	Undecanedioic acid	C11H20O4	Lipids and lipid-like molecules	Fatty Acyls	HMDB0000888	null	7123.89	5890.44	5113.65	6025.09	3552.67	3694.12	6398.2	7019.46	6110.64	5757.99	5844.25	5945.11	6833.63	16680.6	7944.67	13493.4	6754.89	6070.82	12113.5
neg-M215T256	2	215.165	4.26388	1	1	3-Hydroxydodecanoic acid	C12H24O3	Organic acids and derivatives	Hydroxy acids and derivatives	HMDB0000387	NA	3695.7	2686.12	3050.74	3793.73	2250.94	1444.83	2795.8	2575.62	2065.2	2265.4	1958	2816.71	2653.13	3499.79	2708.28	832.508	3293.97	2934.76	2443.2
neg-M217T173	2	217.108	2.87937	1	1	9-Oxo-nonanoic acid	C9H16O3	Lipids and lipid-like molecules	Fatty Acyls	HMDB0094711	null	6222.64	4797.79	4279.94	5703.77	4811.06	3822.3	5650.62	6669.75	5041.58	4956.36	4635.57	4583.78	4285.88	6150.62	5600.63	5464.41	3628.16	4074.05	6819.3
neg-M217T142	2	217.119	2.3694	1	1	Ser-Leu	C9H18N2O4	Organic acids and derivatives	Carboxylic acids and derivatives	HMDB0029043	NA	4753	2252.32	3115.54	3191.1	2643.95	3357.91	3968.63	3644.16	3386.33	2668.04	4085.03	3583.05	2991.33	3374	2273.29	2746.54	2469.7	3541.38	2989.65
neg-M218T194	2	218.046	3.23847	1	1	Quinaldic acid	C10H7NO2	Organoheterocyclic compounds	Quinolines and derivatives	HMDB0000842	C06325	7347.93	14025.9	5768.3	8716.14	9640.42	14858.3	7397.3	7259.7	7432.5	8372.25	8076.79	8349.87	10137.1	1961.87	637.947	5396.13	2644.09	1197.57	965.588
neg-M218T144	2	218.104	2.40518	1	1	D-(+)-Pantothenic acid	C9H17NO5	Organic acids and derivatives	Carboxylic acids and derivatives	NA	NA	618359	575442	634669	647737	513915	624409	635006	610311	609909	648852	602661	584037	565015	626429	573445	630157	722062	844401	577993
neg-M220T159	2	220.065	2.65787	1	1	N-lactoyl-Methionine	C8H15NO4S	Organic acids and derivatives	Carboxylic acids and derivatives	HMDB0062182	null	23703.5	33842.5	20481.8	17212.7	22805.5	29652	27808.1	26702.2	25410.1	25377	25455.3	24414.1	25582.6	33665	18306.4	28089.9	24625.1	25668.5	28049.9
neg-M221T221	2	221.082	3.68349	1	1	Monobutyl phthalate	C12H14O4	Benzenoids	Benzene and substituted derivatives	HMDB0013247	NA	3457.01	2794.03	5278.27	7917.05	1995.58	2494.55	4359.92	2784.3	2932.42	2691.67	3284.94	2774.49	3175.18	4968.59	9823.89	3039.53	2344.3	2170.54	3805.4
neg-M221T143	2	221.093	2.37505	1	1	Phe-Gly	C11H14N2O3	Organic acids and derivatives	Carboxylic acids and derivatives	HMDB0028995	NA	14287.5	8216	10078.5	11432.2	7291.88	12898.9	11799.1	11675.8	11694.8	9726.56	11335.2	8992.38	11349.4	6170.87	4926.38	6912.84	8575.96	8408.58	5826.46
neg-M221T296	2	221.154	4.93008	1	1	(10betaH,11xi)-11-Hydroxy-13-nor-6-eremophilen-8-one	C14H22O2	Lipids and lipid-like molecules	Prenol lipids	HMDB0037605	null	31197.5	8082.36	5952.25	15683.6	6259.07	6695.24	8417.3	12853.7	15583.1	16631.2	14093.3	6960.01	8003.14	9388.21	7769.78	12118.6	9560.17	7746	7670.43
neg-M221T236	2	221.153	3.94048	1	1	(10betaH,11xi)-11-Hydroxy-13-nor-6-eremophilen-8-one	C14H22O2	Lipids and lipid-like molecules	Prenol lipids	HMDB0037605	null	6976.27	1647.98	2195.29	2984.22	2148.28	1841.4	3188.32	4035.13	6878.38	4001.46	4932.43	3030.15	3432.26	4820.85	3296.78	3520.99	6431.15	2151.25	3891.49
neg-M225T46	2	225.099	0.759492	1	1	L-Carnosine	C9H14N4O3	Organic acids and derivatives	Peptidomimetics	HMDB0000033	C00386	6961.86	7746.91	5417.56	8079.26	11429.1	8890.57	8321.93	8490.01	8800.93	8282.59	7834.81	8303.09	5917.97	6831.5	12227.1	4990.93	8507.95	14711.2	10483.3
neg-M225T341	2	225.186	5.68384	1	1	5-Tetradecenoic acid	C14H26O2	Lipids and lipid-like molecules	Fatty Acyls	HMDB0000499	null	2173.91	4130.75	3280.21	2883.82	1289.58	1266.86	2105.7	2100.7	2028.14	2070.88	2474.95	2487.77	1985.95	3840.81	2425	3715.67	3712.16	3852.28	4976.95
neg-M227T151	2	227.104	2.5175	1	1	Pyroglutamylvaline	C10H16N2O4	Organic acids and derivatives	Carboxylic acids and derivatives	HMDB0094651	null	59440	23442.2	36041.6	26016.2	31844.9	30805	32342.7	30045.3	28882.5	26280.1	27790.8	29709.4	27673.1	11686.5	6054.15	4635.04	6329.22	12590.4	6345.71
neg-M227T383	2	227.202	6.37946	1	1	Myristic acid	C14H28O2	Lipids and lipid-like molecules	Fatty Acyls	HMDB0000806	C06424	65751.5	53760.6	59440.5	77578.9	25396.6	21155.4	60814.6	58066.4	55720.6	70770.6	67714	64263.9	59535.2	144578	82148.2	178760	116326	159913	204810
neg-M229T56	2	229.012	0.92685	1	1	D-Ribulose 5-phosphate	C5H11O8P	Organooxygen compounds	NA	HMDB0000618	C00199	35625	26519.2	32520.1	37333.7	29177.3	31271.5	35625.1	35283.9	27880.3	29580.7	31748.1	32685.8	32452.1	10002.2	15742.1	14278.8	27298.7	18445.4	5087.04
neg-M229T211	2	229.145	3.51715	1	1	Dodecanedioic acid	C12H22O4	Lipids and lipid-like molecules	Fatty Acyls	HMDB0000623	C02678	3442.43	4531.8	6883.59	3741.34	4062.84	2823.17	6806.76	4503.74	4202.02	3857.71	4069.09	4353.77	5562.46	12881.3	6269.4	7190.93	5114.24	4778.44	8014.67
neg-M229T148	2	229.156	2.46279	1	1	Val-Leu	C11H22N2O3	Organic acids and derivatives	Carboxylic acids and derivatives	HMDB0029131	NA	5237.59	3534.2	3932.92	3383.98	4254.91	4854.89	4499.51	4148.83	4781.27	4108.69	3987.94	4993.72	3141.5	3898.73	1806.85	1825.54	2847.46	3258.6	1117.18
neg-M231T143	2	231.135	2.38282	1	1	Thr-Leu	C10H20N2O4	Organic acids and derivatives	Carboxylic acids and derivatives	HMDB0029065	NA	3661.15	1932.5	2617.47	2903.9	2142.12	2841.38	2814.98	2662.9	2283.63	2982.51	2942.48	2815.72	2767.71	2751.16	1636.51	2114.31	2528.5	4995.89	2228.47
neg-M232T41	2	232.13	0.675842	1	1	Ser-Lys	C9H19N3O4	Organic acids and derivatives	Carboxylic acids and derivatives	HMDB0029044	NA	1399.37	1040.8	1464.25	1287.69	1635.27	974.55	2228.27	2162.5	1606.37	1227.53	788.478	1495.24	1811.4	1859.17	1361.83	803.414	1104.16	1540.46	1591.94
neg-M233T49	2	233.078	0.822383	1	1	Ser-Glu	C8H14N2O6	Organic acids and derivatives	Carboxylic acids and derivatives	HMDB0029038	NA	7108.72	7806.87	9561.61	9074.51	8638.74	8683.19	8814.49	8943.58	9969.9	9121.98	7775.68	8259.91	9143.45	6735.8	7809.03	6474.21	8079.68	9047.23	4222.2
neg-M233T213	2	233.119	3.54778	1	1	Dehydrooreadone	C14H18O3	Organoheterocyclic compounds	Naphthofurans	HMDB0036046	null	25883.7	18417.6	21529	13836	19161.6	16293.8	21120.8	17623.4	16022.8	16761.3	17412.6	17781.2	16909.8	9131.1	8428.72	11497.1	20847.2	15373.8	18195.1
neg-M233T303	2	233.155	5.0538	1	1	3,5-Di-tert-butyl-2-hydroxybenzaldehyde	C15H22O2	Unknown	-	NA	NA	10138.2	18232.8	8174.57	10379	7068.56	7355.03	14581.2	12321.3	20407.9	13961.6	13400.5	11242.7	10810.1	10169.9	8296.87	9296.67	10269.2	9224.59	10588.6
neg-M235T143	2	235.109	2.38989	1	1	Carbetamide	C12H16N2O3	Unknown	-	NA	NA	2130.58	1408.32	3212.94	1061.72	1673.69	1217.91	2405.37	1910.01	2940.01	1286.56	3423.19	1474.19	2501.51	4609.79	1652.19	2170.67	3198.76	3056.42	3308.56
neg-M237T137	2	237.092	2.28314	1	1	15(R)-hydroperoxy-EPE	C8H18N2O4S	Organoheterocyclic compounds	Diazinanes	HMDB0062295	null	15856.7	11825.5	14204.5	11934	11699.7	13448	14089.1	15474.6	16129.7	14215.7	17699.7	14802.8	16214.1	22251.4	18078.6	13886.3	21436.6	24222	26326.5
neg-M239T46	2	239.115	0.773358	1	1	L-Anserine	C10H16N4O3	Organic acids and derivatives	Peptidomimetics	HMDB0000194	C01262	11089.2	7351.96	7071.97	11208.9	10423.3	6431.3	11164.8	10466.4	10171.7	10264.1	9468.18	10036.2	8535.67	11018.2	17863.5	8433.93	15185.6	22031.9	19804.3
neg-M239T249	2	239.129	4.14801	1	1	3-tert-Butyl-4-hydroxyanisole	C11H16O2	Unknown	-	NA	NA	3805.81	5697.26	6214.22	8792.93	7015.48	4651.06	6188.59	5983.99	5946.04	6014.78	6374.81	7320.56	6929.15	43059.4	12046.3	15825.7	11063.3	13770.6	15334
neg-M241T411	2	241.217	6.85801	1	1	Pentadecanoic acid	C15H30O2	Lipids and lipid-like molecules	Fatty Acyls	HMDB0000826	C16537	5167.68	6257.24	5001.51	6303.48	5788.73	3918.82	6022.06	4058.04	5074.4	5619.68	7461.58	4855.67	4365.57	9477.37	4385.39	3835.17	5421.74	4932.2	4962.75
neg-M243T156	2	243.034	2.60665	1	1	4-phenylbutanic acid-O-sulphate	C10H12O5S	Benzenoids	Benzene and substituted derivatives	HMDB0059983	null	3156.37	4164.59	3800.33	7257.17	1992.13	1982.44	4182.72	3482.28	3439.88	3242.42	4586.48	3484.45	4322.65	5019.15	3998.27	10449	4313.08	6484.71	15904.7
neg-M243T103	2	243.063	1.72134	1	1	Uridine	C9H12N2O6	Nucleosides, nucleotides, and analogues	Pyrimidine nucleosides	HMDB0000296	C00299	449119	314086	390235	362243	332268	330544	412522	436125	443626	407426	453098	409108	423313	678038	684668	465947	544736	631915	642048
neg-M243T222	2	243.16	3.70104	1	1	1,11-Undecanedicarboxylic acid	C13H24O4	Lipids and lipid-like molecules	Fatty Acyls	HMDB0002327	null	9879.33	11747.2	14306.1	15268.6	10528.2	10229.3	12947.5	13354.5	12943.3	11686.3	12106.7	14366.5	13031.2	38726.2	12765	21601.7	7696.2	10455.4	29785.8
neg-M243T244	2	243.196	4.0654	1	1	2-Hydroxymyristic acid	C14H28O3	Lipids and lipid-like molecules	Fatty Acyls	HMDB0002261	null	4381.35	4147.38	4833.44	3852.29	2747.77	3270	4076.29	3838.17	3734.13	4046.24	4029.46	4434.3	4328.59	7993.15	7907.7	6366	6520.14	7967.52	6674.95
neg-M243T318	2	243.197	5.30722	1	1	2-Hydroxymyristic acid	C14H28O3	Lipids and lipid-like molecules	Fatty Acyls	HMDB0002261	null	2867.83	3287.24	3070.64	2026.81	2208.92	2435.93	3063.26	2836.08	2883	3309.73	3019.58	3442.66	3220.43	7234.79	6185.04	8037.51	4594.94	4891.01	6535.06
neg-M243T256	2	243.196	4.26809	1	1	2-Hydroxymyristic acid	C14H28O3	Lipids and lipid-like molecules	Fatty Acyls	HMDB0002261	null	3329.72	1894.23	4345.1	3058.96	1942.83	1889.1	2876.74	2653.78	3214.72	2281.55	2878.57	3016.49	2551.18	4751.06	3039.5	3590.99	3788.09	4468.64	3590.29
neg-M243T268	2	243.196	4.46975	1	1	2-Hydroxymyristic acid	C14H28O3	Lipids and lipid-like molecules	Fatty Acyls	HMDB0002261	null	2391.52	1735.06	2886.6	2503.89	1387.41	1189.47	2247.61	2080.2	2296.25	2107.5	1750.53	2290.69	2127.34	4340.6	2534.73	3860.85	2891.38	4385.1	2518.1
neg-M245T165	2	245.013	2.74357	1	1	3-[3-(Sulfooxy)phenyl]propanoic acid	C9H10O6S	Organic acids and derivatives	Organic sulfuric acids and derivatives	HMDB0094710	null	21295.6	22869.3	21878.8	32528.8	28631.7	25282.4	27329.8	26722.2	27032.3	25855.1	25694.4	23977	24018.3	17744.6	25028	25998.2	26193	22565	35850.8
neg-M246T89	2	246.017	1.47972	1	1	Pyridoxal phosphate	C8H10NO6P	Organoheterocyclic compounds	Pyridines and derivatives	HMDB0001491	C00018	3216.05	2712.17	2238.42	2776.04	2754.11	3461.56	3371.03	3018.36	2107.91	2734.72	3318.87	2289.9	2684.54	2424.41	2341.26	2717.99	2516.06	2591.84	1782.92
neg-M251T360	2	251.202	5.99399	1	1	D6-Ambrettolide	C16H28O2	Phenylpropanoids and polyketides	Macrolides and analogues	HMDB0037805	null	6837.37	3977.85	5323.29	7235.43	4680.85	3941.95	5867.84	6092.9	5935.08	7711.11	5781.76	5358.16	5454.49	15734.7	4657.15	7673.49	7475.9	9171.25	7378.86
neg-M252T155	2	252.088	2.58728	1	1	N-lactoyl-Tyrosine	C12H15NO5	Organic acids and derivatives	Carboxylic acids and derivatives	HMDB0062177	null	11201.3	14969.8	8547.07	8443.86	10211.2	13420.7	12497.3	11336.4	11346.7	11069.6	11360.7	11420.4	11744.1	10623	7542.84	9192.42	9955.29	9672.3	10147.7
neg-M253T190	2	253.051	3.15952	1	1	Daidzein	C15H10O4	Phenylpropanoids and polyketides	Isoflavonoids	HMDB0003312	C10208	3738.06	2809.85	4544.69	3126.44	3504.03	3011.07	4520	5100.75	4181.33	4695.38	4558.29	4097.91	4288.72	14653.8	6839.57	7007.73	7233.24	6640.32	15364
neg-M253T396	2	253.218	6.59957	1	1	Palmitelaidic acid	C16H30O2	Lipids and lipid-like molecules	Fatty Acyls	HMDB0012328	null	502107	290219	505691	518683	284408	304530	414016	407603	393407	490330	452478	468152	473501	738790	521555	549541	764596	827371	808582
neg-M255T437	2	255.234	7.28224	1	1	Palmitic acid	C16H32O2	Lipids and lipid-like molecules	Fatty Acyls	HMDB0000220	C00249	1.01428e+06	727990	953806	996512	773139	710385	959021	842017	893019	987742	957301	977973	999868	1.4196e+06	1.06704e+06	972776	1.08902e+06	1.2286e+06	1.02157e+06
neg-M255T230	2	255.233	3.83193	1	1	Palmitic acid	C16H32O2	Lipids and lipid-like molecules	Fatty Acyls	HMDB0000220	C00249	36083	15487.5	22722.5	25619.8	20488.1	14879.6	23733.5	23742.9	21508.8	26768.5	21439.9	22488	23938.5	20494.5	18840.7	17549.7	17075.8	23276.6	19096.5
neg-M255T286	2	255.233	4.76175	1	1	Palmitic acid	C16H32O2	Lipids and lipid-like molecules	Fatty Acyls	HMDB0000220	C00249	8783.7	7439.11	7472.69	9380.27	6737.45	6742.33	5538.88	14178.7	12027.2	7679.38	9095.5	7816.14	4568.6	5567.95	4779.26	6027.41	8497.97	6357.63	3718.58
neg-M257T166	2	257.049	2.76606	1	1	5,6,8-Trihydroxy-2-methylbenzo[g]chromen-4-one	C14H10O5	Organoheterocyclic compounds	Naphthopyrans	HMDB0033911	C17671	4714.01	10205.1	6027.29	3805.6	5965.61	4438.08	6748.52	6756.62	6703.85	6785.89	5833.62	4790.36	6839.67	10495.5	9278.67	21199.1	6897.81	12910.9	35166.8
neg-M257T234	2	257.176	3.89307	1	1	Tetradecanedioic acid	C14H26O4	Lipids and lipid-like molecules	Fatty Acyls	HMDB0000872	C11002	3827.86	4254.81	3354.84	3832.86	2534.74	2852.45	4012.75	3448.73	3541.68	3277.84	3559.04	3781.6	4236	7207.3	3542.96	5038.35	3874.96	4627.6	5280.87
neg-M259T56	2	259.023	0.92685	1	1	D-Glucose 6-phosphate	C6H13O9P	Organic oxygen compounds	Organooxygen compounds	HMDB0001401	C00668	199712	249300	207709	225085	278912	288383	240632	234493	233668	220325	215619	218368	209531	73022.3	65289.3	81559.7	93423.1	53593.4	55902.1
neg-M259T149	2	259.13	2.4916	1	1	Glu-Leu	C11H20N2O5	Organic acids and derivatives	Carboxylic acids and derivatives	HMDB0028823	NA	79432.3	72167.3	64835.8	66196.7	60343.1	72830.8	71808.6	67238.7	67325	60609.2	63469.7	63251.2	60858.1	30245.7	16558.2	49084.4	33704.1	22751.7	21110.2
neg-M261T140	2	261.055	2.32872	1	1	(+)-6-Aminopenicillanic acid	C8H12N2O3S	Organic acids and derivatives	Carboxylic acids and derivatives	HMDB60618	C02954	23776.5	19046.5	16815.8	16451.3	14249.3	17379.2	19138.4	19275.5	18882.7	16029.4	17893.5	16550.2	18222.1	13493.3	5622.11	47549.3	13533.2	3630.5	4426.56
neg-M267T136	2	267.074	2.2601	1	1	Inosine	C10H12N4O5	Nucleosides, nucleotides, and analogues	Purine nucleosides	HMDB0000195	C00294	1.25466e+06	912222	1.00162e+06	1.44706e+06	1.35499e+06	1.27229e+06	1.13425e+06	1.2154e+06	1.15617e+06	1.06373e+06	1.2212e+06	1.26542e+06	1.23926e+06	624635	812102	805541	958289	1.17869e+06	361132
neg-M267T54	2	267.074	0.892592	1	1	Inosine	C10H12N4O5	Nucleosides, nucleotides, and analogues	Purine nucleosides	HMDB0000195	C00294	95552.1	76087.7	84543.5	138851	143892	112439	106996	107370	105405	101935	103689	99306.4	105435	41369.6	65048.2	58089.8	72434.7	113723	22775.6
neg-M269T202	2	269.045	3.37013	1	1	Aloe-emodin	C15H10O5	Benzenoids	Anthracenes	NA	NA	3592.94	2208.73	3408.67	2178.19	1647.57	4678.32	3824.13	2872.55	2339.2	2532.68	3101.2	4895.77	4621.45	5660.43	3590.82	3834.32	3336.72	3588.03	6361.23
neg-M269T158	2	269.066	2.63902	1	1	Phenyl glucuronide	C12H14O7	Unknown	-	NA	NA	4290.3	5250.49	4030.74	4481.51	3271.73	5080.35	5363.7	7592.04	5042.32	4737.97	4919.63	1033.82	4365.59	6696.12	9486.76	10543.3	6494.8	7682.52	8541.7
neg-M269T269	2	269.212	4.47913	1	1	11-Oxohexadecanoic acid	C16H30O3	Lipids and lipid-like molecules	Fatty Acyls	HMDB0030978	null	11039.1	8926.67	15232.3	7826.08	7119.9	6796.83	8848.67	18578.2	8397.88	8312.6	9180.4	10407.7	9128.55	42177.7	5275.94	20228.6	9682.15	33067.5	28417.4
neg-M269T335	2	269.212	5.5754	1	1	3-Pentadecenal	C15H28O	Lipids and lipid-like molecules	Fatty Acyls	HMDB0040377	null	30810.9	28897.2	32420.7	28063.7	18726.1	26460.5	22210.2	20892.4	24763.6	24933.3	22866	25096.2	23630.2	22782.4	15753.6	24896.4	15478.7	13787.2	20501.4
neg-M269T351	2	269.212	5.842	1	1	3-Oxohexadecanoic acid	C16H30O3	Lipids and lipid-like molecules	Fatty Acyls	HMDB0010733	null	3133.36	3678.47	2569.32	3586.95	4076.39	3073.44	2912.51	3158.23	3556.58	3088.09	3274.64	3206.64	3329.18	5681.73	3141.89	3818.96	3914.18	3442.78	3496.01
neg-M269T458	2	269.249	7.64155	1	1	Heptadecanoic acid	C17H34O2	Lipids and lipid-like molecules	Fatty Acyls	HMDB0002259	null	11462.6	16488.8	16342.9	18560.5	7970.02	14693	12935.2	11362.6	17775.7	14155	16993.1	9209.35	10631.2	21317.1	18081.5	14302.7	17333.2	19442.6	22385.1
neg-M271T178	2	271.065	2.95885	1	1	3,4,9-Trihydroxypterocarpan	C15H12O5	Phenylpropanoids and polyketides	Isoflavonoids	HMDB0034002	null	4377.85	7972.97	4903.38	3187.83	2940.64	2274.14	5053.71	5971.92	5379.99	6451.08	5349.91	4750.88	4625.17	8570.45	7415.68	14275	5237.04	9236.13	25086.7
neg-M271T142	2	271.076	2.36867	1	1	Anigorufone	C19H12O2	Benzenoids	Naphthalenes	HMDB0033935	null	5112.52	3315.63	5239.6	3212.35	2450.9	3817.96	4121.73	3966.83	4732.01	2341.1	3287.5	2112.56	3950.99	5158.94	5049.87	3276.07	3334.52	3327.92	4066
neg-M271T210	2	271.207	3.49547	1	1	DL-.beta.-Hydroxypalmitic acid	C16H32O3	Unknown	-	NA	NA	32910.5	26840.5	32033.4	20251.7	21813.3	25869.2	27569.5	27609.5	25045.1	25618.6	25717.8	28321.5	28534	22146	25685.1	27551.1	36253.3	26685.1	33860.1
neg-M271T216	2	271.227	3.60015	1	1	DL-.beta.-Hydroxypalmitic acid	C16H32O3	Unknown	-	NA	NA	8189.93	10775.7	10170.8	11777.5	7509.57	8900.93	10840.9	10820.4	9389.4	10295.9	8530.26	8694.67	9449.05	9927.79	15000.7	10675.3	10296.2	11088.6	8218.86
neg-M271T376	2	271.228	6.26717	1	1	2-Hydroxypalmitic acid	C16H32O3	Unknown	-	NA	NA	811368	716237	843398	902998	697085	687719	839885	854874	973229	1.0853e+06	971852	899083	861007	2.17791e+06	1.47351e+06	1.62222e+06	1.46022e+06	1.38452e+06	1.39244e+06
neg-M271T437	2	271.228	7.28225	1	1	16-Hydroxyhexadecanoic acid	C16H32O3	Lipids and lipid-like molecules	Fatty Acyls	HMDB0006294	NA	1632.95	1980.05	2300.29	1734.12	1132.16	1769.73	2456.68	3438.18	4151.55	2205.96	2325.78	2296.65	2198.94	3736.54	3970.28	2129.61	3064.02	2477.65	2526.63
neg-M271T355	2	271.228	5.92128	1	1	DL-.beta.-Hydroxypalmitic acid	C16H32O3	Unknown	-	NA	NA	8244.33	9019.46	9780.41	8962.64	9235.59	10969.2	8762.05	9470.37	11645.4	10556.2	8964.92	11996.7	8886.77	32129.5	13398.5	21163.8	13406.6	13902.6	11177.5
neg-M271T316	2	271.228	5.25903	1	1	16-Hydroxyhexadecanoic acid	C16H32O3	Lipids and lipid-like molecules	Fatty Acyls	HMDB0006294	NA	4866.99	2948.89	5771.72	4156.59	3252.48	2392.46	4390.13	4268.52	4281.33	4573.03	3708.82	5306.48	4588.73	10004	5667.58	7068.62	7190.76	9885.32	5823.47
neg-M271T283	2	271.228	4.72157	1	1	16-Hydroxyhexadecanoic acid	C16H32O3	Lipids and lipid-like molecules	Fatty Acyls	HMDB0006294	NA	31997.7	20644.6	21020.2	15160.4	11052.8	26936.4	39689.3	14610.2	30930.7	14087.1	13538	38976.2	33620.7	75356.5	40569.1	43362.8	50427.6	77831.5	34665.1
neg-M273T55	2	273.038	0.917133	1	1	2-Deoxyribose 5-phosphate	C5H11O7P	Organic oxygen compounds	Organooxygen compounds	HMDB0001031	C00673	14503.9	14171.6	13209.5	14447.4	15803	14514.3	17955.4	17664	16350.4	15422	14989.9	17046.3	17034.5	21273.4	18427.3	18057.5	17538.9	23580	17946.8
neg-M274T49	2	274.14	0.8111	1	1	Glu-Lys	C11H21N3O5	Organic acids and derivatives	Carboxylic acids and derivatives	HMDB0004207	NA	15973.8	13203.6	11585.6	12364.5	12827.4	15677.7	12781.6	12378.4	11715.2	12507.5	12214.4	10582.9	11172.5	4168.76	2734.02	5194.45	4312.88	3601.34	3213.83
neg-M275T56	2	275.018	0.9366	1	1	6-Phosphogluconic acid	C6H13O10P	Organic oxygen compounds	Organooxygen compounds	HMDB0001316	C00345	24893.3	26742.7	29630.4	31465.3	47154.5	50245.4	26335	25027.2	27569.6	24754.9	22843.8	22758.5	24369	1198.49	8467.35	25408	7656.12	4913.08	15226.7
neg-M275T77	2	275.088	1.28364	1	1	L-.gamma.-Glutamyl-L-glutamic acid	C10H16N2O7	Unknown	-	NA	NA	4708.2	5508.74	4417.24	5963.14	4807.34	6017.14	5559.03	5295.49	5930.17	4368.63	4499.94	5687.78	4007.93	2435.82	1355.04	6366.57	1968.93	941.865	824.135
neg-M275T52	2	275.088	0.8692	1	1	L-.gamma.-Glutamyl-L-glutamic acid	C10H16N2O7	Unknown	-	NA	NA	7651.68	6960.19	7249.85	5974.8	4549.79	5471.59	7526.37	7605.93	7843.57	6372.5	7696.43	10537.1	5798.86	4878.57	6386.62	5624.81	4848.11	6730.88	753.438
neg-M275T220	2	275.165	3.66607	1	1	Menthyl salicylate	C17H24O3	Unknown	-	NA	NA	7924.77	4467.41	5087.34	7034.09	8721.02	5872.17	5714.25	7122.95	5693.4	5982.3	5896.39	6219.21	6113.03	4934.93	3420.44	3789.09	3706.9	3040.73	5459.05
neg-M275T348	2	275.202	5.79986	1	1	4,8,12,15-Octadecatetraenoic acid	C18H28O2	Lipids and lipid-like molecules	Fatty Acyls	HMDB0032672	null	3871.22	2244.35	4354.49	3575.99	2695.88	2483.86	3056.76	2973.03	3147.52	3184.93	3298.74	2828.35	2900.95	5618.46	2616.83	4228.45	3043.18	4584.02	1918.42
neg-M277T278	2	277.145	4.64084	1	1	Mono-2-ethylhexyl phthalate	C16H22O4	Benzenoids	Benzene and substituted derivatives	HMDB0013248	C03343	2605.97	6592.39	3201.45	2183.22	4472.58	5532.37	3894.72	3591.96	3174.07	3305.17	3217.16	4135.73	3215.54	3660.69	2283.98	4795.46	2509.94	2750.15	3253.75
neg-M277T376	2	277.217	6.26565	1	1	Gamma-Linolenic acid	C18H30O2	Lipids and lipid-like molecules	Fatty Acyls	HMDB0003073	C06426	154425	85245.2	121434	140871	81351.8	49218.7	105647	103859	120116	98869.2	109579	93933.6	98922.6	204883	50623	107303	51824.3	73806.7	69607.9
neg-M277T290	2	277.217	4.83963	1	1	Alpha-Linolenic acid	C18H30O2	Lipids and lipid-like molecules	Fatty Acyls	HMDB0001388	C06427	3605.43	3238.6	3561.82	3381.43	4116.02	3144.19	3870.11	4387.77	3826.31	3855.03	3559.31	4063.93	4830.22	5581.31	5014.21	5719.15	4740.85	5510.9	6410.98
neg-M279T140	2	279.098	2.32888	1	1	Phe-Asp	C13H16N2O5	Organic acids and derivatives	Carboxylic acids and derivatives	HMDB0028991	NA	13700.4	9721.68	13181	12032.5	11498.6	16066.2	10536.5	11132.3	10218.8	12423.9	9269.97	8862.26	12187.5	7525.09	8676.65	10378.6	13092.7	9951.53	7746.54
neg-M279T259	2	279.197	4.31013	1	1	12S-Hydroxy-5Z,8E,10E-heptadecatrienoic acid	C17H28O3	Lipids and lipid-like molecules	Fatty Acyls	HMDB0012535	C20388	17785.4	24078.3	14860.9	12025.6	15720.2	15804.3	16574.7	14917.2	12749.7	13722.9	12947.9	15258.5	15467.7	15962.3	13046.1	10417.9	11541	14805.4	21082.3
neg-M279T410	2	279.234	6.83299	1	1	Octadecadienoate	C18H32O2	Lipids and lipid-like molecules	Fatty Acyls	HMDB0062784	null	2.13151e+06	1.69416e+06	2.09674e+06	2.43936e+06	1.61465e+06	1.82717e+06	1.99576e+06	1.84042e+06	2.02697e+06	2.44956e+06	2.33314e+06	1.98736e+06	2.01226e+06	3.27732e+06	1.7091e+06	2.16728e+06	2.51776e+06	2.67966e+06	2.14045e+06
neg-M279T225	2	279.233	3.74811	1	1	Linoleic acid	C18H32O2	Lipids and lipid-like molecules	Fatty Acyls	HMDB0000673	C01595	10034.7	5237.29	5914.68	6594.11	4598.79	4668.94	6563.45	6809.64	5859.55	6050.73	6580.31	5842.4	6539.81	10538	7119.42	8785.45	8109.29	9609.99	7541.26
neg-M281T234	2	281.249	3.90396	1	1	Oleic acid	C18H34O2	Lipids and lipid-like molecules	Fatty Acyls	HMDB0000207	C00712	39231.5	11578	21418.3	22709.7	17758.8	12922.9	20301	19246.6	17307	18326	18613.5	20749.6	20363.7	13580.7	12547	15156.2	12095.9	22984.3	18151.3
neg-M281T445	2	281.25	7.40877	1	1	(Z)-13-Octadecenoic acid	C18H34O2	Lipids and lipid-like molecules	Fatty Acyls	HMDB0041480	null	1.40597e+06	1.01683e+06	1.46977e+06	1.68697e+06	1.14611e+06	1.06368e+06	1.32828e+06	1.28248e+06	1.3089e+06	1.62135e+06	1.38876e+06	1.37954e+06	1.43224e+06	1.96377e+06	1.03072e+06	1.60622e+06	1.74425e+06	1.77235e+06	1.56206e+06
neg-M281T291	2	281.248	4.84985	1	1	Oleic acid	C18H34O2	Lipids and lipid-like molecules	Fatty Acyls	HMDB0000207	C00712	3758.35	3133.97	3904.65	2495.41	3208.61	5529.85	2310.19	4746.82	4330.89	3685.43	784.074	2562.04	3479.73	2730.35	2613.74	3102.26	2408.24	3297.22	4953.21
neg-M282T135	2	282.084	2.25431	1	1	Guanosine	C10H13N5O5	Nucleosides, nucleotides, and analogues	Purine nucleosides	HMDB0000133	C00387	20847.3	14786.4	14333	17079.6	15274.6	16523	17650.3	17583.4	16637.4	16454.4	17972.4	16432.6	17471.4	10566.5	7922.7	15344.4	8743.67	6681.45	7421.26
neg-M282T144	2	282.105	2.40117	1	1	Guanosine	C10H13N5O5	Nucleosides, nucleotides, and analogues	Purine nucleosides	HMDB0000133	C00387	590.629	2065.79	2443.13	606.913	1180.2	1781.37	1504.51	652.447	2672.45	2645.85	2423.42	2572.88	1266.46	643.519	1047.66	1248.27	1032.53	2628.49	3017.08
neg-M283T54	2	283.068	0.891983	1	1	Xanthosine	C10H12N4O6	Nucleosides, nucleotides, and analogues	Purine nucleosides	HMDB0000299	C01762	12464	18039.4	11727.1	12644.8	10677.9	18297.5	15782.8	13135.4	12403	11890.9	11858.4	12267.7	12119.9	11821.9	12918.1	9152.68	10032.9	10322.4	11317.4
neg-M283T138	2	283.069	2.29216	1	1	Xanthosine	C10H12N4O6	Nucleosides, nucleotides, and analogues	Purine nucleosides	HMDB0000299	C01762	220919	298995	196994	227756	176587	242967	209663	224320	219866	204779	210307	212074	210443	122569	91881.5	180278	173040	89266.8	106066
neg-M283T86	2	283.068	1.44148	1	1	Xanthosine	C10H12N4O6	Nucleosides, nucleotides, and analogues	NA	HMDB0000299	C01762	6177.46	9814.6	6460.86	7652.63	8023.06	8586.2	7143.88	5885.42	5331.21	6185.37	5864.87	5894.57	6585.6	8929.54	4663.71	4882.28	5121.61	5331.16	4461.32
neg-M283T362	2	283.228	6.03489	1	1	Hexadecenal	C16H30O	Lipids and lipid-like molecules	Fatty Acyls	HMDB0060482	null	18390.1	16371.1	17900.9	17755.2	13184.3	15078	13209.4	12971.9	15212.8	18051.8	13515.1	15962.2	14334.9	12576.1	11889.1	10658.2	11965.6	9367.99	17948
neg-M283T481	2	283.265	8.01378	1	1	Stearic acid	C18H36O2	Lipids and lipid-like molecules	Fatty Acyls	HMDB0000827	C01530	317578	398651	312224	488521	240887	229202	511607	391858	403046	403544	565064	491034	395864	565085	335980	395128	417464	467879	448857
neg-M283T340	2	283.264	5.65972	1	1	Stearic acid	C18H36O2	Lipids and lipid-like molecules	Fatty Acyls	HMDB0000827	C01530	4291.41	3873.17	5593.3	3791.68	3810.79	4911.21	3771.4	2531.66	3677.17	4342.79	4248.85	3684.89	4894.59	3376.94	5461.48	3860.74	3685.75	2752.88	2881.11
neg-M283T249	2	283.264	4.14745	1	1	Stearic acid	C18H36O2	Lipids and lipid-like molecules	Fatty Acyls	HMDB0000827	C01530	18336.2	12969.3	13930.2	17789.9	15546.4	15090.8	16096.6	14048	13440.7	12553.3	12628.2	14429	14145.6	7155.42	8879.93	8642.08	8383.69	12309.1	8786.62
neg-M283T458	2	283.265	7.63162	1	1	Stearic acid	C18H36O2	Lipids and lipid-like molecules	Fatty Acyls	HMDB0000827	C01530	6797.62	4802.75	4266.35	3367.39	2921.33	3103.88	3637.19	3678.66	4037.38	4544.72	4781.8	2630.71	3534.65	6767.36	5790.85	3849.2	4300.13	4905.97	7797.48
neg-M284T311	2	284.224	5.18865	1	1	Myristoylglycine	C16H31NO3	Organic acids and derivatives	Carboxylic acids and derivatives	HMDB0013250	null	609.6	1205.89	539.21	1011.26	840.656	848.064	746.333	1006.91	833.479	754.551	899.016	1191.81	1064.18	1112.32	738.798	1303.03	709.233	967.605	677.507
neg-M285T192	2	285.08	3.19528	1	1	Moracin F	C16H14O5	Phenylpropanoids and polyketides	2-arylbenzofuran flavonoids	HMDB0033309	null	2433.87	4407.27	2900.77	2725.04	2062.77	2342.12	3843.72	3361.04	3950.46	3755.5	3177.6	3188.69	3409.33	6385.15	4107.19	7452.39	2409.33	4135.96	11422
neg-M285T395	2	285.207	6.58617	1	1	Hexadecanedioic acid	C16H30O4	Lipids and lipid-like molecules	Fatty Acyls	HMDB0000672	C19615	2067.09	1329.82	2515.77	2588.7	1272.09	1033.24	1647.92	1138.9	1813.42	2516.9	3263.08	1854.61	1236.4	18695.8	1954.11	3858.52	3547.32	3263.05	2978.23
neg-M285T262	2	285.207	4.3653	1	1	Hexadecanedioic acid	C16H30O4	Lipids and lipid-like molecules	Fatty Acyls	HMDB0000672	C19615	3053.44	5044.74	6960.01	2972.69	4462.96	4222.67	4495.07	4430.42	4106.46	5214.8	2783.13	3170.3	1190.8	4589.93	3842.11	6488.11	5091.26	4626.38	6845.18
neg-M285T405	2	285.244	6.75687	1	1	Palmitaldehyde	C16H32O	Lipids and lipid-like molecules	Fatty Acyls	HMDB0001551	C00517	73366.8	72527.2	77866.3	74568.2	54068.9	120759	91598	120443	129689	162172	146676	122628	73435.4	169261	171635	118978	136523	153027	154629
neg-M285T314	2	285.243	5.23859	1	1	12-hydroxyheptadecanoic acid	C17H34O3	Lipids and lipid-like molecules	Fatty Acyls	HMDB0061663	null	1668.08	1754.03	1654.99	1643.2	1509.65	1480.91	2042.21	1152.45	1216.37	1270.51	1774.86	2134.75	1522.61	2157.99	1060.34	1645.82	1503.33	2425.15	1033.17
neg-M289T55	2	289.033	0.921783	1	1	Xylulose 5-phosphate	C5H11O8P	Organic oxygen compounds	Organooxygen compounds	HMDB0000868	C00231	9502.44	10511.4	11179.4	11274.8	13511.8	12963.7	13646.3	13000.1	13713	9997.86	10119.7	9823.63	11451.7	3015.72	3316.27	4794.34	3205.15	5598.97	3771.38
neg-M289T103	2	289.068	1.72087	1	1	Uridine	C9H12N2O6	Nucleosides, nucleotides, and analogues	Pyrimidine nucleosides	HMDB0000296	C00299	14853.3	9911.86	10895	10714.6	10016.6	14121.2	13084.5	13357.1	13363.2	11232.9	12520.4	12727.9	12588.8	17993.2	21608.7	11184.5	14703.8	18549.7	15500.2
neg-M291T202	2	291.16	3.36542	1	1	(3beta,6beta)-Furanoeremophilane-3,6-diol 6-acetate	C17H24O4	Lipids and lipid-like molecules	Prenol lipids	HMDB0034930	null	6890	3915.64	5824	7915.54	6993.32	6947.19	7315.76	9286.77	6829.72	5831.52	5759.82	7174.63	6423.2	4461.11	3008.3	6128.16	2797.21	2248.4	4783.56
neg-M293T307	2	293.212	5.11248	1	1	3,4-Dimethyl-5-pentyl-2-furanheptanoic acid	C18H30O3	Lipids and lipid-like molecules	Fatty Acyls	HMDB0039603	null	20898.9	13430	17932	14116.6	18731.1	14251.2	16916.5	20698	16140.6	12534.1	14231.8	19483.3	22711.5	42612.7	27760.5	29464.3	27779	28518.1	37678.1
neg-M293T410	2	293.212	6.82766	1	1	13-OxoODE	C18H30O3	Lipids and lipid-like molecules	Fatty Acyls	HMDB0004668	C14765	3533.72	2229.06	3277.09	3075.95	3427.94	1640.18	3923.66	2873.91	2902.59	3550.97	2663.23	2211.43	2785.97	5985.13	2379.64	3038.36	2588	3967.76	2400.25
neg-M295T326	2	295.228	5.42538	1	1	9,10-Epoxyoctadecenoic acid	C18H32O3	Lipids and lipid-like molecules	Fatty Acyls	HMDB0004701	C14825	33723	10624.6	24309	10592.3	12744.2	25598	12144.6	12599	11422.9	30019.4	16854	14573.6	12605.1	32176.5	16462.5	54215.4	17951	22136.4	72323.6
neg-M295T290	2	295.228	4.83067	1	1	(10E,12Z)-9-HODE	C18H32O3	Lipids and lipid-like molecules	Fatty Acyls	HMDB0062652	null	195330	223978	288467	221675	277735	212373	250616	264452	230609	274242	248955	264090	272230	533409	400786	394798	409409	461404	526443
neg-M295T352	2	295.228	5.86247	1	1	12-Hydroxy-8,10-octadecadienoic acid	C18H32O3	Lipids and lipid-like molecules	Fatty Acyls	HMDB0029998	null	50825.1	50534.7	60592.8	49367.7	35777.9	46449.4	50607.6	46348.7	53033	57904.4	46317	53699.5	47994.8	106017	68097.3	86075.5	67994.2	68018.4	97897.6
neg-M295T275	2	295.228	4.57899	1	1	(10E,12Z)-9-HODE	C18H32O3	Lipids and lipid-like molecules	Fatty Acyls	HMDB0062652	null	11800.7	8090.42	14099.4	10448.4	9269.79	8390.66	9863.87	9626.37	9662.85	9393.77	9820.54	11663.7	11274.1	25207.5	10686.8	18483.2	13160.7	20024.9	14848.9
neg-M295T410	2	295.228	6.83312	1	1	13-HODE	C18H32O3	Lipids and lipid-like molecules	Fatty Acyls	HMDB0061708	null	7478.41	5182.82	7746.88	7808.55	5426.61	5936.22	7273.82	6564.96	6735.06	7943.73	6399.74	3908.19	6804.93	10198.8	6767.05	5347.8	9672.04	9833.8	5096.8
neg-M295T444	2	295.228	7.39908	1	1	13-HODE	C18H32O3	Lipids and lipid-like molecules	Fatty Acyls	HMDB0061708	null	3778.22	3988.03	4122.95	3471.14	3675.39	2501.01	3612.78	3632.05	3387.22	4059.6	4300.59	2859.28	2790.85	5495.7	2840.09	3912.95	4185.55	4226.41	4779.49
neg-M295T465	2	295.264	7.74207	1	1	Nonadeca-10(Z)-enoic acid	C19H36O2	Lipids and lipid-like molecules	Fatty Acyls	HMDB0013622	C00174	15342.3	12026.7	12048.2	11182.7	11806.8	11181	14311.5	11693.2	12424.7	15013.4	12919.7	9495.26	9956.05	13767.7	11840.5	9256.57	12407.5	13284.1	15817.9
neg-M296T138	2	296.1	2.2954	1	1	2-Methylguanosine	C11H15N5O5	Nucleosides, nucleotides, and analogues	Purine nucleosides	HMDB0005862	null	6360.81	6835.45	4940.64	4751.34	4240.1	5731.12	5153.08	5405.32	4152.19	5041.05	5915.39	5320.15	5833.12	3422.73	2399.98	3566.84	3269.49	1499.44	3125.24
neg-M297T330	2	297.186	5.49453	1	1	Norethindrone	C20H26O2	Lipids and lipid-like molecules	Sterol Lipids	HMDB0014855	C05028	1744.73	827.757	1214.39	1469.54	764.386	1205.54	1171.79	1556.9	1307.37	1236.33	1537.23	1328.74	1355.91	1572.96	887.955	1271.79	871.911	757.025	925.223
neg-M297T290	2	297.234	4.83037	1	1	5-Hexyltetrahydro-2-furanoctanoic acid	C18H34O3	Lipids and lipid-like molecules	Fatty Acyls	HMDB0031127	null	3330.86	2611.06	4137.72	8790	2843.54	11147.3	4092.04	3043.8	3887.23	3102.69	3385.52	5330.18	3590.86	11030.1	4547.64	6189.9	21208.3	12449.7	4894.05
neg-M297T307	2	297.244	5.11668	1	1	10-Oxooctadecanoic acid	C18H34O3	Lipids and lipid-like molecules	Fatty Acyls	HMDB0030980	null	129303	68453.8	154496	87001.2	64898.4	72320.8	112213	96928	106239	95841.7	91823.4	129011	100743	240602	138703	219229	185267	234193	203831
neg-M297T391	2	297.244	6.51596	1	1	8-Heptadecenal	C17H32O	Lipids and lipid-like molecules	Fatty Acyls	HMDB0041335	null	223282	164032	222945	297185	115795	200946	189933	171282	178519	211120	188962	195111	198589	332020	236334	264442	281811	229823	311562
neg-M297T445_2	2	297.243	7.40883	1	1	5-Hexyltetrahydro-2-furanoctanoic acid	C18H34O3	Lipids and lipid-like molecules	Fatty Acyls	HMDB0031127	null	5385.73	3662.12	3845.83	5854.64	3860.1	2711.27	4008.37	4635.44	5008.57	4921.5	5335.37	5687.96	4268.36	5867.72	9896.35	10693.8	7506.49	5726.14	5190.71
neg-M298T137	2	298.07	2.28243	1	1	D-4'-Phosphopantothenate	C9H18NO8P	Organic acids and derivatives	Carboxylic acids and derivatives	HMDB0001016	C03492	13838.6	11015.6	13332.3	13113.8	11887.8	11707.2	15474.2	15066.9	14234.3	13980.1	13324.4	12886.1	12900.5	22382.5	15940.5	16599.2	18824.4	20188.4	16109.9
neg-M298T56	2	298.07	0.928008	1	1	D-4'-Phosphopantothenate	C9H18NO8P	Organic acids and derivatives	Carboxylic acids and derivatives	HMDB0001016	C03492	12555.2	8259.57	9835.74	6400.38	6822.9	7728.11	11668.5	12803.3	12691.4	10894.1	12420.9	9121.3	10440.8	21879.9	12868.4	15502.8	13470	18599.7	11745.4
neg-M299T345	2	299.202	5.75085	1	1	Sugiol	C20H28O2	Lipids and lipid-like molecules	Prenol lipids	HMDB0036564	null	32850.5	13254.2	18791.1	23338.6	29482.4	18669.8	21450.1	21672	21418.8	25883.6	20413.5	20979.3	21302.1	47586.3	9564.63	29060.6	8783.94	7656.96	15084.9
neg-M299T372	2	299.201	6.20787	1	1	Sugiol	C20H28O2	Lipids and lipid-like molecules	Prenol lipids	HMDB0036564	null	1776.15	707.147	1187.02	1380.26	1044.12	979.253	1105.58	1066.41	1270.96	1497.11	1589.3	1021.31	915.434	2220.48	826.933	2139.39	858.037	414.215	1172.22
neg-M299T335	2	299.259	5.58488	1	1	12-Hydroxystearic acid	C18H36O3	Lipids and lipid-like molecules	Fatty Acyls	HMDB0061706	null	27908.3	14335.8	33089.1	16160.7	18433.1	19353.3	24120.2	14713.7	13114.6	26134	22466.7	15042.2	13990.6	43483.7	16662.7	47389.3	26705.9	42798.2	20898
neg-M299T433	2	299.26	7.20967	1	1	2-hydroxystearate	C18H36O3	Lipids and lipid-like molecules	Fatty Acyls	HMDB0062549	null	75567.3	97284.5	87599.6	118149	74736	106200	118197	119198	108653	104016	106676	111503	103305	124897	124153	162600	136105	106709	146770
neg-M300T55	2	300.047	0.921308	1	1	N-Acetyl-D-glucosamine 6-phosphate	C8H16NO9P	Organic oxygen compounds	Organooxygen compounds	HMDB0001062	NA	82057.9	78565.9	78318.8	71952.4	76547.2	70078.5	80082	80248.5	80251.8	77365.5	76359.8	71698.9	73976.1	66365.5	66155.7	68964.5	70174	56684.1	48913.4
neg-M301T370	2	301.218	6.16646	1	1	Eicosapentaenoic acid	C20H30O2	Lipids and lipid-like molecules	Fatty Acyls	HMDB0001999	C06428	194771	115772	182158	254635	111021	120002	141199	129489	169838	172109	151132	152339	149733	305572	108286	197042	169021	210770	120315
neg-M301T395	2	301.217	6.57564	1	1	Yucalexin A16	C20H30O2	Lipids and lipid-like molecules	Prenol lipids	HMDB0036775	null	59654.4	27283.9	41148.7	63669	49918.4	42509.7	59895.9	54373.3	55782.3	66307.5	56324.3	56803.1	56852.2	354940	23543.3	151145	27201.2	22006.6	39160.5
neg-M301T437	2	301.237	7.27992	1	1	Palmitic acid	C16H32O2	Lipids and lipid-like molecules	Fatty Acyls	HMDB0000220	C00249	1121.67	944.935	1255.92	1308.93	798.912	834.713	1142.22	1014.91	1087.9	1188.36	1093.18	1269.12	1134.96	2690.19	2069.57	1701.94	1150.57	1503.25	1388.1
neg-M301T432	2	301.266	7.20465	1	1	Palmitic acid	C16H32O2	Lipids and lipid-like molecules	Fatty Acyls	HMDB0000220	C00249	1580.98	1417.3	1509.55	1018.08	945.236	1613.46	1498.92	1955.41	1914.37	1561.59	2053.89	1893.97	1852.39	652.298	1730.08	1805.75	1820.56	1398.65	1882.26
neg-M303T113	2	303.083	1.88183	1	1	N-Acetylaspartylglutamic acid	C11H16N2O8	Organic acids and derivatives	Carboxylic acids and derivatives	HMDB0001067	C12270	26647.4	19956.9	22052.4	23867.4	23527.9	11728.4	26061.7	30063	24325.7	22251	20082.3	19495.4	20169.6	28456	11855.2	18499.6	25813.5	20583	11871.8
neg-M303T402	2	303.234	6.70445	1	1	Cis-8,11,14,17-Eicosatetraenoic acid	C20H32O2	Lipids and lipid-like molecules	Fatty Acyls	HMDB0002177	null	1.90177e+06	1.90192e+06	1.95898e+06	2.36231e+06	1.82735e+06	2.10743e+06	1.92878e+06	1.68551e+06	2.00084e+06	2.31251e+06	2.3116e+06	2.0895e+06	2.02494e+06	2.3464e+06	1.55763e+06	2.18551e+06	2.21568e+06	1.83484e+06	1.99574e+06
neg-M305T426	2	305.249	7.09298	1	1	5,8,11-Eicosatrienoic acid	C20H34O2	Lipids and lipid-like molecules	Fatty Acyls	HMDB0010378	null	143062	91226.9	106200	147712	95399.8	99628.6	130729	114310	128379	129544	123656	105361	104144	155532	63884.9	131010	122206	103668	84330.3
neg-M306T53	2	306.076	0.880508	1	1	L-Glutathione, reduced	C10H17N3O6S	Organic acids and derivatives	Carboxylic acids and derivatives	HMDB0000125	C00051	127956	13106.7	33524.9	20180.1	25459.7	26655.2	40699.5	38961	38677.1	37384.9	35693.4	26670.4	33277.9	21718.5	47505.8	15423.6	39815.1	54702	18191.2
neg-M306T81_2	2	306.076	1.35277	1	1	L-Glutathione, reduced	C10H17N3O6S	Organic acids and derivatives	Carboxylic acids and derivatives	HMDB0000125	C00051	228060	12439.2	60663.3	36630.9	40066.7	48054.3	70783.2	66536.4	66195.6	65832.4	57998.9	51946.5	58455.4	29314.8	71091.9	24566.5	66122.6	97237.1	21375.8
neg-M307T453	2	307.264	7.54893	1	1	8Z,11Z-eicosadienoic acid	C20H36O2	Lipids and lipid-like molecules	Fatty Acyls	HMDB0062432	null	42543.3	30682.6	39497.9	45350.7	25431.7	32369	40095.7	40856.1	41989.1	49345.2	40405.4	34646.8	33164.4	64676.9	34035.3	41770.2	47706.6	49686.3	45886.1
neg-M308T51	2	308.099	0.855617	1	1	(-)-N-Acetylneuraminic acid	C11H19NO9	Organic oxygen compounds	Organooxygen compounds	HMDB00230	C00270	58787.6	57547.4	52667.1	50403.2	44654.6	51663.1	66492.9	65298.5	67391.7	53167.5	61967.3	59027.6	59979.3	85056.3	91677.1	51985.8	77866.9	92179.8	85805.8
neg-M309T117	2	309.109	1.95584	1	1	Tyr-Glu	C14H18N2O6	Organic acids and derivatives	Carboxylic acids and derivatives	HMDB0029104	NA	9373.99	6716.87	7553.97	7564.61	7749.44	8965.66	9537.69	11470.5	8889.41	7278.34	8531.51	7544.26	8564	8216.36	7005.7	8201.09	7242.2	8812.25	6778.73
neg-M309T159	2	309.111	2.65637	1	1	Pentaporphyrin I	C20H14N4	Organoheterocyclic compounds	Tetrapyrroles and derivatives	HMDB0000839	C09541	2802.08	6200.58	2021.74	3401.32	8966.41	7412.17	6259.12	6351.34	6754.88	2016.96	3421.8	5587.67	6349.86	5937.4	9527.89	7460.21	4397.05	7672.37	4148.95
neg-M309T485	2	309.281	8.0844	1	1	11-Eicosenoic acid	C20H38O2	Lipids and lipid-like molecules	Fatty Acyls	HMDB0034296	null	49690.2	40116.7	38663.3	48468.7	35289.9	37860.4	78698.5	55734.1	58007.1	65785.1	68763.5	75802	52503.6	191808	120663	133211	126291	135977	180611
neg-M311T481_1	2	311.169	8.01397	1	1	2-hydroxyethinylestradiol	C20H24O3	Lipids and lipid-like molecules	Sterol Lipids	HMDB0061027	null	8688.33	10395.7	4160.81	7660.54	5536.65	4123.46	5044.81	9436.65	10341.9	12342.3	3753.66	3674.44	7364.99	6359.33	6544.68	5134.35	10448	7941.13	6935.62
neg-M311T279	2	311.222	4.64985	1	1	15,16-DiHODE	C18H32O4	Lipids and lipid-like molecules	Fatty Acyls	HMDB0010208	null	8305.48	7797.53	9426.7	6537.57	5095.09	6545.18	7862.38	7474.75	7153.53	7144.36	6787.83	11885.6	10272.7	10374.7	10555	11252.9	6779	9509.72	9518.72
neg-M311T238	2	311.222	3.9703	1	1	9,10-DiHODE	C18H32O4	Lipids and lipid-like molecules	Fatty Acyls	HMDB0010221	null	24378.5	16687.6	31033.5	33552.1	20590.6	14325.4	20125.6	18483	19851.1	19359.1	18663	22331.6	21066	42639.8	20382.9	39683.3	27145.4	40165.3	26968.3
neg-M311T254	2	311.222	4.2407	1	1	9,10-DiHODE	C18H32O4	Lipids and lipid-like molecules	Fatty Acyls	HMDB0010221	null	14601.8	13417.9	13630.9	12934.7	20530	10418	15201.7	13601.3	14550.5	13424.6	12566.5	16861	15620.7	41133.6	17771.9	24313.7	17190.2	21187.7	44514.5
neg-M311T410	2	311.223	6.83312	1	1	11-HpODE	C18H32O4	Lipids and lipid-like molecules	Fatty Acyls	HMDB0062281	C07338	35074.8	62209.5	4018.42	3441.67	1994.21	2920.92	3290.84	3046.86	2083.15	819.275	4333.33	3151.65	3069.42	5910.26	2340.99	3129.81	4112.51	17560.9	3600.68
neg-M311T535	2	311.295	8.90952	1	1	2,2,6,10,14-Pentamethylpentadecanoic acid	C20H40O2	Lipids and lipid-like molecules	Prenol lipids	HMDB0031318	null	4177.13	5330.66	5361.34	7336.71	4925.52	4871.3	11206.8	11051.2	15310.1	11643.8	9964.68	8113.76	11157.7	15131.5	25870.6	33121.9	31937.7	21930.3	35816.7
neg-M313T284	2	313.181	4.73187	1	1	Momilactone A	C20H26O3	Lipids and lipid-like molecules	Prenol lipids	HMDB0036748	null	13752	8348.45	9763.03	10275.3	14621.9	11407.9	9866.75	9661.87	8855.93	8799.04	9046.26	10189.9	9877.81	6963.88	6285.44	7288.4	5387.62	4583.59	10118.2
neg-M313T252	2	313.238	4.1946	1	1	12,13-Dihydroxy-9Z-octadecenoic acid	C18H34O4	Lipids and lipid-like molecules	Fatty Acyls	HMDB0004705	C14829	80393	50000.4	129342	71085.8	53411.6	56922.1	77560.4	67619	64089.8	63011.8	63532.9	85122.8	76731.5	160340	52194.4	131868	84296.1	137083	64864.4
neg-M313T445_2	2	313.238	7.40883	1	1	12,13-DHOME	C18H34O4	Lipids and lipid-like molecules	Fatty Acyls	HMDB0004705	C14829	3096.91	2840.46	1909.48	2407.97	2092.6	2127.96	1911.24	1911.69	2088.64	2462.1	3790.23	2169.45	3729.22	2479.95	1793.36	2356.02	3015.17	3713.53	2317.27
neg-M315T278	2	315.196	4.64117	1	1	Gibberellin A12 7-aldehyde	C20H28O3	Lipids and lipid-like molecules	Prenol lipids	HMDB0039484	C06093	17345.3	11972.6	14403.7	14622.9	17004	15762.1	14889.6	13672.2	12572.5	18496.2	12057.9	15096.7	15574.4	17445.6	11444.1	16786	7995.3	10827	14005.2
neg-M315T210	2	315.197	3.49501	1	1	ent-15-Oxo-16-kauren-19-oic acid	C20H28O3	Lipids and lipid-like molecules	Prenol lipids	HMDB0036762	null	140621	118829	140118	97854.7	99606	118428	121652	124360	112375	119384	117277	124404	119344	101076	117460	118216	167999	114450	148125
neg-M315T242	2	315.196	4.03207	1	1	2-Methoxyestradiol-3-methylether	C20H28O3	Lipids and lipid-like molecules	Sterol Lipids	HMDB0000344	null	18432.5	28211	22044.3	14856	31431.4	31475.8	23960.4	21470.1	19797.1	18821.1	20937.9	24574.4	22718.4	17961.1	16781.6	24523.5	14110.8	15057.2	22093.8
neg-M315T390	2	315.233	6.49534	1	1	20a-Dihydroprogesterone	C21H32O2	Lipids and lipid-like molecules	Sterol Lipids	HMDB0003069	C04042	2405.38	1466.56	1227.41	2184	1309.55	1651.29	2113.29	1438.23	1579.77	2638.1	1155.53	1967.17	2025.9	3476.48	1462.04	2078.06	2102.9	1940.25	1710.7
neg-M315T270	2	315.254	4.50058	1	1	(9S,10S)-9,10-dihydroxyoctadecanoate	C18H36O4	Lipids and lipid-like molecules	Fatty Acyls	HMDB0059633	C15988	18797.6	21903.4	23326.4	16830.9	13489.1	14756.1	17705.5	16395.1	14455.2	15702.8	14740.9	17846.6	18199.8	24374.5	10469.2	23854.7	22949.5	20061.7	14248.9
neg-M317T307	2	317.212	5.12122	1	1	15-KETE	C20H30O3	Lipids and lipid-like molecules	Fatty Acyls	HMDB0010210	C04577	7166.86	8293.35	5773.46	6619.64	7260	5365.84	7563.87	5969.78	5973.57	6950.05	6047.54	8208.91	5627.01	6819.36	7025.56	6075.93	4646.17	5102.11	7236.64
neg-M317T281	2	317.212	4.68081	1	1	5-Hydroxy-6E,8Z,11Z,14Z,17Z-eicosapentaenoic acid	C20H30O3	Lipids and lipid-like molecules	Fatty Acyls	NA	NA	20324	14261	15307.3	12764.8	10786.7	22379.3	12775.6	12435.7	11347.4	7458.95	11467.7	13868.4	13893.7	21161.4	14495.5	16034.6	14345.6	17577.8	19157.9
neg-M317T260	2	317.212	4.33058	1	1	5-KETE	C20H30O3	Lipids and lipid-like molecules	Fatty Acyls	HMDB0010217	C14732	4930.66	6386.01	6749.59	4230.99	6676.82	6282.05	6546.2	6077.02	5572.58	5238.84	5229.62	6513.04	6721.81	17792.4	3231.2	9739.77	4460.74	4208.41	5823.51
neg-M319T305	2	319.228	5.07672	1	1	15-Hydroxy-5Z,8Z,11Z,13E-eicosatetraenoic acid	C20H32O3	Lipids and lipid-like molecules	Fatty Acyls	NA	NA	140648	252825	174169	129067	118684	133780	132958	134554	132682	130400	135422	159027	151414	182461	127187	140890	160186	201631	234041
neg-M321T117	2	321.048	1.94627	1	1	Thymidine-5'-monophosphate	C10H15N2O8P	Nucleosides, nucleotides, and analogues	-	HMDB0001570	NA	3886.18	4985.47	4039.37	5128.36	4337.52	4323.8	4954.8	4428.17	4076.53	4003.1	4142.22	4109.64	4794.2	3028.7	3362.63	4122.67	3771.44	2247.55	2428.87
neg-M321T312	2	321.243	5.20604	1	1	3,???4-???Dimethyl-???5-???propyl-2-???furanundecanoic acid	-	Unknown	Unknown	-	-	16119.4	23281.2	21846.3	18519.9	19043	17946.4	18936.5	19416.4	18169.6	19924.9	18271.4	21272.2	21093.1	9612.03	21173.3	13605.6	21222	16737.1	22262
neg-M322T53_1	2	322.045	0.880583	1	1	Cytidine-3'-monophosphate	C9H14N3O8P	Nucleosides, nucleotides, and analogues	NA	HMDB0001202	C00239	88203.1	112412	86967.8	90666	88293.2	83413.4	100520	104898	103346	96993.5	97888.3	89075.5	92244.8	84011.6	75513.1	80513.6	83583.3	53885.9	73441.8
neg-M322T81	2	322.045	1.35262	1	1	Cytidine-3'-monophosphate	C9H14N3O8P	Nucleosides, nucleotides, and analogues	-	NA	NA	87694.4	116753	84383.7	105626	97365.4	98331.4	106154	101859	107762	103710	96189.2	86456.7	92750.7	93421	70571.5	91130.8	82088.9	64111.8	73776.6
neg-M323T54	2	323.031	0.892592	1	1	1-.beta.-D-Arabinofuranosyluracil 5'-monophosphate	C9H13N2O9P	Unknown	-	NA	NA	46046.5	53627.6	45870.3	62507.7	50924.8	54667.2	51616.4	53973.6	55222	47934.4	54351.2	49241.8	53506.2	42549.1	36720.1	46680.9	43488.8	31908.7	35133.1
neg-M323T90	2	323.029	1.49478	1	1	1-.beta.-D-Arabinofuranosyluracil 5'-monophosphate	C9H13N2O9P	Unknown	-	NA	NA	97553.3	101360	75859.5	115208	135995	159793	124082	124659	149774	102848	133249	129779	94010.9	121056	68211.2	83815.3	74456.9	75117	96925.9
neg-M323T403	2	323.258	6.71395	1	1	8,9-Epoxyeicosa-14(Z)-enoic acid	C20H36O3	Unknown	-	NA	NA	2288.34	1803.99	3789.12	2229.73	2549.83	2094.43	2223.41	1815.4	2705.68	2749.19	3340.44	2075.64	2244.99	4510.24	3426.7	3232.34	2687.98	3404.63	3482.51
neg-M323T330	2	323.259	5.49195	1	1	11-Hydroxy-12E,14Z-eicosadienoic acid	C20H36O3	Lipids and lipid-like molecules	Fatty Acyls	NA	NA	10224.8	8602.3	9021.7	6980.98	8355.09	8190.03	8861.16	8003.41	8139.31	8945.16	8300.46	10239.5	8919.19	20239.7	16217.5	16031.3	13077.5	18825.5	16082.1
neg-M324T49	2	324.094	0.822533	1	1	N-Glycolylneuraminic acid	C11H19NO10	Organic oxygen compounds	Organooxygen compounds	HMDB0000833	NA	66867.3	67552.8	61240.7	51309.3	49567.5	45975.5	72592.2	76252.2	76666.4	62667.5	70799.2	61860.7	68217.1	59872.2	133602	50302.5	81526.6	86072.7	115231
neg-M325T138	2	325.107	2.3031	1	1	Moracin O	C19H18O5	Phenylpropanoids and polyketides	2-arylbenzofuran flavonoids	HMDB0040313	null	16258.4	8036.78	13740.8	14231.9	10141.3	11463.4	14310.9	14008.7	15478.7	13663.4	12509	13690.3	14254.5	21444.6	20742.4	23382.2	21088.6	24152.1	18948.9
neg-M325T444	2	325.185	7.40065	1	1	Dodecylbenzenesulfonic acid	C18H30O3S	Lipids and lipid-like molecules	Fatty Acyls	NA	NA	6611.61	7267.23	3717.74	5660.73	5065.51	3895.83	3734.06	6494.51	6337.21	8997.54	3047.45	1766.6	5390.37	4640.73	12778.7	3439.07	6969.28	10199.9	3796.17
neg-M325T481	2	325.184	8.01538	1	1	Dodecylbenzenesulfonic acid	C18H30O3S	Lipids and lipid-like molecules	Fatty Acyls	NA	NA	11370.5	15353.6	4563.15	9332.08	6860.27	5811.16	5010.7	8836.85	8816.11	11104.5	4135.44	3831.03	6462.16	7881.77	7762.95	6461.67	10697.2	7048.64	8072.89
neg-M325T410	2	325.238	6.83655	1	1	Octadecadienoate	C18H32O2	Lipids and lipid-like molecules	Fatty Acyls	HMDB0062784	null	2369.11	1907.1	2326.49	2230.36	1512.69	1554.77	2632.15	2118.15	1921.64	2603.51	2771.18	2379.15	2303.18	4009.74	2263.75	2040.61	2304.18	2355.92	2433.29
neg-M327T216	2	327.217	3.60183	1	1	(9R,10S,12Z)-9,10-Dihydroxy-8-oxo-12-octadecenoic acid	C18H32O5	Lipids and lipid-like molecules	Fatty Acyls	HMDB0040611	null	5551.13	5451.8	9435.08	7328.22	7129.15	5727.78	7127.69	6995	7354.46	7419.67	8285.17	7885.77	9224.01	14762.5	6799.87	9204.57	5604.75	7422.47	16393.5
neg-M327T392	2	327.234	6.53663	1	1	cis-4,7,10,13,16,19-Docosahexaenoic acid	C22H32O2	Lipids and lipid-like molecules	Fatty Acyls	HMDB0002183	NA	1.34641e+06	957271	1.16254e+06	1.52688e+06	956078	1.13394e+06	1.23775e+06	1.02854e+06	1.11686e+06	1.29857e+06	1.20587e+06	1.18159e+06	1.21261e+06	1.80835e+06	1.35048e+06	1.50283e+06	1.45134e+06	1.48649e+06	1.45932e+06
neg-M327T445	2	327.253	7.41847	1	1	Oleic acid	C18H34O2	Lipids and lipid-like molecules	Fatty Acyls	HMDB0000207	C00712	2398	2906.45	3754	3554.38	2078.56	2126.23	3890.07	2725.13	3136.14	3317.21	2816.7	2579.35	3349.36	4132.65	2643.44	3194.39	2839.67	2671.21	3229.89
neg-M327T478	2	327.29	7.9741	1	1	2(R)-hydroxyicosanoic acid	C20H40O3	Lipids and lipid-like molecules	Fatty Acyls	HMDB0061659	null	6826.56	10207	8123.65	16925.1	5622.38	9081.69	22452.1	14818.8	14995.7	15221	19742.3	20006.3	14105	28979.9	33667.6	18967.7	36645.9	43587.9	39686.8
neg-M328T96	2	328.045	1.60548	1	1	3',5'-Cyclic AMP	C10H12N5O6P	Nucleosides, nucleotides, and analogues		NA	NA	1938.65	2802.53	1400.64	3613.96	2545.21	2815.35	3705.96	3682.41	3061.41	3245.58	2643.99	3390.5	2000.27	3014.37	2366.14	2152.2	3620.97	1704.81	2519.96
neg-M329T149	2	329.084	2.49072	1	1	LysoPG 5:0; LysoPG 5:0	C11H23O9P	Lipids and lipid-like molecules	Glycerophospholipids	-	C05980	698.759	1169.34	3746.64	3061.18	2289.28	2597.51	4349.42	4066.88	3839.24	1180.15	2133.63	1131.57	4432.12	4173.62	1217.45	4269.4	1396.22	3174.51	5339.83
neg-M329T158	2	329.101	2.62693	1	1	LysoPG 5:0; LysoPG 5:0	C11H23O9P	Lipids and lipid-like molecules	Glycerophospholipids	-	C05980	1683.48	4370.75	2839.56	1097.44	4548.85	973.212	2963.77	1617.75	2810.64	4549.98	4247.54	2618.59	4847.93	3940.74	4441.41	5350.23	5434.91	2499.68	6352.86
neg-M329T206	2	329.233	3.43222	1	1	9,10,13-TriHOME	C18H34O5	Lipids and lipid-like molecules	Fatty Acyls	HMDB0004710	C14835	205497	92608.7	150450	202929	110227	100547	199117	173027	173299	214882	153849	201484	154675	417097	176170	211551	206678	268037	449767
neg-M329T410	2	329.249	6.83502	1	1	Docosapentaenoic acid	C22H34O2	Lipids and lipid-like molecules	Fatty Acyls	HMDB0006528	C16513	296455	246309	319329	380752	204794	247332	349124	304999	341880	413877	320647	313544	278292	533947	341092	402041	426604	378506	415160
neg-M329T422	2	329.249	7.03907	1	1	Docosapentaenoic acid	C22H34O2	Lipids and lipid-like molecules	Fatty Acyls	HMDB0006528	C16513	48739.5	34151.9	38632.3	46870.2	37037	40007.5	49387.3	48402.9	48617.1	48037.7	49116.7	40284.2	37697.1	90124.7	37508.6	50364.6	54012.4	55267.3	60016.5
neg-M329T481	2	329.271	8.01509	1	1	Stearic acid	C18H36O2	Lipids and lipid-like molecules	Fatty Acyls	HMDB0000827	C01530	883.055	1134.84	1110.04	859.601	1059.59	1353.2	1057.8	1061.73	1098.35	1649.47	1077.78	1015.97	1486.93	1426.14	942.943	916.958	1529.6	1313.59	1048.87
neg-M329T478	2	329.296	7.96587	1	1	Stearic acid	C18H36O2	Lipids and lipid-like molecules	Fatty Acyls	HMDB0000827	C01530	1050.49	868.017	1332.33	645.907	1169.79	1296.67	565.677	1140.65	1475.59	786.027	1299.51	477.51	1398.05	987.88	697.003	678.741	764.088	1018.3	1185.65
neg-M330T82	2	330.061	1.36234	1	1	Deoxyadenosine monophosphate	C10H14N5O6P	Nucleosides, nucleotides, and analogues	Purine nucleotides	HMDB0000905	C00360	2067.32	2798.02	2120.5	2685.54	1858.99	2581.96	2450.03	2557.9	2374.16	2378.04	2535.7	2132.86	2257.91	1266.15	1323.87	1869.69	1024.08	1205.83	1610.02
neg-M331T212	2	331.191	3.52611	1	1	11b-Hydroxyprogesterone	C20H28O4	Lipids and lipid-like molecules	Sterol Lipids	HMDB0004031	C05498	11663.5	45672	26165.3	16909.9	45873	49070.6	31822.9	30452.3	28840.2	28158.8	29130.7	31839.2	28145.9	21123.3	20852.8	27763.8	21600.7	22728.1	26243.9
neg-M331T230_1	2	331.191	3.82961	1	1	11b-Hydroxyprogesterone	C20H28O4	Lipids and lipid-like molecules	Sterol Lipids	HMDB0004031	C05498	5732.39	6821.98	6277.45	8915.92	10151.9	9727.84	8335.5	7182.64	7759.3	9517.06	7433.31	8047.91	8598.48	8070.64	5760.16	6723.87	6267.51	6377.74	7618.71
neg-M331T438	2	331.264	7.29715	1	1	Adrenic acid	C22H36O2	Lipids and lipid-like molecules	Fatty Acyls	HMDB0002226	C16527	232538	239403	224765	249731	259521	244668	293705	242693	250929	287748	278420	231799	244586	321211	268888	298211	333047	228039	304586
neg-M332T145	2	332.125	2.41605	1	1	Glutamyltryptophan	C16H19N3O5	Organic acids and derivatives	Carboxylic acids and derivatives	HMDB0028830	null	7043.46	5496.13	6839.86	6185.04	6715.49	7339.02	7431.42	6864.53	6935.44	6095.91	6404.3	7165.66	6059.18	7082.5	6175.46	4729.11	6813.48	6661.2	9513.88
neg-M332T156_2	2	332.125	2.60498	1	1	Glutamyltryptophan	C16H19N3O5	Organic acids and derivatives	Carboxylic acids and derivatives	HMDB0028830	null	7567.45	9130.79	6842.7	7930.71	6162.02	6051.24	7173.88	7555.53	6972.38	7359.39	6119.57	6164.13	7743.07	3522.02	3741.72	6566.7	5179.46	3974.79	3573.11
neg-M332T139	2	332.146	2.31959	1	1	Glutamyltryptophan	C16H19N3O5	Organic acids and derivatives	Carboxylic acids and derivatives	HMDB0028830	null	7200.29	6209.05	6316.05	5787.15	5106.17	6590.38	7234.21	7128.6	5113.17	7992.76	3907.2	7377.5	5940.87	7423.48	3907.16	4646.12	7159.08	3260.16	2134.96
neg-M333T210	2	333.207	3.49487	1	1	Leukotriene B5	C20H30O4	Lipids and lipid-like molecules	Fatty Acyls	HMDB0005073	null	182689	149825	185465	124315	128397	152649	159468	162989	151116	157805	149658	159129	149741	165324	150641	204660	206825	147855	192209
neg-M333T224	2	333.206	3.73307	1	1	Leukotriene B5	C20H30O4	Lipids and lipid-like molecules	Fatty Acyls	HMDB0005073	null	34193.2	35570.3	38950.5	20457.9	27723	15780.3	31896.4	29983.2	28517.5	29369.5	28389.5	35706.2	33523	6609.3	19121.8	51230.9	48510.4	33174.6	50065
neg-M333T465	2	333.28	7.75321	1	1	Docosatrienoic acid	C22H38O2	Lipids and lipid-like molecules	Fatty Acyls	HMDB0002823	null	2207.92	3563.66	4195.66	3711.36	2641.13	4050.61	3628.19	3422.98	3136.45	4615.71	3607.01	2946.47	3035.81	3116.9	3159.49	3652.6	3468.76	2775.8	1746.37
neg-M335T81	2	335.049	1.35258	1	1	D-Sedoheptulose 7-phosphate	C7H15O10P	Organic oxygen compounds	Organooxygen compounds	HMDB0001068	C00281	74090.2	87128.6	77366.6	67507.6	53878	61119.9	83136.2	79925.1	82883.7	79373.4	75198	71010	76338.7	104765	69535.4	114464	129045	86247.4	94616.7
neg-M335T219	2	335.221	3.65723	1	1	15-Hydroperoxy-5Z,8Z,11Z,13E-eicosatetraenoic acid	C20H32O4	Lipids and lipid-like molecules	Fatty Acyls	NA	NA	8798.12	16633.6	17066	7405.13	53066.1	6003.87	27308.2	11250.6	6852.09	23363.1	11446.2	23914.8	21860.7	23520.7	25814	8953.01	13356.7	14337.7	57540.6
neg-M335T242	2	335.222	4.03038	1	1	5S,15S-Dihydroxy-6E,8Z,11Z,13E-eicosatetraenoic acid	C20H32O4	Lipids and lipid-like molecules	Fatty Acyls	HMDB0010216	NA	16297.9	16230.4	16861.8	13445.4	19900.5	13998.6	17971.5	17101.9	14957.4	15785.1	14310.9	17838.2	17431.2	33974.8	12431.7	17562.8	10881.5	15291.5	21217.7
neg-M335T492	2	335.295	8.2078	1	1	7,7-Dimethyl-(5Z,8Z)-eicosadienoic acid	C22H40O2	Lipids and lipid-like molecules	Fatty Acyls	NA	NA	2811.01	1869.87	1789.48	2703.85	1813.34	2150.62	2970.47	2395.12	2351.14	3423.28	3047.25	2323.7	2656.61	6586.01	3892.15	4260.89	4200.37	4804.33	4154.55
neg-M336T153	2	336.072	2.55764	1	1	2,8-Dihydroxyquinoline-beta-D-glucuronide	C15H15NO8	Organic oxygen compounds	Organooxygen compounds	HMDB0011658	null	11771.9	8579.89	11085.7	15176.4	11036.4	8874.94	13961	13343.6	10544.8	12464.4	12028.8	13343.9	11459.8	10321	14929.8	13654.6	16596.3	9613.28	19910.5
neg-M336T343	2	336.254	5.71755	1	1	Linoleoylglycine	C20H35NO3	Unknown	-	NA	NA	938.836	785.763	906.659	858.412	832.36	867.156	1083.84	999.584	945.616	1354.46	984.371	994.302	776.237	2844.93	1337.83	2363.07	1879.53	1263.1	1002.4
neg-M338T381	2	338.27	6.34687	1	1	N-Oleoylglycine	C20H37NO3	Unknown	-	NA	NA	1341.51	1192.66	1259.12	1313	828.531	1303.66	1256.74	1273.82	1557.23	1314.12	1273.74	1287.34	1317.15	3353.68	1533.64	2841.98	1798.2	1888.26	1685.32
neg-M339T58	2	338.989	0.9682	1	1	D-Fructose 1,6-bisphosphate	C6H14O12P2	Organic oxygen compounds	Organooxygen compounds	HMDB0001058	C00354	330536	95436.8	117351	121587	71561.1	111097	144687	150465	144629	131764	115997	103781	108812	87687.3	31974.1	78439.8	76677.4	15289.1	21402.7
neg-M340T160	2	340.221	2.66562	1	1	Ile-Pro-Ile	C17H31N3O4	Organic acids and derivatives	Carboxylic acids and derivatives	NA	NA	6013.55	3850.68	2759.68	2708.43	1367.89	1583.2	1464.84	2128.82	2151.9	1928.52	1599.08	3417.15	3266.73	2305.49	1327.56	1125.62	1331.69	1847.66	996.56
neg-M341T352	2	341.27	5.87095	1	1	Hexadecanedioic acid, 3,3,14,14-tetramethyl-	C20H38O4	Unknown	-	NA	NA	581.292	628.638	543.605	611.162	458.78	673.502	773.6	588.884	651.844	566.694	660.554	676.334	511.629	1170.41	778.516	910.95	481.92	716.18	635.331
neg-M343T392	2	343.227	6.53694	1	1	3-(8,11,14-Pentadecatrienyl)phenol	C21H30O	Benzenoids	Benzene and substituted derivatives	HMDB0033862	null	5502.39	3503.81	3194.47	5188.58	2350	2873.32	3912.52	3753.64	3933.86	5175.12	3689.44	2162.27	3761.89	6314.03	4767.6	5097.18	5454.67	3023.98	4792.29
neg-M344T113	2	344.04	1.88183	1	1	Guanosine-3',5'-cyclic monophosphate	C10H12N5O7P	Nucleosides, nucleotides, and analogues	Purine nucleotides	NA	NA	7421.35	8426.07	4750.44	5938.31	9231.65	7226.31	8174.06	8150.85	7755.16	6879.86	7559.04	7576.67	6898.03	8790.44	9957.37	4964.39	6823.78	3506.22	6691.16
neg-M346T53	2	346.056	0.887117	1	1	Adenosine 3'-monophosphate	C10H14N5O7P	Nucleosides, nucleotides, and analogues	Ribonucleoside 3'-phosphates	HMDB0003540	C01367	36706.8	47497.8	33713.8	39283.7	40061.8	37523.5	42303.9	43263.5	39901.8	40339.4	39706	33864.5	36802.2	36405.2	31894.9	32792.4	36063.4	29643.1	41147.9
neg-M346T84	2	346.056	1.39322	1	1	Adenosine 3'-monophosphate	C10H14N5O7P	Nucleosides, nucleotides, and analogues	Ribonucleoside 3'-phosphates	HMDB0003540	C01367	123403	149715	110040	122342	128478	148628	149783	146833	142537	134311	131705	127791	128508	173229	86526.8	161086	122356	86833.3	128628
neg-M346T127	2	346.056	2.11839	1	1	Adenosine 2'-monophosphate	C10H14N5O7P	Organic oxygen compounds	Organooxygen compounds	HMDB0011617	C00946	336171	311855	249456	291121	260113	329770	334267	347248	320505	300291	296793	280620	297080	412842	235155	304784	269017	203470	319172
neg-M347T75	2	347.024	1.25713	1	1	Dehydro-L-(+)-ascorbic acid dimer	C12H12O12	Unknown	-	NA	NA	982.119	1211.58	765.979	577.114	982.042	1738.38	1154.28	1096.95	1462.88	776.5	1426.13	1095.78	1803.47	1274.26	2065.86	1341.17	1247.65	1301.02	1237.77
neg-M349T202	2	349.201	3.36362	1	1	Prostaglandin D3	C20H30O5	Lipids and lipid-like molecules	Fatty Acyls	HMDB0003034	C13802	8603.19	12522.6	18786.8	8329.88	9829.21	8424.34	11030	11084.2	9918.69	13468	10617.3	11130.4	9243.01	11520.3	10840.1	26404.2	17606.5	9980.4	23521.1
neg-M351T81	2	351.056	1.34332	1	1	a-L-threo-4-Hex-4-enopyranuronosyl-D-galacturonic acid	C12H16O12	Organic oxygen compounds	Organooxygen compounds	HMDB0039720	null	4016.87	3107.36	2556.26	2956.03	2258.98	3215.87	4213.37	3929.14	2942.03	3868.82	3237.49	2831.03	2485.41	4132.88	3544.67	4026.68	3226.04	3178.74	2668.11
neg-M351T210	2	351.218	3.49458	1	1	Prostaglandin E2	C20H32O5	Lipids and lipid-like molecules	Fatty Acyls	HMDB0001220	C00584	494791	447591	521093	404047	408648	465235	493582	486459	455819	470704	470285	502153	465827	513505	528637	570660	657801	484505	638768
neg-M353T207_2	2	353.232	3.44212	1	1	Prostaglandin E1	C20H34O5	Lipids and lipid-like molecules	NA	HMDB0001442	C04741	45793.9	56385.5	70747.2	51327.8	49369	51935.6	65738.4	66691.2	64101.1	66397.1	64520.5	63437.9	67159.8	76894.3	108145	71414.6	107182	94966.8	129853
neg-M355T56	2	354.982	0.9376	1	1	D-Ribulose 1,5-bisphosphate	C5H12O11P2	Unknown	-	NA	C01182	6554.25	3030.38	4694.17	5048.38	1742.47	3151.98	5602.59	4727.05	5297.67	4320.71	4254.42	3866.91	3621.31	1490.01	1637.73	1437.62	5632.24	2281.03	1289.1
neg-M355T426	2	355.264	7.10096	1	1	Tetracosahexaenoic acid	C24H36O2	Lipids and lipid-like molecules	Fatty Acyls	HMDB0002007	null	4848.22	3665.18	4684.37	5114.99	4091.16	3696.57	5206.08	4219.51	5253.39	5342.26	5067.08	4578.26	4579.44	8521.04	4185.53	6046.47	6351.07	5936.52	5051.61
neg-M357T448	2	357.279	7.47242	1	1	Tetracosapentaenoic acid (24:5n-6)	C24H38O2	Lipids and lipid-like molecules	Fatty Acyls	HMDB0006322	null	2017.91	3419.1	3738.86	5779.02	1140.2	1870.92	4558.66	3536.65	4491.95	4913.1	2421.39	2826.02	1858.95	2903.84	3597.07	2906.53	4644.62	4707.6	5256.38
neg-M359T471	2	359.295	7.85198	1	1	Tetracosatetraenoic acid (24:4n-6)	C24H40O2	Lipids and lipid-like molecules	Fatty Acyls	HMDB0006246	null	3432.99	3092.21	2708.53	2701.83	2599.31	2919.03	3306.16	2662.63	2844.08	2779.51	2297.85	2487.33	2405.24	4190.32	2983.3	3634.28	3586.69	2018.41	3712.29
neg-M362T136	2	362.05	2.26511	1	1	Guanosine 5'-monophosphate	C10H14N5O8P	Nucleosides, nucleotides, and analogues	Purine nucleotides	HMDB0001397	C00144	145861	178324	118298	137773	116079	156699	174374	155313	167763	165885	149918	146388	152118	212887	154554	167362	158852	77023.9	208164
neg-M362T54	2	362.051	0.892592	1	1	Guanosine 5'-monophosphate	C10H14N5O8P	Nucleosides, nucleotides, and analogues	Purine nucleotides	HMDB0001397	C00144	53979.3	68355.6	51287.2	58504.5	52173	53148.8	64808.2	63097.7	61941.3	55057.7	59519	53266.6	52485.7	61285.4	40141.5	52203.2	52615.6	37621.4	50927.8
neg-M362T93	2	362.05	1.55795	1	1	Guanosine 5'-monophosphate	C10H14N5O8P	Nucleosides, nucleotides, and analogues	-	NA	NA	107708	117098	94606.9	101688	107337	101566	126593	136767	126549	107920	96312.5	95076.8	98492.6	120235	60211	113533	88285.3	55044.9	74403.5
neg-M369T58	2	368.999	0.968408	1	1	D-Ribulose 1,5-bisphosphate	C5H12O11P2	Unknown	-	NA	C01182	36298	11922.1	13238.5	12802.7	9385.03	13070.9	15821.5	15946.4	16257	14595.4	14271.4	10660.5	11510.4	4812.15	3150.43	5960.87	5216.53	3023.46	1502.81
neg-M369T195	2	369.229	3.25416	1	1	10,11-dihydro-20-dihydroxy-LTB4	C20H34O6	Lipids and lipid-like molecules	Fatty Acyls	HMDB0012502	null	26330	32628	28236.8	12649.2	18236	18724.5	31332.2	40597	29248.4	29826.3	30221	29977.5	29422.7	30884	22220.8	21349.6	24889.8	23044.1	37265.5
neg-M375T157	2	375.129	2.61057	1	1	Riboflavin	C17H20N4O6	Organoheterocyclic compounds	Pteridines and derivatives	HMDB0000244	C00255	5201.11	5839.61	5460.33	5084.65	3495.76	4105.47	5391.54	5351.19	5387.32	4576.32	4776.09	4432.59	4770.19	4296.29	4134.43	3419.09	4649.9	5316.14	6147.1
neg-M377T410	2	377.163	6.83547	1	1	Gibberellin A17	C20H26O7	Lipids and lipid-like molecules	Prenol lipids	HMDB0036897	null	2336.72	2052.18	1558.34	1945.92	1374.34	1734.37	3516.89	2966.68	2503.18	3242.47	2094.88	1745.47	1813.64	3338.68	2113.36	1798.82	1621.6	2222.26	1658.25
neg-M377T178	2	377.196	2.96845	1	1	6-beta-hydrocortisol	C21H30O6	Lipids and lipid-like molecules	Sterol Lipids	HMDB0061033	null	2466.78	1334.07	1305.59	1143.87	2051.92	1653.11	2088.18	2073.96	2654.99	1767.65	1975.59	2599.32	1818.84	5345.2	3530.02	3554.49	4764.93	4041.14	5468.75
neg-M378T51	2	378.091	0.845308	1	1	S-Lactoylglutathione	C13H21N3O8S	Organic acids and derivatives	Carboxylic acids and derivatives	HMDB0001066	C03451	39232.3	24296.2	24625.7	31352.7	23798.5	26876.7	22208.4	29518.5	30102.9	28648.7	24230.1	17472	25538.4	14267.9	17124.9	19145.6	26479.7	14349.4	10048.4
neg-M378T136	2	378.097	2.26483	1	1	S-Lactoylglutathione	C13H21N3O8S	Organic acids and derivatives	Carboxylic acids and derivatives	HMDB0001066	C03451	49618.1	17790.8	57294.7	27389.2	34214	22586.2	42948.4	38560.9	39586.3	34369.8	36322.1	35344.3	36830.7	38489.7	62241.7	4980.33	121656	46648.7	31567.8
neg-M378T231	2	378.24	3.84805	1	1	D-erythro-Sphingosine-1-phosphate	C18H38NO5P	Lipids and lipid-like molecules	Sphingolipids	HMDB0000277	C06124	7395.9	7423.57	8129.54	7469.98	5344.69	8305.52	8138.47	7473.18	6539.99	6722.63	6445.27	7204.45	7505.39	5969.55	7680.06	5889.46	6569.38	6333.7	12815.2
neg-M379T410	2	379.157	6.82795	1	1	Ecabet	C20H28O5S	Lipids and lipid-like molecules	Prenol lipids	HMDB0015613	null	46481.2	38188	30539.1	32648.9	24657.1	23122.4	60781.9	56375.2	58333.6	60597.1	36211	29327.7	25451.9	59908.1	34948.8	31660.6	27723.2	30137.3	25482.2
neg-M379T223	2	379.248	3.72113	1	1	Limaprost	C22H36O5	Unknown	-	NA	NA	10594.7	12104.3	12740.7	9635.71	10199.3	10944.7	12694	11026.9	11125.8	11045.6	10904.1	12482.5	12821.1	19336.3	15015.7	15990.7	16450.9	19137.9	21542.4
neg-M380T391	2	380.166	6.5172	1	1	Petasitenine	C19H27NO7	Organoheterocyclic compounds	Azaspirodecane derivatives	HMDB0030328	C10359	3238.97	3749.6	3785.7	5547.05	3543.61	3843.8	8605.36	6133.69	4521.03	3975.24	4932.36	5536.42	4905.21	4606.05	4870.83	3265.16	4549.63	4043.7	3478.51
neg-M381T229	2	381.264	3.82082	1	1	1a,1b-Dihomoprostaglandin F2.alpha.	C22H38O5	Unknown	-	NA	NA	4471.8	9201.3	4235.31	4215.25	3437.32	4875.59	4490.82	5875.65	4295.94	3957.22	4123.69	5026.79	5015.8	5003.74	2808.84	4161.72	4609.64	5290.36	5929.11
neg-M383T49	2	383.1	0.822375	1	1	Tomenin	C17H20O10	Phenylpropanoids and polyketides	Coumarins and derivatives	HMDB0033900	null	7876.56	5871.82	6315.48	25346.2	35132.4	18990	2587.68	4339.8	2723.12	2053.7	3764.15	3495.05	2872.22	2974.37	24164.6	24460.8	3379.47	12643.8	17551
neg-M383T102	2	383.115	1.70232	1	1	S-Adenosylhomocysteine	C14H20N6O5S	Nucleosides, nucleotides, and analogues	5'-deoxyribonucleosides	HMDB0000939	C00021	13242.7	11745.9	10171.4	11653.8	10405.3	13845	13246.4	13405.8	12708.9	11896.2	10843.4	11443.7	11544.2	11399.9	9909.12	12002.8	9636.9	11548.4	10184.7
neg-M383T525	2	383.353	8.75238	1	1	Cerebronic acid	C24H48O3	Lipids and lipid-like molecules	Fatty Acyls	HMDB0039540	C17873	643.686	568.52	647.532	908.724	425.161	518.384	854.39	744.607	934.976	1041.56	722.938	534.79	744.211	1231.68	1076.16	1065.35	1163.1	1620.75	895.303
neg-M383T484	2	383.352	8.07163	1	1	Cerebronic acid	C24H48O3	Lipids and lipid-like molecules	Fatty Acyls	HMDB0039540	C17873	1415.45	1456.25	1744.15	1616.27	539.402	744.191	1687.29	1121.32	1178.32	1913.08	1033.34	1331.24	1389.97	1138.01	948.85	1344.52	1808.58	961.177	1625.25
neg-M387T252	2	387.254	4.19492	1	1	7alpha-hydroxy-3-oxochol-4-en-24-oic Acid	C24H36O4	Lipids and lipid-like molecules	Sterol Lipids	HMDB0062744	null	599.162	1485.31	917.687	629.081	799.564	604.977	927.888	860.461	843.724	994.887	777.965	859.423	899.384	3459.08	1606	2941.75	2356.22	1289.15	3383.5
neg-M389T272	2	389.269	4.52925	1	1	Nutriacholic acid	C24H38O4	Lipids and lipid-like molecules	Sterol Lipids	HMDB0000467	null	1671.79	3698.61	1197.6	1036.3	894.802	579.894	1598.16	1860.46	1573.3	1491.58	1825.65	1875.19	1548.04	4330.95	2845	6008.91	3921.2	1316.09	2853.98
neg-M391T271	2	391.285	4.51915	1	1	Deoxycholic acid	C24H40O4	Lipids and lipid-like molecules	Sterol Lipids	HMDB0000626	C04483	6496	41940.2	15616.1	5052.06	11842	6089.89	18018.9	18251.1	17088.1	17592.1	14794.6	19293.9	18403.2	45088	23803.9	80884.2	56304.6	15661.4	42032.1
neg-M397T206	2	397.221	3.43367	1	1	5-trans-Prostaglandin D2	C20H32O5	Unknown	-	NA	NA	2692.2	3114.47	2900.04	3827.47	2405.98	2661.21	4684.29	3319.38	3074.05	3516.41	3322.05	3284.46	3255.99	5670.67	3980.97	3013.53	3768.36	5193.4	6123.96
neg-M405T216	2	405.265	3.60783	1	1	3,7-Dihydroxy-12-oxocholanoic acid	C24H38O5	Lipids and lipid-like molecules	Sterol Lipids	HMDB0000400	null	667.864	1675.64	971.019	835.658	1164.23	667.884	2213.27	1681.82	2721.44	1485	1570.36	1922.65	1725.35	4974.11	5058.45	5518.68	5701.09	2624.99	7627.92
neg-M407T229	2	407.278	3.81052	1	1	2b,3a,7a-Trihydroxy-5b-cholanoic acid	C24H40O5	Lipids and lipid-like molecules	Sterol Lipids	HMDB0000404	null	1045.2	4718.92	2895.75	1100.35	3686.22	3584.12	2680.35	3333.48	2728.5	2613.02	3575.56	2516.09	3765.13	6487.42	4031.18	6408.14	5105.94	3560.6	7095.69
neg-M421T157	2	421.136	2.60907	1	1	Riboflavin	C17H20N4O6	Organoheterocyclic compounds	Pteridines and derivatives	HMDB0000244	C00255	1936.44	2608.36	1526.47	1296.41	2355	1563.61	1961.87	2851.71	1838.66	1171.28	1885.2	2442.36	2538.2	1582.42	1988.73	2463.26	2063.45	3040.09	2644.74
neg-M424T246	2	424.247	4.10127	1	1	LysoPE 14:0	C19H40NO7P	Lipids and lipid-like molecules	Glycerophospholipids	HMDB11470;HMDB11500	C04438	6717.98	6285.92	7222.31	6206.91	6030.57	7630.41	7361.23	6256.96	5636.4	5211.83	5826.13	8040.3	6704.62	6503.57	6884.62	8278.18	5618.09	8153.44	6519.34
neg-M425T50	2	425.081	0.833367	1	1	L-Cysteine-glutathione disulfide	C13H22N4O8S2	Organic acids and derivatives	Carboxylic acids and derivatives	NA	NA	362789	269329	271344	166728	221400	174264	238486	239755	248268	211555	219920	205987	248637	164879	53346.9	194030	156845	51416.1	125355
neg-M426T54	2	426.022	0.892708	1	1	ADP	C10H15N5O10P2	Nucleosides, nucleotides, and analogues	Purine nucleotides	HMDB0001341	C00008	22581	15071.6	18986.2	20447.4	14930.4	14008.9	22875	22247.4	20871.1	18531.8	17350.3	17859.2	18371.7	22094.4	20982.9	15889.7	19143.1	16274	25375.3
neg-M426T78	2	426.022	1.29352	1	1	ADP	C10H15N5O10P2	Nucleosides, nucleotides, and analogues	Purine nucleotides	HMDB0001341	C00008	16044.1	13292.8	15765.1	16960.6	10847.5	13315	22112.6	20707.9	18949	17658	13046.2	12183.3	13089.1	18222.5	15997.5	11868.2	13867.4	10673.5	14303.3
neg-M427T462	2	427.321	7.70326	1	1	Ergosterol peroxide	C28H44O3	Lipids and lipid-like molecules	Sterol Lipids	HMDB0037941	null	1858.06	1870.79	1645.2	1875.87	1442.68	1834.56	2585.77	1720.21	1747.14	2745.27	1302.89	1145.63	1274.34	1374.34	1836.92	2204.57	2136.68	1263.4	1180.98
neg-M427T495	2	427.321	8.25075	1	1	Ergosterol peroxide	C28H44O3	Lipids and lipid-like molecules	Sterol Lipids	HMDB0037941	null	1973.64	1804.59	1128.45	1519.01	1860.68	1296.77	1619.17	1364.85	1547.58	2001.47	1074.27	994.932	1431.65	1941.49	1510.63	2267.2	2277.89	1615.23	2234.63
neg-M428T435	2	428.316	7.25632	1	1	N-Oleoyl phenylalanine	C27H43NO3	Organic acids and derivatives	Carboxylic acids and derivatives	HMDB0062336	null	1680.32	702.884	1221.02	1032.83	1197.75	1387.52	1043.6	1137.96	1040.6	1611.77	1251	861.749	1065.92	1453.53	921.489	1016.37	1125.85	887.033	1960.69
neg-M429T295	2	429.3	4.91007	1	1	24-Oxo-1alpha,25-dihydroxyvitamin D3	C27H42O4	Lipids and lipid-like molecules	Sterol Lipids	HMDB0060128	null	1623.7	2598.19	1771.02	1366.32	2270.21	2272.71	1621.98	1486.79	1521.5	1655.32	1557.13	1744.86	1593.35	1553.66	1732.78	1808.05	1995.51	2011.17	1756.69
neg-M434T143	2	434.214	2.38148	1	1	Cadabicine	C25H29N3O4	Organic oxygen compounds	Organooxygen compounds	HMDB0033451	null	4586.4	3646.21	3687.84	3279.05	4049.34	3724.42	3777.67	3865.36	4828.99	3684.85	4270.38	1818.44	3604.67	5646.73	3840.31	4877.16	5249.27	4453.5	4347.75
neg-M436T301_2	2	436.283	5.00908	1	1	PE(P-16:0e/0:0)	C21H44NO6P	Lipids and lipid-like molecules	Glycerophospholipids	HMDB0011152	null	760539	938549	894087	782986	872389	867887	833387	820831	802476	814856	798922	948254	956431	894482	1.01935e+06	1.10569e+06	885305	1.06638e+06	1.14043e+06
neg-M438T264	2	438.262	4.39844	1	1	LysoPE 15:0	C20H42NO7P	Lipids and lipid-like molecules	Glycerophospholipids	HMDB11472	C04438	10185.4	9091.73	8608.07	8925.48	5823.5	8865.45	10677.3	8851.77	9133.06	8248.52	8870	10162.6	9189.07	8917.07	12885.8	11301.5	9620.66	10784.2	11897.7
neg-M441T493	2	441.338	8.21161	1	1	(3beta,22E,24R)-5,8-Epidioxy-23-methylergosta-6,22-dien-3-ol	C29H46O3	Lipids and lipid-like molecules	Sterol Lipids	HMDB0032668	null	1044.34	1052.94	1056.15	1216.83	604.424	1241.42	1182.63	972.702	1060.38	1339.28	1042.64	935.657	733.663	502.943	824.535	994.708	913.142	648.372	665.994
neg-M448T239	2	448.247	3.98971	1	1	LysoPE 16:2	C21H40NO7P	Lipids and lipid-like molecules	Glycerophospholipids	-	C04438	1729.49	2004.91	1637.51	4011.18	2742.35	2082.14	2894.69	2009.81	3135.78	2355.8	3232.21	3234.05	1425.71	4429.77	3143.02	4389.76	3090.93	2285.75	3601.14
neg-M450T256	2	450.263	4.27342	1	1	LysoPE 16:1	C21H42NO7P	Lipids and lipid-like molecules	Glycerophospholipids	HMDB11474	C04438	242352	196584	262362	218814	191943	234363	226393	208726	187793	182380	203832	256734	248513	244115	253544	280462	213512	257790	280626
neg-M452T285	2	452.279	4.757	1	1	LysoPE 16:0	C21H44NO7P	Lipids and lipid-like molecules	Glycerophospholipids	HMDB11473;HMDB11503	C04438	880530	985631	1.07817e+06	918665	1.10498e+06	1.07903e+06	972146	944743	866140	905769	896625	1.15638e+06	1.06552e+06	974351	1.15141e+06	1.16646e+06	989092	1.37806e+06	1.11545e+06
neg-M455T154	2	455.097	2.5697	1	1	Riboflavin-5'-monophosphate	C17H21N4O9P	Organoheterocyclic compounds	Pteridines and derivatives	NA	NA	6336.21	7499.5	8147.09	8289.99	7064.8	8733	9501.93	10140.1	8566.01	8652.58	6275.04	8225.07	6787.04	9346.45	8401.67	11195.8	6752.15	7739.87	7013.1
neg-M458T138_2	2	458.179	2.30622	1	1	(6S)-5-Methyltetrahydrofolic acid	C20H25N7O6	Organic acids and derivatives	Carboxylic acids and derivatives	NA	NA	2733.94	2017.51	3208.68	4579.52	4415.57	3208.6	4805.02	3976.81	3559.78	2929.94	2820.54	3367.73	2957.81	2628.02	2575.55	4005.36	2888.82	2788.05	2198.7
neg-M462T253	2	462.262	4.21063	1	1	LysoPE 17:2	C22H42NO7P	Lipids and lipid-like molecules	Glycerophospholipids	-	C04438	2521.81	1903.29	2168.95	2030.3	1454.57	2267.85	2651.57	2255.86	2173.82	2343.09	1697.05	2137.14	2064.53	2078.53	2556.06	2458.68	1253.9	1698.66	2260.08
neg-M464T276	2	464.278	4.59827	1	1	LysoPE 17:1	C22H44NO7P	Lipids and lipid-like molecules	Glycerophospholipids	-	C04438	43148.8	39219.3	45111.5	34464.1	38767.5	47020.5	40892.2	36574.6	35578.1	35226.6	34484.6	41385.2	41869.3	43854.7	53476.5	50208.3	37880.3	48863.3	73223
neg-M466T311	2	466.295	5.1759	1	1	LysoPE 17:0	C22H46NO7P	Lipids and lipid-like molecules	Glycerophospholipids	-	C04438	47929.4	62443.8	66274.9	51509	63026.1	66288.6	55410.9	52177.2	53746.3	52902.5	54219.8	63529.1	58445.6	46616	62208	56450.2	48387.5	71351.1	65639.9
neg-M474T249	2	474.262	4.1517	1	1	LysoPE 18:3	C23H42NO7P	Lipids and lipid-like molecules	Glycerophospholipids	HMDB11478;HMDB11479	C04438	9279.12	9766.2	12415.6	9212.58	11241.5	10925	11359.7	9795.37	10567.5	9966.36	9451.75	12989.6	10018.3	14914.7	11552.6	14591.6	11555.4	16881	12325.1
neg-M476T269	2	476.279	4.48142	1	1	LysoPE 18:2	C23H44NO7P	Lipids and lipid-like molecules	Glycerophospholipids	HMDB11477	C04438	457225	431064	497046	419397	443466	484454	443389	427164	415300	407665	452325	525967	506956	554769	582790	626089	517584	654430	609018
neg-M477T383	2	477.392	6.37832	1	1	FAHFA 30:2; FAHFA(14:0/16:2)	C30H54O4	Lipids and lipid-like molecules	Fatty Acyls	-	-	1969.14	1349.87	1097.79	1885.73	826.467	650.535	2436.69	1712.75	1585.03	2062.33	2956.68	2651.82	1709.52	3213.44	2720.21	3743.5	3282.1	3938.6	4440.38
neg-M478T298_2	2	478.294	4.96141	1	1	LysoPE 18:1	C23H46NO7P	Lipids and lipid-like molecules	Glycerophospholipids	HMDB11475;HMDB11476;HMDB11505;HMDB11506	C04438	1.44057e+06	1.40879e+06	1.29056e+06	1.17294e+06	1.66236e+06	1.38616e+06	1.55232e+06	1.20713e+06	1.36565e+06	1.19119e+06	1.1317e+06	1.68118e+06	1.44217e+06	1.13524e+06	1.72696e+06	1.85074e+06	1.42314e+06	1.36598e+06	1.3741e+06
neg-M480T339	2	480.31	5.65501	1	1	LysoPE 18:0	C23H48NO7P	Lipids and lipid-like molecules	Glycerophospholipids	HMDB11129;HMDB11130	C04438	813606	1.06866e+06	1.02188e+06	1.00204e+06	1.10819e+06	1.04448e+06	978220	959157	987514	1.02448e+06	973925	1.14823e+06	1.03872e+06	812161	1.17259e+06	1.05552e+06	931303	1.23336e+06	1.14176e+06
neg-M480T327	2	480.309	5.44238	1	1	LysoPE 18:0	C23H48NO7P	Lipids and lipid-like molecules	Glycerophospholipids	HMDB11129;HMDB11130	C04438	34100.2	52067.2	60972.3	46867.6	58149.6	56910.9	55044.4	44950	47977.8	51474.7	50563.5	65947.3	58988.4	50283.6	89860.5	76930.7	67225.8	100893	99738
neg-M481T544	2	481.258	9.05876	1	1	LysoPG 16:1; LysoPG 16:1	C22H43O9P	Lipids and lipid-like molecules	Glycerophospholipids	-	C05980	1457.04	2445.89	1268.22	2044.48	2336.77	1571.37	436.486	1441.1	1551.45	1154.7	744.025	594.395	1448.95	1580.21	1386.98	1360.87	1708.31	1167.59	1734.23
neg-M490T289	2	490.293	4.81982	1	1	LysoPE 19:2	C24H46NO7P	Lipids and lipid-like molecules	Glycerophospholipids	-	C04438	1760.16	1996.21	2045.34	1269.97	1962.18	1078.69	1735.65	2293.24	1698.07	1667.33	2381.17	2448.98	2739.63	1176.96	1438.78	1449.5	1604.33	1055.91	2212.09
neg-M492T279	2	492.31	4.64996	1	1	LysoPE 19:1	C24H48NO7P	Lipids and lipid-like molecules	Glycerophospholipids	-	C04438	4538.85	6079.21	5098.54	4073.97	4655.38	4982.54	6140.18	4789.56	5192.53	5582.63	4222.19	4554.22	5307	3127.69	4334.47	3848.16	2685.95	3465.56	4957.22
neg-M492T323	2	492.31	5.37737	1	1	LysoPE 19:1	C24H48NO7P	Lipids and lipid-like molecules	Glycerophospholipids	-	C04438	11968.3	13405.3	12452.2	6736.05	8915.45	10076.2	7881.58	7434.74	8670.33	7983.8	7510.86	13264.6	8803.7	9339.34	7622.66	7161.24	6133.61	8200.62	14115.2
neg-M494T371	2	494.325	6.18432	1	1	LysoPE 19:0	C24H50NO7P	Lipids and lipid-like molecules	Glycerophospholipids	-	C04438	3475.26	4287.4	5980.42	5652.24	4150.87	5019.68	8311.53	8249.37	9024.65	5356.56	8217.32	4416.33	4499.39	3553.03	5134.65	4545.08	5296.23	6924.4	9324.87
neg-M498T246	2	498.262	4.09603	1	1	LysoPE 20:5	C25H42NO7P	Lipids and lipid-like molecules	Glycerophospholipids	HMDB11489	C04438	9525.35	10472	14573.1	10617.1	14583.9	10783.7	12678.1	12337.5	10879.8	10789.5	10022.9	12921.6	13312.3	24651.8	12844.4	21359.9	12829	21103.3	14540.1
neg-M499T510	2	498.931	8.49728	1	1	Perfluorooctanesulfonic acid	C8HF17O3S	Organohalogen compounds	Alkyl halides	HMDB0059586	C18142	2343.33	1481.87	1011.89	1915.2	1467.18	1824.45	2057.24	1886.67	1663.03	2198.79	1819.88	1268.67	1875.35	1701.38	1642.12	1414.17	1867.4	1306.64	1514.84
neg-M500T263	2	500.279	4.3882	1	1	LysoPE 20:4	C25H44NO7P	Lipids and lipid-like molecules	Glycerophospholipids	HMDB11487;HMDB11488;HMDB11517;HMDB11518	C04438	364083	519215	452536	328563	709776	425436	469869	429114	398632	328822	410494	503338	486043	347614	250677	431640	249195	324855	338711
neg-M504T311	2	504.308	5.1902	1	1	LysoPE 20:2	C25H48NO7P	Lipids and lipid-like molecules	Glycerophospholipids	HMDB11483	C04438	10610.5	12073.2	14435.7	10278	11985.1	13991.9	10940.8	10793.7	9919.91	11078.5	10247.8	12790	11296.5	13077.5	11778.2	14460.3	10223.8	13928.8	13191.5
neg-M506T57	2	505.988	0.942008	1	1	Adenosine 5'-triphosphate	C10H16N5O13P3	Nucleosides, nucleotides, and analogues	Purine nucleotides	HMDB0000538	NA	6373.63	1551.39	2030.63	1391.87	2221.15	2024.43	5811.8	4778.05	3759.6	3164.45	2056.38	1581.36	2407.15	3277.63	2438.98	2221.31	2184.29	1447.51	1578.44
neg-M506T351	2	506.326	5.84735	1	1	LysoPE 20:1	C25H50NO7P	Lipids and lipid-like molecules	Glycerophospholipids	HMDB11482	C04438	18920.6	23444.8	23429.3	23932.6	22300.3	29418	25427.9	22211.3	23832.8	23954.1	24139.8	29150.7	24211.2	36265.1	34375.7	33762.1	26311.6	39185.4	44176.4
neg-M507T396	2	507.441	6.59504	1	1	FAHFA 32:1; FAHFA(16:1/16:0)	C32H60O4	Lipids and lipid-like molecules	Fatty Acyls	-	-	812.089	469.379	881.102	1061.82	547.375	647.468	882.584	824.03	748.329	895.528	884.086	798.197	985.465	1451.18	588.515	871.717	1152.75	1686.29	1348.21
neg-M508T410	2	508.34	6.82877	1	1	LysoPE 20:0	C25H52NO7P	Lipids and lipid-like molecules	Glycerophospholipids	HMDB11481	C04438	2055.71	3972.63	3858.73	4296.72	3757	3641.86	3917.42	3851.31	4291.44	4582.6	3735.36	3085.24	3537.22	3542.13	3959.24	3274.23	5464.49	2855.48	7309.87
neg-M512T249	2	512.3	4.14262	1	1	LysoPC 14:0	C22H46NO7P	Lipids and lipid-like molecules	Glycerophospholipids	HMDB10379	C04230	69709.1	85815.1	87892.3	66631.2	76800.9	85802.2	89827.6	83410.2	73293.1	65157	73423.2	91924.7	89136.4	64113.2	70781.8	75627.7	61563.7	76809.1	69045.2
neg-M520T544	2	520.269	9.07033	1	1	LysoPS 18:2; LysoPS 18:2	C24H44NO9P	Lipids and lipid-like molecules	Glycerophospholipids	-	C05974	4038.1	6120.91	7158.66	6146.47	5411.69	6355.04	6242.94	5569.18	5567.16	6134.14	7489.1	6422.16	7201.11	11127.7	8546.77	8550.12	9258.56	9733.65	9609.95
neg-M520T371	2	520.267	6.18482	1	1	LysoPS 18:2; LysoPS 18:2	C24H44NO9P	Lipids and lipid-like molecules	Glycerophospholipids	-	C05974	10707.5	12253.2	11343.6	11967.4	9387.42	12002.1	13322	12200	12566.1	13013.7	9759	8401.33	9932.31	25252.8	12706.9	13595.6	14378.9	11516.5	9438.25
neg-M524T261	2	524.28	4.35789	1	1	LysoPE 22:6	C27H44NO7P	Lipids and lipid-like molecules	Glycerophospholipids	HMDB11496	C04438	351792	396655	441533	341218	527379	411493	389603	363203	371784	379636	373208	431128	408231	388624	284121	523258	426984	460115	308390
neg-M524T305	2	524.334	5.08652	1	1	Glycocholic acid	C26H43NO6	Lipids and lipid-like molecules	Sterol Lipids	HMDB0000138	C01921	15722.4	17957.2	15183	12706.8	17848.6	18240.4	16615.6	16056	15433	15418.3	12593.9	16742.1	14992.6	17541.6	17357.8	19264.6	16534.1	18665.3	17305.4
neg-M524T426	2	524.469	7.10177	1	1	Cer[AS] 32:1; Cer[AS](d18:1/14:0)	C32H63NO4	Lipids and lipid-like molecules	Sphingolipids	-	-	2117.3	1365.23	4054.89	1715.22	2125.73	1711.09	925.495	1669.45	1892.86	1667.25	449.969	640.486	1551.32	490.386	820.302	1038.73	970.389	1806.19	1136.97
neg-M526T278	2	526.294	4.63986	1	1	LysoPC 15:0	C23H48NO7P	Lipids and lipid-like molecules	Glycerophospholipids	HMDB10381	C04230	12424.9	7637.06	15412.3	12326.5	18230.3	13498.5	14167.3	4401.92	11934.8	12507.9	8468.44	15875.7	14835.2	17103.3	20159.7	18862.9	15961.5	26036.4	24583.3
neg-M526T267	2	526.314	4.45101	1	1	LysoPC 15:0	C23H48NO7P	Lipids and lipid-like molecules	Glycerophospholipids	HMDB10381	C04230	67131.6	66811.5	66734.4	56315.1	78385.1	77993	69267.4	66663.3	59794.4	62013.6	59848.9	73775.4	81948.1	58124.9	83259.6	74123.2	63220.1	69027.6	91211.7
neg-M528T296	2	528.309	4.92712	1	1	LysoPE 22:4	C27H48NO7P	Lipids and lipid-like molecules	Glycerophospholipids	HMDB11493	C04438	14401.5	35688.3	27361.7	13753.8	36812	20424.6	31326.2	18094.6	28316.2	16753.7	17118.3	33728.1	19754.1	27311.8	18415.5	22956.2	11248.8	15755.5	21073.7
neg-M529T396	2	529.424	6.60506	1	1	FAHFA 34:4; FAHFA(16:1/18:3)	C34H58O4	Lipids and lipid-like molecules	Fatty Acyls	-	-	5452.43	2961.92	4462.03	4459.13	2857.86	3124.37	4408.22	3641.34	4205.57	5261.17	4769.25	3763.27	4982.79	4009.27	4753.82	3055.02	6595.07	6454.38	5447.43
neg-M533T146	2	533.257	2.42749	1	1	Pyrophaeophorbide a	C33H34N4O3	Organoheterocyclic compounds	Tetrapyrroles and derivatives	HMDB0031150	null	4175.46	3815.27	4670.28	4081.23	5580.59	3413.77	3432.96	2975.05	2849.5	3891.14	3228.8	2396.07	3924.22	3966.66	2580.94	2239.92	2881.99	4935.1	4768.63
neg-M533T437	2	533.455	7.27531	1	1	FAHFA 34:2; FAHFA(16:0/18:2)	C34H62O4	Lipids and lipid-like molecules	Fatty Acyls	-	-	2922.38	1189.54	2012.79	1774.32	1306.35	1445.26	2360.42	1817.33	2046.02	2520.58	2604.98	1859.44	1680.37	2239.9	2331.73	1835.41	2201.74	2370.63	1940.77
neg-M534T327	2	534.32	5.4477	1	1	PE 21:1; PE(6:0/15:1)	C26H50NO8P	Lipids and lipid-like molecules	Glycerophospholipids	-	C00350	1759.02	2087.18	1762.79	992.559	7760.44	1346.81	2465.26	2078.76	2184.33	1837.72	2478.45	2609.95	2579.82	2475.71	1197.77	3305.46	1008.03	1920.3	2143.51
neg-M534T544	2	534.357	9.07478	1	1	LysoPE 22:1	C27H54NO7P	Lipids and lipid-like molecules	Glycerophospholipids	HMDB11491;HMDB11521	C04438	1117.16	1569.91	712.846	1164.08	946.801	2407.67	1473.66	928.725	2219.02	1681.2	1836.83	2161.7	1938.19	1533.37	2323.24	1375.66	2101.44	1942.02	2690.03
neg-M534T359	2	534.356	5.98885	1	1	Plasmenyl-PE 22:0; PE(P-18:0/4:0)	C27H54NO7P	Lipids and lipid-like molecules	Glycerophospholipids	-	C04756	1955.69	1736.57	2705.02	1304.85	2003.38	2304.98	2169.01	1763.16	2056.2	2202.9	1633.09	1489.82	2266.07	1257.06	1925.77	1277.11	1499.31	1402.36	894.376
neg-M534T422	2	534.357	7.03842	1	1	LysoPE 22:1	C27H54NO7P	Lipids and lipid-like molecules	Glycerophospholipids	HMDB11491;HMDB11521	C04438	1900.72	1242.7	1565.27	1352.88	1682.94	1201.07	2113.78	2385.93	2558.93	1954.78	2333.77	1640.62	2081.58	2164.57	3410.92	2002.42	2341.05	2092.46	3301.02
neg-M535T61	2	535.039	1.01852	1	1	UDP-xylose	C14H22N2O16P2	Nucleosides, nucleotides, and analogues	-	NA	NA	1742.8	1333.35	2202.09	2536.63	2506.28	3793.07	2622.44	2318.42	3095.71	1619.56	2925.68	1438.42	2338.95	1291.46	1042.88	1417.06	1623.04	977.96	710.272
neg-M536T241	2	536.299	4.01444	1	1	LysoPC 16:2	C24H46NO7P	Lipids and lipid-like molecules	Glycerophospholipids	-	C04230	8158.94	5729.44	7195.14	5976.44	4575.55	6765.39	7720.96	7405.13	6801.26	5904.54	5495.97	5284.09	6749	11275.2	7731.68	9829.18	8138.64	6830.64	7246.22
neg-M538T259	2	538.316	4.31867	1	1	LysoPC 16:1	C24H48NO7P	Lipids and lipid-like molecules	Glycerophospholipids	HMDB10383	C04230	286607	318076	364196	261296	264002	322850	349775	327504	300359	235591	286223	351970	325119	206155	264824	257885	220136	252413	241042
neg-M540T81	2	540.053	1.35218	1	1	Cyclic adenosine diphosphate ribose	C15H21N5O13P2	Nucleosides, nucleotides, and analogues	Purine nucleotides	NA	C13050	1127.24	863.373	979.822	1552.93	1178.9	1068.65	1110	1202.1	1294.59	1251.65	1240.28	1026.63	868.36	1275.54	963.826	1129.1	1025.17	1156.54	1034.07
neg-M540T289_2	2	540.332	4.81983	1	1	LysoPC 16:0	C24H50NO7P	Lipids and lipid-like molecules	Glycerophospholipids	-	C04230	1.45533e+06	1.73181e+06	2.04349e+06	1.76156e+06	1.89906e+06	2.23767e+06	1.63773e+06	1.97042e+06	1.52941e+06	1.55663e+06	1.76395e+06	1.68245e+06	1.67479e+06	1.26301e+06	1.55703e+06	1.46941e+06	1.36429e+06	1.55001e+06	1.6672e+06
neg-M544T545	2	544.269	9.07721	1	1	LysoPS 20:4; LysoPS 20:4	C26H44NO9P	Lipids and lipid-like molecules	Glycerophospholipids	-	C05974	2917.33	4130.9	5186.28	4240.61	5207.37	4514.38	3732.04	4339.56	3606.11	4148.89	3902.29	4229.95	4178.19	4397.75	3557.8	3814.18	3700	3801.6	4120.5
neg-M544T369	2	544.268	6.14179	1	1	LysoPS 20:4; LysoPS 20:4	C26H44NO9P	Lipids and lipid-like molecules	Glycerophospholipids	-	C05974	9654.74	11142.2	10336.8	9231.65	11002.2	10021	10710.9	9666.45	10449.2	11719.6	7908.82	7842.64	7651.64	11987.1	5923.75	9153.71	6475.28	6810.36	6368.31
neg-M546T545	2	546.283	9.07607	1	1	LysoPS 20:3; LysoPS 20:3	C26H46NO9P	Lipids and lipid-like molecules	Glycerophospholipids	-	C05974	1308.85	1495.6	2786.55	2991.54	1414.06	2729.53	685.807	1150.96	1184.98	1047.4	2312.96	2209.58	2179.71	1684.78	1559.43	1803.72	2259.5	1968.11	1752.12
neg-M550T254	2	550.315	4.24161	1	1	LysoPC 17:2	C25H48NO7P	Lipids and lipid-like molecules	Glycerophospholipids	-	C04230	2997.33	2982.04	3485.85	1634.86	2488.77	2092.62	3313.28	2364.79	2745	2541.29	2671.65	2909.38	3032.5	1705.72	2208.61	3083.15	1880.13	3753.02	2192.69
neg-M550T445	2	550.484	7.40863	1	1	Cer[AS] 34:2; Cer[AS](d18:2/16:0)	C34H65NO4	Lipids and lipid-like molecules	Sphingolipids	-	-	7403.59	3412.57	9118.31	5155.18	6120.29	5746.45	4860.13	6250.68	5223.07	7451.67	44.7643	4932.42	5690.77	2707.72	5101.07	5084.99	5639.04	6919.22	7329.22
neg-M552T279	2	552.33	4.64985	1	1	LysoPC 17:1	C25H50NO7P	Lipids and lipid-like molecules	Glycerophospholipids	-	C04230	42497.2	36029.8	40762.8	29037.1	50379.2	46208.2	34682.6	33670.4	33043.9	32311.6	30999.5	36479.1	36220.4	20700.8	37848.7	20972.7	24526.9	25773	45287.6
neg-M554T316	2	554.346	5.27057	1	1	LysoPC 17:0	C25H52NO7P	Lipids and lipid-like molecules	Glycerophospholipids	HMDB12108	C04230	96613.3	111377	149185	82123.3	109305	172755	112952	128544	108551	101329	93871.9	114676	131205	81595	90725	79355	69704.6	98762.3	79413.2
neg-M556T347	2	556.34	5.78705	1	1	LysoPE 24:4	C29H52NO7P	Lipids and lipid-like molecules	Glycerophospholipids	-	C04438	1014.93	1957.73	990.055	522.062	1770.17	1318.9	1019.88	1040.33	1084.94	1321.68	1148.44	1315.39	1157.68	1056.65	1206.2	1081.67	1036.13	1410.04	2375
neg-M556T411	2	556.492	6.85278	1	1	Cer[AP] 33:0; Cer[AP](t17:0/16:0)	C33H67NO5	Lipids and lipid-like molecules	Sphingolipids	-	C12145	2168.68	1107.15	2967.12	2616.92	2410.67	2990.46	1177.35	1860.5	1891.85	3226.2	1063.94	1054.42	1954.6	445.863	728.102	725.177	1157.33	605.82	1225.25
neg-M557T262	2	557.29	4.37428	1	1	LysoPG 22:5; LysoPG 22:5	C28H47O9P	Lipids and lipid-like molecules	Glycerophospholipids	-	C05980	3044.35	2149.75	6077.79	2640.15	6417.47	3471.04	3394.49	2445.25	5001.06	4897.92	3672.94	2879.99	4586.31	4703.05	5481.46	4126.25	2665.96	5183.55	7932.71
neg-M559T410	2	559.472	6.83312	1	1	FAHFA 36:3; FAHFA(18:2/18:1)	C36H64O4	Lipids and lipid-like molecules	Fatty Acyls	-	-	3072.04	2209.5	3139.01	3923.23	1924.65	2657.81	3900.7	2626.12	3921.84	4684.27	3616.35	2935.31	2891.43	4733.38	2431.86	4175.67	3987.39	2523.72	2856.02
neg-M562T251	2	562.314	4.18734	1	1	LysoPC 18:3	C26H48NO7P	Lipids and lipid-like molecules	Glycerophospholipids	HMDB10388	C04230	20671.4	18583.5	19973.4	18683	18602.6	21197.1	19688.7	18420.8	15784.2	16365.9	15325.5	20078	18553.6	17146.8	14169	17089.5	16207.6	19420.8	13305.1
neg-M562T349	2	562.348	5.8115	1	1	PE 23:1; PE(8:0/15:1)	C28H54NO8P	Lipids and lipid-like molecules	Glycerophospholipids	-	C00350	636.392	993.88	683.982	687.057	2256.28	472.838	1010.76	747.603	885.328	1066.16	907.483	935.063	1377.55	1866.87	630.429	1054.4	854.548	728.17	1080.59
neg-M564T445	2	563.505	7.41658	1	1	FAHFA 36:1; FAHFA(18:1/18:0)	C36H68O4	Lipids and lipid-like molecules	Fatty Acyls	-	-	1942.1	1779.92	2121.92	3393.59	1776.54	1448.74	2695.18	2264.89	2435.83	2835.07	3277.93	2219.29	2353.11	5315.2	1432.78	2345.57	2932.76	3487.83	2123.37
neg-M564T272_2	2	564.332	4.53765	1	1	LysoPC 18:2	C26H50NO7P	Lipids and lipid-like molecules	Glycerophospholipids	HMDB10386	C04230	620627	622815	665191	598909	674669	1.33845e+06	617133	605931	581630	600215	578467	681863	690552	627573	688844	668055	588241	735497	679990
neg-M565T61	2	565.048	1.00842	1	1	UDP-D-Galactose	C15H24N2O17P2	Nucleosides, nucleotides, and analogues	Pyrimidine nucleotides	HMDB0000302	C00052	18192	9306.25	15639.7	30972.5	32515.5	20275.9	24260.6	23608.9	24335.9	21183.3	22353.7	20169.1	19691	15974.4	7842.53	25602	20342.7	16785.1	2711.51
neg-M566T303_2	2	566.348	5.04667	1	1	LysoPC 18:1	C26H52NO7P	Lipids and lipid-like molecules	Glycerophospholipids	HMDB02815	C04230	653460	1.11402e+06	1.15907e+06	597585	725369	779597	629035	1.03049e+06	637040	610552	943091	685847	1.16184e+06	495866	559697	595276	479836	573661	475842
neg-M567T193	2	567.257	3.21947	1	1	LysoPI 16:2; LysoPI 16:2	C25H45O12P	Lipids and lipid-like molecules	Glycerophospholipids	-	C03819	1778.19	4497	2456.03	4239.89	3877.61	5841.07	1033.57	3088.08	2238.66	2799.03	1417.77	1249.83	2984.35	2225.02	2749.34	2859.95	3128.2	1589.77	2937.64
neg-M568T545	2	568.269	9.07921	1	1	LysoPS 22:6; LysoPS 22:6	C28H44NO9P	Lipids and lipid-like molecules	Glycerophospholipids	-	C05974	3774.14	3874.22	4926.69	3562.58	4469.62	4593.94	2946.26	3184.8	3644.3	4689.7	4436.32	5575.69	5554.95	4227.76	3980.11	4189.49	5730.86	5593.3	4947.09
neg-M568T361	2	568.269	6.01777	1	1	LysoPS 22:6; LysoPS 22:6	C28H44NO9P	Lipids and lipid-like molecules	Glycerophospholipids	-	C05974	21481.6	19902	19858.4	19214.9	18400.8	21050.1	21022	18260.6	20427.1	22957.6	15738.2	17508.5	15971.3	23748.1	11998.1	20447.7	15907.3	18857.8	10921.7
neg-M568T393	2	568.268	6.54643	1	1	LysoPS 22:6; LysoPS 22:6	C28H44NO9P	Lipids and lipid-like molecules	Glycerophospholipids	-	C05974	4431.19	3752.67	8083.97	3706.23	3718.89	3987.38	4579.98	7547.85	5148.26	8591.74	4529.42	3617.92	3469.35	7151	3444.57	5082.09	4157.1	4959.97	3979.11
neg-M568T347_2	2	568.363	5.78254	1	1	LysoPC 18:0	C26H54NO7P	Lipids and lipid-like molecules	Glycerophospholipids	HMDB10384;HMDB11128	C04230	774886	854420	808799	731496	922402	858433	785611	789152	882399	882628	725854	779172	779062	711659	671130	770608	665112	824663	618456
neg-M568T333	2	568.362	5.55644	1	1	LysoPC 18:0	C26H54NO7P	Lipids and lipid-like molecules	Glycerophospholipids	HMDB10384;HMDB11128	C04230	51570	63287.8	58762	40680.8	66657.9	68543.6	51446.6	49033.1	53596.2	55668.8	45459.2	56472.6	54601.6	48985.8	50623.1	60521.1	46945.8	64830.6	53624.7
neg-M573T150	2	573.288	2.50746	1	1	c(Arg-Gly-Asp-DPhe-Val)	C26H38N8O7	Organic acids and derivatives	Carboxylic acids and derivatives	NA	NA	1222.42	2225.03	5834.84	1991.72	4604.91	2813.23	5820.7	4029	4573.46	2827.6	1863.49	3282.63	6065.16	6460.67	3804.27	5703.26	2311.71	3352.69	3576.47
neg-M578T339	2	578.24	5.65502	1	1	Taurochenodeoxycholate-7-sulfate	C26H45NO9S2	Lipids and lipid-like molecules	Sterol Lipids	HMDB0002498	null	1673.91	2931.93	1627.84	1804.74	1290.44	1720.76	2596.23	2521.19	2661.23	2217.75	2181.6	1274.45	1944.62	1675.39	3339.88	2553.64	1873.81	2100.26	2137.08
neg-M580T328	2	580.362	5.4677	1	1	LysoPC 19:1	C27H54NO7P	Lipids and lipid-like molecules	Glycerophospholipids	-	C04230	18058.7	28863.4	11889.7	7940.33	18636.7	18192.8	21111.4	11279.2	10955.3	11721.1	11419	13249.7	20746	3972.25	4711.52	4549.4	3665.33	8193.09	5925.97
neg-M581T410	2	581.455	6.83148	1	1	FAHFA 38:6; FAHFA(20:5/18:1)	C38H62O4	Lipids and lipid-like molecules	Fatty Acyls	-	-	7360.44	5825.32	5569.28	8438	4925.46	5691.41	9083.15	6492.94	8546.76	8482.08	8621.49	5803.11	7717.57	9419.6	5360.48	6324.63	7530.23	7665.9	5500.42
neg-M582T384	2	582.378	6.3978	1	1	LysoPC 19:0	C27H56NO7P	Lipids and lipid-like molecules	Glycerophospholipids	-	C04230	4027.77	4057.03	4303.78	4356.61	7458.04	5625.7	7533.82	7163.25	5018.79	5786.29	4152.74	3845.96	4397.27	6011.06	3481.74	5759.23	3255.1	3899.51	3437.3
neg-M586T248	2	586.314	4.12718	1	1	LysoPC 20:5	C28H48NO7P	Lipids and lipid-like molecules	Glycerophospholipids	HMDB10397	C04230	6746.94	6614.92	10027	7346.54	6694.88	8649.59	8258	7579.49	7831.63	6773.2	6931.37	9371.17	8334.45	12308	8538.79	10810.1	9374.61	12613.8	8980.21
neg-M588T81	2	588.075	1.35295	1	1	Guanosine 5'-diphospho-beta-L-fucose	C16H25N5O15P2	Nucleosides, nucleotides, and analogues	NA	HMDB0001095	C00325	1504.39	1164.26	1234.78	2333.31	2165.92	2046.03	2048.81	2055.54	1950.57	1648.76	1849.56	1554.14	1573.95	1141.66	979.206	1438.25	1339.81	1085.95	661.004
neg-M588T266	2	588.332	4.42647	1	1	LysoPC 20:4	C28H50NO7P	Lipids and lipid-like molecules	Glycerophospholipids	HMDB10395	C04230	193993	355322	275393	172990	237515	279296	280884	280564	262070	184424	247136	203612	271980	130941	135593	165538	153692	224421	135782
neg-M590T281	2	590.347	4.68117	1	1	LysoPC 20:3	C28H52NO7P	Lipids and lipid-like molecules	Glycerophospholipids	-	C04230	24308	17683.8	20846.4	14181	20748.8	26660.2	18796.5	16654.4	16702.5	21204.3	13907.5	19020.9	16269.8	16778.4	18954.7	22307.8	14046.5	19285.4	11390.3
neg-M591T136_2	2	591.179	2.27382	1	1	Linarin	C28H32O14	Unknown	-	NA	NA	2852.33	1833.33	1581.16	3380.49	1338.79	3254.68	2226.88	2323.35	2189.61	2291.29	2078.32	1473.65	3003.58	1265.93	927.837	1306.45	1449.68	900.728	1191.45
neg-M592T317	2	592.362	5.2765	1	1	LysoPC 20:2	C28H54NO7P	Lipids and lipid-like molecules	Glycerophospholipids	-	C04230	30720.1	27121.9	29735.5	24841.9	31924.6	36441.5	38813.1	26757.5	36492.1	29606.5	34187.9	30099.4	36624.3	32452.2	40856.8	28644.2	21408	51802.7	25966.5
neg-M594T359	2	594.377	5.98999	1	1	LysoPC 20:1	C28H56NO7P	Lipids and lipid-like molecules	Glycerophospholipids	-	C04230	16930.3	16148.9	13290	13699.4	17800.3	20612.1	14817.6	14763.6	17095.7	19732.5	14150.6	14475.9	14851.3	12304.5	9840.66	15545.6	10107.3	10840.4	11152.1
neg-M594T346	2	594.378	5.76035	1	1	LysoPC 20:1	C28H56NO7P	Lipids and lipid-like molecules	Glycerophospholipids	-	C04230	3107.2	2876.08	2907.41	2643.5	2076.92	3567.07	2587.75	2763.19	3056.85	3153.99	2974.11	2836.06	3211.42	2347.25	3075.65	2486.81	2304.78	2617.67	2761.67
neg-M606T64	2	606.075	1.06832	1	1	Uridine diphosphate-N-acetylglucosamine	C17H27N3O17P2	Nucleosides, nucleotides, and analogues	Pyrimidine nucleotides	HMDB0000290	C00043	245311	175264	189628	323782	332810	368381	274925	285105	287700	271735	267031	250166	257561	103361	94236.9	230326	154724	79469.3	24012.2
neg-M606T49	2	606.075	0.80955	1	1	Uridine 5'-diphospho-N-acetylglucosamine	C17H27N3O17P2	Nucleosides, nucleotides, and analogues	-	NA	NA	27391.5	17629.3	17909.3	33146.1	33513.6	35208.2	28197.5	28791.2	28160.9	27323.4	25410	24561.1	26229.2	11087.9	12267.9	19234.7	16091.1	10536.2	4468.6
neg-M607T402	2	607.475	6.70445	1	1	FAHFA 40:7; FAHFA(20:4/20:3)	C40H64O4	Lipids and lipid-like molecules	Fatty Acyls	-	-	2807.25	4011.46	3499.16	4411.17	1962.89	2849.73	3184.09	3238.08	4421.13	5377.01	4037.96	3500.26	2450.45	3453.28	2092.35	4462.42	4296.93	3212.89	4280.97
neg-M611T54	2	611.146	0.8919	1	1	Glutathione, oxidized	C20H32N6O12S2	Organic acids and derivatives	Carboxylic acids and derivatives	HMDB0003337	C00127	134317	119834	188710	157697	162395	214015	195153	192985	179639	182529	189407	176357	187943	216900	315728	113403	259716	352545	240884
neg-M611T100	2	611.146	1.66339	1	1	Glutathione, oxidized	C20H32N6O12S2	Organic acids and derivatives	Carboxylic acids and derivatives	HMDB0003337	C00127	264780	265250	401801	344805	367580	555740	490830	480098	457857	429057	409248	408985	407983	588641	717578	329636	592253	684965	583977
neg-M612T263	2	612.332	4.39023	1	1	LysoPC 22:6	C30H50NO7P	Lipids and lipid-like molecules	Glycerophospholipids	HMDB10404	C04230	122309	177551	151672	153489	155109	206298	173136	158570	147441	146081	146695	160234	164355	113657	118150	116257	126574	114205	172218
neg-M614T274	2	614.342	4.55931	1	1	LysoPC 22:5	C30H52NO7P	Lipids and lipid-like molecules	Glycerophospholipids	-	C04230	14096.1	26231.3	15167.5	13579.7	15662.1	19856.6	16867.3	17305.5	15025.1	5933.03	12757	23362.5	15923	15445.5	7381.87	13213.2	21308.8	18078.1	15833.6
neg-M616T307	2	616.362	5.11583	1	1	LysoPC 22:4	C30H54NO7P	Lipids and lipid-like molecules	Glycerophospholipids	-	C04230	4758.49	6708.52	4338.2	3988.32	5713.8	6983.65	4812.83	4665.57	4458.01	3650.5	4161.81	2004.77	4826.31	3042.19	3444.48	3826.53	2623.96	3221.62	2094.4
neg-M655T392	2	655.475	6.53644	1	1	FAHFA 44:11; FAHFA(22:6/22:5)	C44H64O4	Lipids and lipid-like molecules	Fatty Acyls	-	-	2324.52	2100.13	3269.18	3564.8	1853.9	2138.02	3622.65	3670.01	2552.34	3894.8	2722.99	1614.33	2204.04	5578.9	2788.8	3576.11	3792.19	4481.45	3108.62
neg-M659T147	2	659.301	2.4479	1	1	Coproporphyrinogen I	C36H44N4O8	Organoheterocyclic compounds	Tetrapyrroles and derivatives	HMDB0002158	C05768	2391.59	4184.91	4608.4	2124.16	2270.35	4501.29	4359.17	4695.79	2342.27	4457.48	1952.9	4054.45	3945.46	8666.53	5293.35	2806.52	6859.8	6693.91	2386.01
neg-M685T481	2	685.482	8.01497	1	1	PA 35:2; PA(17:0/18:2)	C38H71O8P	Lipids and lipid-like molecules	Glycerophospholipids	-	C00416	19211.3	21625.7	11511.7	12328.6	6761.11	6493.77	39644	26140.2	24530.4	26387.5	18063.3	9082.89	10480.1	23896.9	14572.1	12218.8	11311.4	12213.1	11614.1
neg-M687T441	2	687.495	7.34229	1	1	PA 35:1; PA(17:0/18:1)	C38H73O8P	Lipids and lipid-like molecules	Glycerophospholipids	-	C00416	13278.9	5112.19	5864.89	6220.13	4797.63	5244.71	4964.05	6242.95	5333.46	5757.8	7108.17	5066.26	5268.05	4860.12	6129.39	5054.78	6629.29	8439.68	5235.82
neg-M712T410	2	712.497	6.8305	1	1	PE(18:2(9Z,12Z)/16:1(9Z))	C39H72NO8P	Lipids and lipid-like molecules	Glycerophospholipids	HMDB0009089	C00350	8022.52	3816.15	2062.94	4496.33	1629.76	3468.12	4288.48	2657.4	4295.36	3048.14	5425.04	6289.41	3498.32	5885.78	5609.02	2323.85	7630.11	4411.03	4547.87
neg-M714T410	2	713.506	6.82911	1	1	PA 37:2; PA(19:0/18:2)	C40H75O8P	Lipids and lipid-like molecules	Glycerophospholipids	-	C00416	6031.3	5460.65	4344.98	3253.76	4379.37	6028.33	5151.6	4616.16	8880.91	6115.69	6592.61	7547.69	5372.87	4491.29	3314.64	4097.27	7878.07	4250.47	8601.89
neg-M714T481	2	713.513	8.01342	1	1	PA 37:2; PA(19:0/18:2)	C40H75O8P	Lipids and lipid-like molecules	Glycerophospholipids	-	C00416	4558.78	2754.15	1999.76	3244.11	2085.24	5679.24	4204.83	3412.9	3232.8	3801.58	3883.54	3270.07	3654.41	2589.53	2191.79	2401.97	2882.56	3464.67	3604.66
neg-M715T438	2	714.512	7.29332	1	1	PE(18:2(9Z,12Z)/16:0)	C39H74NO8P	Lipids and lipid-like molecules	Glycerophospholipids	HMDB0009088	C00350	1994.09	4943.94	3456.34	2750.17	2823.17	2406.3	1753.96	3824.88	4461.84	2705.79	2201.15	4139.91	3855.67	2921.02	4147.26	4209.61	5651.64	4414.1	3597.23
neg-M715T410	2	714.512	6.83293	1	1	PE(18:1(9Z)/16:1(9Z))	C39H74NO8P	Lipids and lipid-like molecules	Glycerophospholipids	HMDB0009056	C00350	3266.7	3819.29	6424.43	15312.7	4697.81	4956.04	2230.58	10111.6	6428.64	4006.86	6296.05	6493.48	8218.89	5562.72	6068.78	5376.52	8325.1	4429.19	8613.89
neg-M715T163	2	715.377	2.72088	1	1	Subsessiline	C43H48N4O6	Alkaloids and derivatives	-	NA	NA	3846.11	1995.8	2097.21	1627.73	2160.39	2277.46	2690.1	2370.52	2387.66	1392.18	2375.46	2190.86	1682.11	2311.09	2143.1	2201.98	2813.24	2945.27	3075.02
neg-M739T410	2	738.508	6.83303	1	1	PE(20:4(8Z,11Z,14Z,17Z)/16:0)	C41H74NO8P	Lipids and lipid-like molecules	Glycerophospholipids	HMDB0009418	C00350	899.752	3892.32	2411.76	3188.63	1831.27	2353.86	1696.66	3565.14	2205.56	2628.71	2812.52	3150.17	2756.95	4571.34	3096.36	1984.55	4816.79	5347.71	3673.21
neg-M747T437	2	746.514	7.27531	1	1	Plasmenyl-PE 38:6; PE(P-16:0/22:6)	C43H74NO7P	Lipids and lipid-like molecules	Glycerophospholipids	HMDB05780	C04756	1304.24	3621.14	3859.03	2940.39	4888.16	2435.87	1197.33	3206.87	3970.9	2060.9	3959.35	2967.2	3296.98	1365.75	4056.92	4626.28	4576.63	3707.85	5417.28
neg-M749T410	2	748.53	6.82832	1	1	Plasmenyl-PE 38:5; PE(P-16:0/22:5)	C43H76NO7P	Lipids and lipid-like molecules	Glycerophospholipids	-	C04756	4453.53	3793.23	5165.6	4277.81	3292.76	3188.12	6126.85	4291.97	4548.84	6932.63	8111.2	3209.96	4137.36	1099.06	3268.58	3759.63	1566.46	8310.57	6298.21
neg-M751T544	2	750.54	9.05869	1	1	PC 30:0; PC(14:0/16:0)	C38H76NO8P	Lipids and lipid-like molecules	Glycerophospholipids	HMDB07869;HMDB07965	C00157	1759.3	2096.04	3097.33	2329.35	1936.43	1156.09	1064.91	3003.9	2199.82	2040.38	3410.66	3322.11	3245.21	1200.04	3065	2306.14	2612.94	1872.14	2379.47
neg-M763T290	2	762.528	4.83857	1	1	PE(16:0/22:6(4Z,7Z,10Z,13Z,16Z,19Z))	C43H74NO8P	Lipids and lipid-like molecules	Glycerophospholipids	HMDB0008946	C00350	1545.8	1442.25	5127.03	4224.25	2695.37	1097.64	3827.56	4056.9	1735.38	1600.42	3755.58	4374.73	2775.79	2693.76	4428.02	2266.44	4007.8	2345.06	3641.5
neg-M767T437	2	766.541	7.2778	1	1	PE(18:0/20:4(8Z,11Z,14Z,17Z))	C43H78NO8P	Lipids and lipid-like molecules	Glycerophospholipids	HMDB0009004	C00350	1092.01	4024.71	1448.7	3833.57	1965.71	2047.02	2783.08	6824.87	3871.93	1555.64	4334.13	2587.79	3045.1	3464.21	1860.59	1458.89	3884.76	2669.91	2831.63
neg-M779T544	2	778.56	9.06189	1	1	PC 32:0; PC(16:0/16:0)	C40H80NO8P	Lipids and lipid-like molecules	Glycerophospholipids	HMDB00564	C00157	591.536	4050.54	1079.38	2236.07	1642.41	918.695	1591.48	2914.45	2945.28	814.586	2767.83	2581.5	3026.69	2944.66	1683.19	1362.52	2491.71	2270.81	2047.7
neg-M784T147	2	784.152	2.45818	1	1	FAD	C27H33N9O15P2	Nucleosides, nucleotides, and analogues	Flavin nucleotides	HMDB0001248	C00016	87153.6	71653	75451.9	79642.1	68794.3	79408.3	99317.3	98152.5	90462.5	86760.9	72332.8	68858.4	70069.8	86754.6	77955	66074	77844.5	77864.4	67124.5
neg-M785T409	2	784.503	6.81762	1	1	PE(18:3(9Z,12Z,15Z)/22:6(4Z,7Z,10Z,13Z,16Z,19Z))	C45H72NO8P	Lipids and lipid-like molecules	Glycerophospholipids	HMDB0009177	C00350	1179.82	1590.73	1791.76	2681.46	2869.82	1572.26	1016.32	922.397	1195.85	1575.99	2271.96	1254.47	1892.18	1471.65	1508.63	2531.97	1129.98	3211.03	4149.9
neg-M791T410	2	790.542	6.83032	1	1	PE(22:6(4Z,7Z,10Z,13Z,16Z,19Z)/18:0)	C45H78NO8P	Lipids and lipid-like molecules	Glycerophospholipids	HMDB0009684	C00350	3401.35	4383.47	5544.83	12533.4	3494.11	5281.14	8063.7	8312.36	2414.48	4394.47	6384.66	7183.92	5452.37	26990.9	3755.92	6062.34	4845.99	6263.92	6293.08
neg-M805T544	2	804.577	9.06403	1	1	PC 34:1; PC(16:0/18:1)	C42H82NO8P	Lipids and lipid-like molecules	Glycerophospholipids	HMDB07971;HMDB07972;HMDB08100	C00157	2259.62	8056.26	3471.57	11634.1	5174.84	7892.26	10908.5	10094.4	9479.79	7032.81	10441.4	7549.2	15658.5	2652.54	8902.54	1779.04	14383.6	4467.18	11198.7
neg-M805T308	2	804.576	5.13572	1	1	PC 34:1; PC(16:0/18:1)	C42H82NO8P	Lipids and lipid-like molecules	Glycerophospholipids	HMDB07971;HMDB07972;HMDB08100	C00157	30789.5	21508.5	37449.7	34885.2	58545.4	25145.9	49570.8	48804.7	53907.2	51406.7	31369.1	37563.6	20399.9	7418.95	40575.1	17024	37236.2	19475.5	27624.8
neg-M817T292	2	816.577	4.87002	1	1	Plasmenyl-PE 43:6; PE(P-21:0/22:6)	C48H84NO7P	Lipids and lipid-like molecules	Glycerophospholipids	-	C04756	2885.2	6004.1	2479.73	4180.91	3830.63	10210.9	5190.47	4178.88	5730.96	2535.67	6300.15	5004.53	4564.52	5171.93	4323.14	3532.01	3675.67	6225.69	12775.6
neg-M818T438	2	817.505	7.29515	1	1	PG 40:8; PG(20:4/20:4)	C46H75O10P	Lipids and lipid-like molecules	Glycerophospholipids	-	C00344	2767.71	1798.15	2629.29	2933.59	653.831	3111.64	2404.32	4104.16	8781.08	5336.02	5882.44	3110.11	2616.42	2321.98	6979.32	3981.33	2033.67	1482.4	2629.18
neg-M818T410	2	817.508	6.83316	1	1	SQDG 34:2; SQDG(16:0/18:2)	C43H78O12S	Lipids and lipid-like molecules	Glycerolipids	-	C13508	2342.29	1460.05	3389.59	3927.26	421.697	2659.81	4297.15	4234.06	3560.6	4050.38	3214.62	2255.55	1660.18	3077.88	2663.12	3852.57	4425.73	2199.2	3454.53
neg-M831T544	2	830.592	9.06417	1	1	PC 36:2; PC(18:1/18:1)	C44H84NO8P	Lipids and lipid-like molecules	Glycerophospholipids	HMDB08070	C00157	3294.11	2772.96	4444.71	5570.9	5743.17	2893.16	4600.46	4874.52	8266.32	3685.22	3548.18	5558.34	4247.82	2534.55	3511.6	3227.77	5864.3	4036.35	4089.66
neg-M831T308	2	830.592	5.12692	1	1	PC 36:2; PC(18:1/18:1)	C44H84NO8P	Lipids and lipid-like molecules	Glycerophospholipids	HMDB08070	C00157	19374	17236.1	13330.8	8432.43	16209.4	15539.8	24350.2	17622.6	17318.6	25855.1	8103.24	16440.8	13373	10858.2	10946	16537.9	12976.9	23105.5	8244.69
neg-M942T211	2	941.515	3.51602	1	1	Soyasaponin Bb	C48H78O18	Lipids and lipid-like molecules	Prenol lipids	HMDB0034649	C08983	1597.59	926.274	2388	1604.97	2719.06	1944.23	1626.31	1578.52	1564.15	1523.9	1596.41	1433.49	1793.6	1282.54	1090.22	811.691	801.563	1297.39	1291.53
neg-M968T402	2	967.634	6.70445	1	1	AcylGlcADG 48:7; AcylGlcADG(12:0/16:3/20:4)	C57H92O12	Lipids and lipid-like molecules	Glycerolipids	-	C06038	3480.09	2024.19	1137.6	2280.37	1219.35	2069.24	3861.4	3440.85	2972.43	3571.4	3077.8	1622.43	1517.22	3176.23	1464.69	2236.91	2094.79	1817.52	1674.37
